# Supplementary material for: Crystal structures of two ytterbium(III) complexes comprising alkynylamidinate ligands
Source: Acta Crystallogr E Crystallogr Commun. 2016 Aug 2;72(Pt 9):1229–33. doi: 10.1107/S2056989016012135 (PMC5120694; doi:10.1107/S2056989016012135)
Supplement: Supplementary file 1 [file e-72-01229-sup1.cif]

##############################################################################
#                                                                            #
# This CIF contains the data in a paper accepted for publication in          #
# Acta Crystallographica Section E. It conforms to the requirements of       #
# Notes for Authors for Acta Crystallographica Section E, and has been       #
# peer reviewed under the auspices of the IUCr Commission on Journals.       #
#                                                                            #
# Full details of the Crystallographic Information File format               #
# are given in the paper "The Crystallographic Information File (CIF):       #
# a New Standard Archive File for Crystallography" by S. R. Hall, F. H.      #
# Allen and I. D. Brown [Acta Cryst. (1991), A47, 655-685].                  #
#                                                                            #
# The current version of the core CIF dictionary is obtainable from          #
# ftp://ftp.iucr.org/pub/cif_core.dic.                                       #
#                                                                            #
# Software is freely available for graphical display of the structure(s)     #
# in this CIF. For information consult the CIF software page                 #
# http://www.iucr.org/resources/cif/software.                                #
#                                                                            #
# This file may be used for bona fide research purposes within the           #
# scientific community so long as proper attribution is given to the journal # 
# article from which it was obtained.                                        #
#                                                                            #
##############################################################################
data_li0090
_database_code_depnum_ccdc_archive 'CCDC 1492936'
_audit_creation_method     'SHELXL-2014/7'
_journal_date_recd_electronic     2016-07-22
_journal_date_accepted     2016-07-26
_journal_name_full     'Acta Crystallographica, Section E'
_journal_year     2016
_journal_volume     72
_journal_issue      9
_journal_page_first     1229
_journal_page_last     1233
_journal_paper_category     GM
_journal_paper_doi     10.1107/S2056989016012135
_journal_coeditor_code     ZL2671
_publ_contact_author_name     'Frank T. Edelmann'
_publ_contact_author_address
;
Chemisches Institut der Otto-von-Guericke-Universitaet Magdeburg,
Universitaetsplatz 2, 39106 Magdeburg, Germany
;
_publ_contact_author_email     'frank.edelmann@ovgu.de'
_publ_contact_author_fax     '+49391 6712933'
_publ_contact_author_phone     '+49391 6758327'
_publ_section_title
;
Crystal structures of two ytterbium(III) complexes comprising alkynylamidinate
ligands
;
loop_
    _publ_author_name
    _publ_author_footnote
    _publ_author_address
    'Wang, Sida' .
;
Chemisches Institut der Otto-von-Guericke-Universitaet Magdeburg,
Universitaetsplatz 2, 39106 Magdeburg, Germany
;
    'Sroor, Farid M.' .
;
Organometallic and Organometalloid Chemistry Department, National Research,
Centre, 12622 Cairo, Egypt
;
    'Liebing, Phil' .
;
Chemisches Institut der Otto-von-Guericke-Universitaet Magdeburg,
Universitaetsplatz 2, 39106 Magdeburg, Germany
;
    'Lorenz, Volker' .
;
Chemisches Institut der Otto-von-Guericke-Universitaet Magdeburg,
Universitaetsplatz 2, 39106 Magdeburg, Germany
;
    'Hilfert, Liane' .
;
Chemisches Institut der Otto-von-Guericke-Universitaet Magdeburg,
Universitaetsplatz 2, 39106 Magdeburg, Germany
;
    'Edelmann, Frank T.' .
;
Chemisches Institut der Otto-von-Guericke-Universitaet Magdeburg,
Universitaetsplatz 2, 39106 Magdeburg, Germany
;
_publ_section_synopsis
;
Two ytterbium(III) complexes comprising alkynylamidinate ligands,
Cp~2~Yb[(<i>^i^</i>Pr~2~N)~2~C---C\\tb C---<i>c</i>-C~3~H~5~] (<b>1</b>) and
Yb[(CyN)~2~C---C\\tb C---Ph]~3~ (Cy = cyclohexyl) (<b>2</b>) have been
synthesized and structurally characterized. Both complexes are monomers
without any coordinated solvent in the solid state.
;
_chemical_name_systematic
;\
Bis(\h^5^-cyclopentadienyl)(3-cyclopropyl-<i>N</i>,<i>N</i>'-\
diisopropylpropynamidinato-\k^2^<i>N</i>,<i>N</i>')ytterbium(III)
;
_chemical_name_common     ?
_chemical_formula_moiety     'C22 H29 N2 Yb'
_chemical_formula_sum     'C22 H29 N2 Yb'
_chemical_formula_iupac     '[Yb (C5 H5)2 (C12 H19 N2)]'
_chemical_formula_weight     494.51
_chemical_melting_point     ?
_shelx_space_group_comment
;
The symmetry employed for this shelxl refinement is uniquely defined
by the following loop, which should always be used as a source of
symmetry information in preference to the above space-group names.
They are only intended as comments.
;
_space_group_crystal_system     orthorhombic
_space_group_name_H-M_alt     'P b c a'
_space_group_name_Hall     '-P 2ac 2ab'
loop_
    _space_group_symop_operation_xyz
    'x, y, z'
    '-x+1/2, -y, z+1/2'
    'x+1/2, -y+1/2, -z'
    '-x, y+1/2, -z+1/2'
    '-x, -y, -z'
    'x-1/2, y, -z-1/2'
    '-x-1/2, y-1/2, z'
    'x, -y-1/2, z-1/2'
_cell_length_a     9.4578(2)
_cell_length_b     19.2910(6)
_cell_length_c     22.2114(5)
_cell_angle_alpha     90
_cell_angle_beta     90
_cell_angle_gamma     90
_cell_volume     4052.48(18)
_cell_formula_units_Z     8
_cell_measurement_reflns_used     21907
_cell_measurement_theta_min     1.834
_cell_measurement_theta_max     26.156
_cell_measurement_temperature     153(2)
_exptl_crystal_description     block
_exptl_crystal_colour     orange
_exptl_crystal_size_max     0.330
_exptl_crystal_size_mid     0.310
_exptl_crystal_size_min     0.250
_exptl_crystal_density_diffrn     1.621
_exptl_crystal_density_meas     ?
_exptl_crystal_density_method     ?
_exptl_crystal_F_000     1960
_exptl_absorpt_coefficient_mu     4.621
_exptl_absorpt_correction_type     numerical
_exptl_absorpt_process_details
;
(X-AREA and X-RED; Stoe & Cie, 2002)
;
_shelx_estimated_absorpt_T_min     0.311
_shelx_estimated_absorpt_T_max     0.391
_exptl_absorpt_correction_T_min     0.3256
_exptl_absorpt_correction_T_max     0.4478
_diffrn_ambient_temperature     153(2)
_diffrn_radiation_type     MoK\a
_diffrn_radiation_wavelength     0.71073
_diffrn_measurement_device_type     'Stoe IPDS 2T'
_diffrn_measurement_method     'area detector'
_diffrn_detector_area_resol_mean     6.67
_diffrn_reflns_number     21905
_diffrn_reflns_av_R_equivalents     0.0509
_diffrn_reflns_theta_min     2.302
_diffrn_reflns_theta_max     26.156
_diffrn_reflns_theta_full     25.242
_diffrn_measured_fraction_theta_max     0.998
_diffrn_measured_fraction_theta_full     0.999
_diffrn_reflns_limit_h_min     -11
_diffrn_reflns_limit_h_max     10
_diffrn_reflns_limit_k_min     -23
_diffrn_reflns_limit_k_max     22
_diffrn_reflns_limit_l_min     -27
_diffrn_reflns_limit_l_max     27
_refine_special_details     ?
_reflns_number_total     4045
_reflns_number_gt     3263
_reflns_threshold_expression     'I > 2\s(I)'
_refine_ls_structure_factor_coef     Fsqd
_refine_ls_matrix_type     full
_refine_ls_R_factor_all     0.0291
_refine_ls_R_factor_gt     0.0184
_refine_ls_wR_factor_gt     0.0379
_refine_ls_wR_factor_ref     0.0399
_refine_ls_goodness_of_fit_ref     0.976
_refine_ls_restrained_S_all     0.976
_refine_ls_number_reflns     4045
_refine_ls_number_parameters     227
_refine_ls_number_restraints     0
_refine_ls_hydrogen_treatment     constr
_refine_ls_weighting_scheme     calc
_refine_ls_weighting_details
                      'w=1/[\s^2^(Fo^2^)+(0.0189P)^2^] where P=(Fo^2^+2Fc^2^)/3'
_atom_sites_solution_hydrogens     geom
_atom_sites_solution_primary     heavy
_atom_sites_solution_secondary     difmap
_refine_ls_shift/su_max     0.000
_refine_ls_shift/su_mean     0.000
_refine_diff_density_max     0.495
_refine_diff_density_min     -0.719
_refine_ls_extinction_method
;
SHELXL2014 (Sheldrick, 2015)
;
_refine_ls_extinction_coef     0.00042(3)
_refine_ls_extinction_expression
                                  'Fc^*^=kFc[1+0.001xFc^2^\l^3^/sin(2\q)]^-1/4^'
loop_
    _atom_type_symbol
    _atom_type_description
    _atom_type_scat_dispersion_real
    _atom_type_scat_dispersion_imag
    _atom_type_scat_source
    'C' 'C' 0.0033 0.0016
                         'International Tables Vol C Tables 4.2.6.8 and 6.1.1.4'
    'H' 'H' 0.0000 0.0000
                         'International Tables Vol C Tables 4.2.6.8 and 6.1.1.4'
    'N' 'N' 0.0061 0.0033
                         'International Tables Vol C Tables 4.2.6.8 and 6.1.1.4'
    'Yb' 'Yb' -0.3850 5.5486
                         'International Tables Vol C Tables 4.2.6.8 and 6.1.1.4'
_computing_data_collection
;
X-AREA (Stoe & Cie, 2002)
;
_computing_cell_refinement
;
X-AREA (Stoe & Cie, 2002)
;
_computing_data_reduction
;
X-AREA and X-RED (Stoe & Cie, 2002)
;
_computing_structure_solution
;
SHELXS2013 (Sheldrick, 2008)
;
_computing_structure_refinement
;
SHELXL2014 (Sheldrick, 2015)
;
_computing_molecular_graphics
;
DIAMOND (Brandenburg, 1999)
;
_computing_publication_material
;
SHELXL2014 (Sheldrick, 2015)
;
loop_
    _atom_site_type_symbol
    _atom_site_label
    _atom_site_fract_x
    _atom_site_fract_y
    _atom_site_fract_z
    _atom_site_U_iso_or_equiv
    _atom_site_adp_type
    _atom_site_calc_flag
    _atom_site_occupancy
    _atom_site_disorder_assembly
    _atom_site_disorder_group
    C C1 0.3923(3) 0.02660(12) 0.12656(11) 0.0209(5) Uani d 1 . .
    C C2 0.4476(3) -0.03844(14) 0.14935(12) 0.0243(5) Uani d 1 . .
    C C3 0.5016(3) -0.08748(13) 0.17234(12) 0.0237(5) Uani d 1 . .
    C C4 0.5728(3) -0.14441(13) 0.20074(11) 0.0239(5) Uani d 1 . .
    H H1 0.5401 -0.1564 0.2423 0.029 Uiso calc 1 . .
    C C5 0.7285(3) -0.15415(18) 0.18859(17) 0.0451(9) Uani d 1 . .
    H H3 0.7748 -0.1214 0.1605 0.054 Uiso calc 1 . .
    H H2 0.7888 -0.1699 0.2224 0.054 Uiso calc 1 . .
    C C6 0.6272(4) -0.20392(15) 0.16337(14) 0.0363(7) Uani d 1 . .
    H H4 0.6240 -0.2509 0.1813 0.044 Uiso calc 1 . .
    H H5 0.6100 -0.2024 0.1194 0.044 Uiso calc 1 . .
    C C7 0.1682(3) 0.00848(14) 0.17826(13) 0.0279(6) Uani d 1 . .
    H H6 0.2233 -0.0186 0.2086 0.033 Uiso calc 1 . .
    C C8 0.0678(3) 0.05675(15) 0.21099(14) 0.0354(7) Uani d 1 . .
    H H9 0.0013 0.0294 0.2351 0.042 Uiso calc 1 . .
    H H7 0.1218 0.0876 0.2375 0.042 Uiso calc 1 . .
    H H8 0.0153 0.0845 0.1816 0.042 Uiso calc 1 . .
    C C9 0.0881(3) -0.04153(15) 0.13814(15) 0.0396(7) Uani d 1 . .
    H H11 0.0232 -0.0693 0.1627 0.048 Uiso calc 1 . .
    H H10 0.0341 -0.0154 0.1081 0.048 Uiso calc 1 . .
    H H12 0.1553 -0.0722 0.1177 0.048 Uiso calc 1 . .
    C C10 0.6091(3) 0.04894(13) 0.07174(12) 0.0265(6) Uani d 1 . .
    H H13 0.6102 -0.0018 0.0627 0.032 Uiso calc 1 . .
    C C11 0.7191(3) 0.06331(19) 0.12009(15) 0.0407(8) Uani d 1 . .
    H H15 0.8127 0.0496 0.1054 0.049 Uiso calc 1 . .
    H H16 0.7193 0.1129 0.1297 0.049 Uiso calc 1 . .
    H H14 0.6961 0.0367 0.1564 0.049 Uiso calc 1 . .
    C C12 0.6454(3) 0.08777(16) 0.01454(14) 0.0361(7) Uani d 1 . .
    H H18 0.7412 0.0753 0.0017 0.043 Uiso calc 1 . .
    H H17 0.5779 0.0753 -0.0171 0.043 Uiso calc 1 . .
    H H19 0.6406 0.1378 0.0221 0.043 Uiso calc 1 . .
    C C13 0.3678(4) 0.19289(17) 0.20356(15) 0.0468(9) Uani d 1 . .
    H H20 0.3727 0.1576 0.2333 0.056 Uiso calc 1 . .
    C C14 0.4768(4) 0.21487(18) 0.16796(18) 0.0513(10) Uani d 1 . .
    H H21 0.5707 0.1974 0.1690 0.062 Uiso calc 1 . .
    C C15 0.4272(4) 0.26772(16) 0.12948(17) 0.0458(9) Uani d 1 . .
    H H22 0.4803 0.2920 0.0999 0.055 Uiso calc 1 . .
    C C16 0.2837(3) 0.27732(14) 0.14360(13) 0.0333(7) Uani d 1 . .
    H H23 0.2215 0.3098 0.1254 0.040 Uiso calc 1 . .
    C C17 0.2495(4) 0.23090(15) 0.18876(14) 0.0368(7) Uani d 1 . .
    H H24 0.1588 0.2260 0.2067 0.044 Uiso calc 1 . .
    C C18 0.2309(3) 0.20903(15) -0.00641(12) 0.0292(6) Uani d 1 . .
    H H25 0.2880 0.2466 -0.0196 0.035 Uiso calc 1 . .
    C C19 0.1094(3) 0.21427(15) 0.02902(12) 0.0308(6) Uani d 1 . .
    H H26 0.0686 0.2558 0.0441 0.037 Uiso calc 1 . .
    C C20 0.0589(3) 0.14683(19) 0.03826(14) 0.0456(9) Uani d 1 . .
    H H27 -0.0230 0.1346 0.0606 0.055 Uiso calc 1 . .
    C C21 0.1492(4) 0.10076(17) 0.00905(15) 0.0470(9) Uani d 1 . .
    H H28 0.1402 0.0517 0.0086 0.056 Uiso calc 1 . .
    C C22 0.2543(4) 0.13851(15) -0.01913(13) 0.0368(7) Uani d 1 . .
    H H29 0.3290 0.1201 -0.0429 0.044 Uiso calc 1 . .
    N N1 0.2658(2) 0.05054(11) 0.14281(10) 0.0212(4) Uani d 1 . .
    N N2 0.4664(2) 0.06799(10) 0.09026(10) 0.0216(4) Uani d 1 . .
    Yb Yb 0.29970(2) 0.15407(2) 0.09600(2) 0.01886(5) Uani d 1 . .
loop_
    _atom_site_aniso_label
    _atom_site_aniso_U_11
    _atom_site_aniso_U_22
    _atom_site_aniso_U_33
    _atom_site_aniso_U_12
    _atom_site_aniso_U_13
    _atom_site_aniso_U_23
    C1 0.0188(12) 0.0168(11) 0.0271(13) -0.0009(10) -0.0038(11) -0.0017(9)
    C2 0.0197(13) 0.0225(12) 0.0308(13) 0.0006(11) 0.0012(10) -0.0002(11)
    C3 0.0191(13) 0.0243(13) 0.0276(14) -0.0013(12) 0.0011(11) -0.0005(10)
    C4 0.0233(13) 0.0235(13) 0.0248(13) 0.0024(11) 0.0008(10) 0.0049(10)
    C5 0.0207(16) 0.0513(19) 0.063(2) 0.0067(15) -0.0007(14) 0.0297(17)
    C6 0.044(2) 0.0315(15) 0.0335(16) 0.0146(15) 0.0064(14) 0.0086(12)
    C7 0.0194(14) 0.0286(14) 0.0356(15) 0.0005(11) 0.0026(11) 0.0138(12)
    C8 0.0289(15) 0.0425(17) 0.0347(15) 0.0003(13) 0.0108(13) 0.0069(13)
    C9 0.0248(15) 0.0255(14) 0.069(2) -0.0048(14) 0.0090(15) 0.0011(14)
    C10 0.0189(13) 0.0207(13) 0.0400(14) 0.0017(11) 0.0080(12) -0.0030(11)
    C11 0.0202(16) 0.057(2) 0.0453(18) 0.0026(14) 0.0030(13) 0.0037(15)
    C12 0.0281(15) 0.0424(17) 0.0377(17) -0.0037(14) 0.0093(12) -0.0038(13)
    C13 0.065(2) 0.0368(17) 0.0390(18) 0.0037(18) -0.0226(18) -0.0134(14)
    C14 0.0307(18) 0.0423(19) 0.081(3) 0.0127(16) -0.0246(18) -0.0393(19)
    C15 0.047(2) 0.0275(15) 0.063(2) -0.0175(16) 0.0116(17) -0.0182(15)
    C16 0.0367(18) 0.0198(12) 0.0434(16) 0.0058(13) -0.0073(14) -0.0059(11)
    C17 0.0409(17) 0.0318(15) 0.0377(16) -0.0032(15) 0.0032(14) -0.0113(12)
    C18 0.0290(17) 0.0302(14) 0.0284(14) 0.0040(12) -0.0004(12) 0.0090(11)
    C19 0.0239(14) 0.0404(16) 0.0281(14) 0.0095(13) -0.0019(12) 0.0060(12)
    C20 0.0282(16) 0.068(2) 0.0405(18) -0.0194(17) -0.0139(13) 0.0210(17)
    C21 0.069(3) 0.0321(16) 0.0396(19) -0.0118(18) -0.0301(17) 0.0043(13)
    C22 0.0532(19) 0.0357(16) 0.0216(14) 0.0131(14) -0.0055(13) 0.0006(11)
    N1 0.0165(11) 0.0190(10) 0.0281(11) 0.0019(9) 0.0014(9) 0.0040(8)
    N2 0.0169(11) 0.0182(10) 0.0298(12) 0.0014(8) 0.0024(9) -0.0018(9)
    Yb 0.01845(6) 0.01490(6) 0.02324(6) 0.00096(4) -0.00219(4) 0.00011(4)
_geom_special_details
;
 All esds (except the esd in the dihedral angle between two l.s. planes)
 are estimated using the full covariance matrix.  The cell esds are taken
 into account individually in the estimation of esds in distances, angles
 and torsion angles; correlations between esds in cell parameters are only
 used when they are defined by crystal symmetry.  An approximate (isotropic)
 treatment of cell esds is used for estimating esds involving l.s. planes.
;
loop_
    _geom_bond_atom_site_label_1
    _geom_bond_atom_site_label_2
    _geom_bond_site_symmetry_2
    _geom_bond_distance
    _geom_bond_publ_flag
    C1 N1 . 1.332(3) ?
    C1 N2 . 1.334(3) ?
    C1 C2 . 1.451(4) ?
    C1 Yb . 2.697(2) ?
    C2 C3 . 1.190(4) ?
    C3 C4 . 1.434(4) ?
    C4 C6 . 1.507(4) ?
    C4 C5 . 1.509(4) ?
    C4 H1 . 1.0000 ?
    C5 C6 . 1.468(5) ?
    C5 H3 . 0.9900 ?
    C5 H2 . 0.9900 ?
    C6 H4 . 0.9900 ?
    C6 H5 . 0.9900 ?
    C7 N1 . 1.460(3) ?
    C7 C9 . 1.516(4) ?
    C7 C8 . 1.516(4) ?
    C7 H6 . 1.0000 ?
    C8 H9 . 0.9800 ?
    C8 H7 . 0.9800 ?
    C8 H8 . 0.9800 ?
    C9 H11 . 0.9800 ?
    C9 H10 . 0.9800 ?
    C9 H12 . 0.9800 ?
    C10 N2 . 1.458(3) ?
    C10 C12 . 1.514(4) ?
    C10 C11 . 1.521(4) ?
    C10 H13 . 1.0000 ?
    C11 H15 . 0.9800 ?
    C11 H16 . 0.9800 ?
    C11 H14 . 0.9800 ?
    C12 H18 . 0.9800 ?
    C12 H17 . 0.9800 ?
    C12 H19 . 0.9800 ?
    C13 C14 . 1.367(6) ?
    C13 C17 . 1.378(5) ?
    C13 Yb . 2.585(3) ?
    C13 H20 . 0.9500 ?
    C14 C15 . 1.411(5) ?
    C14 Yb . 2.595(3) ?
    C14 H21 . 0.9500 ?
    C15 C16 . 1.405(5) ?
    C15 Yb . 2.610(3) ?
    C15 H22 . 0.9500 ?
    C16 C17 . 1.383(4) ?
    C16 Yb . 2.607(3) ?
    C16 H23 . 0.9500 ?
    C17 Yb . 2.582(3) ?
    C17 H24 . 0.9500 ?
    C18 C19 . 1.396(4) ?
    C18 C22 . 1.407(4) ?
    C18 Yb . 2.592(3) ?
    C18 H25 . 0.9500 ?
    C19 C20 . 1.401(4) ?
    C19 Yb . 2.608(3) ?
    C19 H26 . 0.9500 ?
    C20 C21 . 1.393(5) ?
    C20 Yb . 2.617(3) ?
    C20 H27 . 0.9500 ?
    C21 C22 . 1.382(5) ?
    C21 Yb . 2.610(3) ?
    C21 H28 . 0.9500 ?
    C22 Yb . 2.610(3) ?
    C22 H29 . 0.9500 ?
    N1 Yb . 2.274(2) ?
    N2 Yb . 2.293(2) ?
loop_
    _geom_angle_atom_site_label_1
    _geom_angle_atom_site_label_2
    _geom_angle_atom_site_label_3
    _geom_angle_site_symmetry_1
    _geom_angle_site_symmetry_3
    _geom_angle
    _geom_angle_publ_flag
    N1 C1 N2 . . 115.4(2) ?
    N1 C1 C2 . . 122.0(2) ?
    N2 C1 C2 . . 122.6(2) ?
    N1 C1 Yb . . 57.36(12) ?
    N2 C1 Yb . . 58.18(12) ?
    C2 C1 Yb . . 173.46(18) ?
    C3 C2 C1 . . 172.8(3) ?
    C2 C3 C4 . . 177.1(3) ?
    C3 C4 C6 . . 120.1(2) ?
    C3 C4 C5 . . 118.3(2) ?
    C6 C4 C5 . . 58.2(2) ?
    C3 C4 H1 . . 116.0 ?
    C6 C4 H1 . . 116.0 ?
    C5 C4 H1 . . 116.0 ?
    C6 C5 C4 . . 60.8(2) ?
    C6 C5 H3 . . 117.7 ?
    C4 C5 H3 . . 117.7 ?
    C6 C5 H2 . . 117.7 ?
    C4 C5 H2 . . 117.7 ?
    H3 C5 H2 . . 114.8 ?
    C5 C6 C4 . . 61.0(2) ?
    C5 C6 H4 . . 117.7 ?
    C4 C6 H4 . . 117.7 ?
    C5 C6 H5 . . 117.7 ?
    C4 C6 H5 . . 117.7 ?
    H4 C6 H5 . . 114.8 ?
    N1 C7 C9 . . 110.6(2) ?
    N1 C7 C8 . . 108.3(2) ?
    C9 C7 C8 . . 111.1(2) ?
    N1 C7 H6 . . 108.9 ?
    C9 C7 H6 . . 108.9 ?
    C8 C7 H6 . . 108.9 ?
    C7 C8 H9 . . 109.5 ?
    C7 C8 H7 . . 109.5 ?
    H9 C8 H7 . . 109.5 ?
    C7 C8 H8 . . 109.5 ?
    H9 C8 H8 . . 109.5 ?
    H7 C8 H8 . . 109.5 ?
    C7 C9 H11 . . 109.5 ?
    C7 C9 H10 . . 109.5 ?
    H11 C9 H10 . . 109.5 ?
    C7 C9 H12 . . 109.5 ?
    H11 C9 H12 . . 109.5 ?
    H10 C9 H12 . . 109.5 ?
    N2 C10 C12 . . 108.8(2) ?
    N2 C10 C11 . . 112.8(2) ?
    C12 C10 C11 . . 110.3(2) ?
    N2 C10 H13 . . 108.3 ?
    C12 C10 H13 . . 108.3 ?
    C11 C10 H13 . . 108.3 ?
    C10 C11 H15 . . 109.5 ?
    C10 C11 H16 . . 109.5 ?
    H15 C11 H16 . . 109.5 ?
    C10 C11 H14 . . 109.5 ?
    H15 C11 H14 . . 109.5 ?
    H16 C11 H14 . . 109.5 ?
    C10 C12 H18 . . 109.5 ?
    C10 C12 H17 . . 109.5 ?
    H18 C12 H17 . . 109.5 ?
    C10 C12 H19 . . 109.5 ?
    H18 C12 H19 . . 109.5 ?
    H17 C12 H19 . . 109.5 ?
    C14 C13 C17 . . 108.0(3) ?
    C14 C13 Yb . . 75.12(19) ?
    C17 C13 Yb . . 74.42(17) ?
    C14 C13 H20 . . 126.0 ?
    C17 C13 H20 . . 126.0 ?
    Yb C13 H20 . . 116.6 ?
    C13 C14 C15 . . 108.9(3) ?
    C13 C14 Yb . . 74.29(19) ?
    C15 C14 Yb . . 74.87(18) ?
    C13 C14 H21 . . 125.5 ?
    C15 C14 H21 . . 125.5 ?
    Yb C14 H21 . . 117.2 ?
    C16 C15 C14 . . 106.3(3) ?
    C16 C15 Yb . . 74.22(17) ?
    C14 C15 Yb . . 73.69(17) ?
    C16 C15 H22 . . 126.8 ?
    C14 C15 H22 . . 126.8 ?
    Yb C15 H22 . . 117.4 ?
    C17 C16 C15 . . 107.6(3) ?
    C17 C16 Yb . . 73.57(16) ?
    C15 C16 Yb . . 74.53(16) ?
    C17 C16 H23 . . 126.2 ?
    C15 C16 H23 . . 126.2 ?
    Yb C16 H23 . . 117.7 ?
    C13 C17 C16 . . 109.1(3) ?
    C13 C17 Yb . . 74.66(17) ?
    C16 C17 Yb . . 75.52(17) ?
    C13 C17 H24 . . 125.4 ?
    C16 C17 H24 . . 125.4 ?
    Yb C17 H24 . . 116.3 ?
    C19 C18 C22 . . 108.2(3) ?
    C19 C18 Yb . . 75.03(15) ?
    C22 C18 Yb . . 75.01(16) ?
    C19 C18 H25 . . 125.9 ?
    C22 C18 H25 . . 125.9 ?
    Yb C18 H25 . . 116.2 ?
    C18 C19 C20 . . 107.2(3) ?
    C18 C19 Yb . . 73.82(16) ?
    C20 C19 Yb . . 74.83(16) ?
    C18 C19 H26 . . 126.4 ?
    C20 C19 H26 . . 126.4 ?
    Yb C19 H26 . . 117.1 ?
    C21 C20 C19 . . 108.4(3) ?
    C21 C20 Yb . . 74.25(18) ?
    C19 C20 Yb . . 74.06(16) ?
    C21 C20 H27 . . 125.8 ?
    C19 C20 H27 . . 125.8 ?
    Yb C20 H27 . . 117.8 ?
    C22 C21 C20 . . 108.4(3) ?
    C22 C21 Yb . . 74.66(18) ?
    C20 C21 Yb . . 74.84(18) ?
    C22 C21 H28 . . 125.8 ?
    C20 C21 H28 . . 125.8 ?
    Yb C21 H28 . . 116.7 ?
    C21 C22 C18 . . 107.8(3) ?
    C21 C22 Yb . . 74.64(18) ?
    C18 C22 Yb . . 73.61(16) ?
    C21 C22 H29 . . 126.1 ?
    C18 C22 H29 . . 126.1 ?
    Yb C22 H29 . . 117.7 ?
    C1 N1 C7 . . 121.4(2) ?
    C1 N1 Yb . . 93.09(15) ?
    C7 N1 Yb . . 145.49(16) ?
    C1 N2 C10 . . 120.4(2) ?
    C1 N2 Yb . . 92.20(15) ?
    C10 N2 Yb . . 146.57(16) ?
    N1 Yb N2 . . 59.11(7) ?
    N1 Yb C17 . . 96.51(9) ?
    N2 Yb C17 . . 125.91(9) ?
    N1 Yb C13 . . 82.36(10) ?
    N2 Yb C13 . . 95.16(10) ?
    C17 Yb C13 . . 30.92(11) ?
    N1 Yb C18 . . 136.46(9) ?
    N2 Yb C18 . . 114.82(8) ?
    C17 Yb C18 . . 114.78(10) ?
    C13 Yb C18 . . 139.01(10) ?
    N1 Yb C14 . . 101.91(11) ?
    N2 Yb C14 . . 85.28(9) ?
    C17 Yb C14 . . 50.80(11) ?
    C13 Yb C14 . . 30.60(12) ?
    C18 Yb C14 . . 121.15(12) ?
    N1 Yb C16 . . 127.40(9) ?
    N2 Yb C16 . . 136.29(9) ?
    C17 Yb C16 . . 30.92(10) ?
    C13 Yb C16 . . 51.34(10) ?
    C18 Yb C16 . . 88.18(9) ?
    C14 Yb C16 . . 51.34(10) ?
    N1 Yb C19 . . 123.68(8) ?
    N2 Yb C19 . . 139.92(8) ?
    C17 Yb C19 . . 94.16(10) ?
    C13 Yb C19 . . 124.76(10) ?
    C18 Yb C19 . . 31.15(9) ?
    C14 Yb C19 . . 126.54(11) ?
    C16 Yb C19 . . 77.60(9) ?
    N1 Yb C21 . . 85.14(9) ?
    N2 Yb C21 . . 92.78(10) ?
    C17 Yb C21 . . 135.74(12) ?
    C13 Yb C21 . . 159.02(13) ?
    C18 Yb C21 . . 51.33(10) ?
    C14 Yb C21 . . 170.27(13) ?
    C16 Yb C21 . . 128.90(10) ?
    C19 Yb C21 . . 51.47(10) ?
    N1 Yb C15 . . 132.26(10) ?
    N2 Yb C15 . . 107.84(10) ?
    C17 Yb C15 . . 51.36(10) ?
    C13 Yb C15 . . 51.56(12) ?
    C18 Yb C15 . . 91.28(11) ?
    C14 Yb C15 . . 31.44(12) ?
    C16 Yb C15 . . 31.25(10) ?
    C19 Yb C15 . . 96.16(11) ?
    C21 Yb C15 . . 142.52(11) ?
    N1 Yb C22 . . 108.89(9) ?
    N2 Yb C22 . . 88.59(9) ?
    C17 Yb C22 . . 144.82(10) ?
    C13 Yb C22 . . 168.41(11) ?
    C18 Yb C22 . . 31.38(9) ?
    C14 Yb C22 . . 139.59(13) ?
    C16 Yb C22 . . 119.52(9) ?
    C19 Yb C22 . . 51.59(9) ?
    C21 Yb C22 . . 30.70(11) ?
    C15 Yb C22 . . 116.85(11) ?
    N1 Yb C20 . . 93.12(9) ?
    N2 Yb C20 . . 122.16(10) ?
    C17 Yb C20 . . 105.16(12) ?
    C13 Yb C20 . . 133.23(12) ?
    C18 Yb C20 . . 51.22(9) ?
    C14 Yb C20 . . 152.55(11) ?
    C16 Yb C20 . . 101.36(11) ?
    C19 Yb C20 . . 31.11(10) ?
    C21 Yb C20 . . 30.91(11) ?
    C15 Yb C20 . . 125.90(12) ?
    C22 Yb C20 . . 51.00(11) ?
loop_
    _geom_torsion_atom_site_label_1
    _geom_torsion_atom_site_label_2
    _geom_torsion_atom_site_label_3
    _geom_torsion_atom_site_label_4
    _geom_torsion_site_symmetry_1
    _geom_torsion_site_symmetry_2
    _geom_torsion_site_symmetry_3
    _geom_torsion_site_symmetry_4
    _geom_torsion
    _geom_torsion_publ_flag
    C3 C4 C5 C6 . . . . -109.6(3) ?
    C3 C4 C6 C5 . . . . 106.6(3) ?
    C17 C13 C14 C15 . . . . -0.3(3) ?
    Yb C13 C14 C15 . . . . 67.5(2) ?
    C17 C13 C14 Yb . . . . -67.7(2) ?
    C13 C14 C15 C16 . . . . 0.5(3) ?
    Yb C14 C15 C16 . . . . 67.6(2) ?
    C13 C14 C15 Yb . . . . -67.1(2) ?
    C14 C15 C16 C17 . . . . -0.6(3) ?
    Yb C15 C16 C17 . . . . 66.7(2) ?
    C14 C15 C16 Yb . . . . -67.2(2) ?
    C14 C13 C17 C16 . . . . -0.1(3) ?
    Yb C13 C17 C16 . . . . -68.3(2) ?
    C14 C13 C17 Yb . . . . 68.2(2) ?
    C15 C16 C17 C13 . . . . 0.4(3) ?
    Yb C16 C17 C13 . . . . 67.7(2) ?
    C15 C16 C17 Yb . . . . -67.3(2) ?
    C22 C18 C19 C20 . . . . 0.3(3) ?
    Yb C18 C19 C20 . . . . -68.0(2) ?
    C22 C18 C19 Yb . . . . 68.3(2) ?
    C18 C19 C20 C21 . . . . 0.4(3) ?
    Yb C19 C20 C21 . . . . -66.9(2) ?
    C18 C19 C20 Yb . . . . 67.3(2) ?
    C19 C20 C21 C22 . . . . -0.9(4) ?
    Yb C20 C21 C22 . . . . -67.7(2) ?
    C19 C20 C21 Yb . . . . 66.8(2) ?
    C20 C21 C22 C18 . . . . 1.1(3) ?
    Yb C21 C22 C18 . . . . -66.7(2) ?
    C20 C21 C22 Yb . . . . 67.8(2) ?
    C19 C18 C22 C21 . . . . -0.9(3) ?
    Yb C18 C22 C21 . . . . 67.4(2) ?
    C19 C18 C22 Yb . . . . -68.3(2) ?
    N2 C1 N1 C7 . . . . 174.8(2) ?
    C2 C1 N1 C7 . . . . -8.1(4) ?
    Yb C1 N1 C7 . . . . 179.6(3) ?
    N2 C1 N1 Yb . . . . -4.8(2) ?
    C2 C1 N1 Yb . . . . 172.3(2) ?
    C9 C7 N1 C1 . . . . -81.7(3) ?
    C8 C7 N1 C1 . . . . 156.3(2) ?
    C9 C7 N1 Yb . . . . 97.6(3) ?
    C8 C7 N1 Yb . . . . -24.4(4) ?
    N1 C1 N2 C10 . . . . 177.0(2) ?
    C2 C1 N2 C10 . . . . 0.0(4) ?
    Yb C1 N2 C10 . . . . 172.3(3) ?
    N1 C1 N2 Yb . . . . 4.7(2) ?
    C2 C1 N2 Yb . . . . -172.3(2) ?
    C12 C10 N2 C1 . . . . 158.5(2) ?
    C11 C10 N2 C1 . . . . -78.8(3) ?
    C12 C10 N2 Yb . . . . -35.6(4) ?
    C11 C10 N2 Yb . . . . 87.2(4) ?
_shelx_hkl_file
;
  -2   0   0 5700.49   41.77   0
  -4   0   0 1099.38   15.91   0
  -6   0   0   11.14    8.70   0
  -8   0   0 1009.38   14.66   0
 -10   0   0 1144.08   16.38   0
  -2   1   0 2656.56   33.67   0
  -4  -1   0 3030.15   21.52   0
  -4   1   0 3152.96   25.92   0
  -6  -1   0 2872.67   19.92   0
  -6   1   0 2805.11   20.45   0
  -8   1   0  589.51   13.33   0
  -8  -1   0  555.77   10.23   0
 -10  -1   0    7.49    8.14   0
 -10   1   0    3.00    8.40   0
   0   2   0  314.79   14.51   0
   2  -2   0 1637.78   29.32   0
  -2   2   0 1557.67   30.44   0
  -4   2   0  198.65    9.45   0
  -6   2   0    8.89    9.20   0
  -6  -2   0   15.25    8.75   0
  -8  -2   0  108.72    7.66   0
  -8   2   0  117.13    8.61   0
 -10  -2   0  149.64    8.91   0
 -10   2   0  146.17    9.66   0
   2  -3   0  171.00   14.25   0
  -2   3   0  145.82   13.77   0
   4  -3   0  204.37   11.07   0
  -4   3   0  198.41   12.14   0
  -6   3   0  238.79   12.08   0
  -6  -3   0  235.80    9.99   0
  -8   3   0   93.70    8.83   0
  -8  -3   0   86.10    7.26   0
 -10   3   0    5.99    8.89   0
 -10  -3   0    1.71    7.64   0
   0  -4   0 2092.86   24.30   0
   0   4   0 2082.31   24.52   0
  -2   4   0 2085.18   30.16   0
   2  -4   0 2302.99   33.89   0
  -4   4   0  538.09   16.23   0
   4  -4   0  563.30   14.99   0
  -6  -4   0  328.39   10.08   0
  -6   4   0  318.88   11.01   0
  -8  -4   0  789.38   10.72   0
  -8   4   0  825.96   16.45   0
 -10  -4   0  558.83   10.53   0
 -10  -4   0  587.65   13.22   0
 -10   4   0  564.14   16.37   0
   2  -5   0 2545.66   31.32   0
  -2   5   0 2640.28   30.55   0
   4  -5   0 5306.24   39.26   0
  -4   5   0 4420.99   38.10   0
  -6   5   0 2787.82   27.40   0
  -8   5   0  801.67   14.89   0
  -8  -5   0  821.99   10.71   0
 -10   5   0   -0.71   13.47   0
 -10  -5   0   -5.92   11.16   0
 -10  -5   0   -4.82    7.91   0
   0   6   0 2794.67   22.92   0
   0  -6   0 2775.69   22.50   0
  -2   6   0 3754.63   32.51   0
   2  -6   0 3550.83   32.76   0
  -2  -6   0 3866.69   22.24   0
  -4   6   0  125.84   11.34   0
   4  -6   0  154.39   11.74   0
  -6   6   0  139.39   12.50   0
  -8  -6   0 1409.64   14.10   0
  -8   6   0 1294.97   20.32   0
 -10  -6   0  887.63   11.75   0
 -10   6   0  839.98   19.06   0
 -10  -6   0  945.84   11.76   0
  -2  -7   0  906.91   11.28   0
   2  -7   0  840.01   16.45   0
  -2   7   0  916.25   16.57   0
  -4   7   0 1192.13   20.22   0
   4  -7   0 1369.89   22.79   0
   6  -7   0  317.07   12.62   0
  -6   7   0  280.32   13.92   0
  -8   7   0  156.57   13.60   0
  -8  -7   0  183.44   10.26   0
 -10   7   0   10.18   13.71   0
 -10  -7   0   11.79    7.86   0
 -10  -7   0    2.56    7.84   0
   0  -8   0  105.38    6.53   0
   2  -8   0  169.99   10.48   0
  -2  -8   0  187.46    9.15   0
  -2   8   0  174.96   10.20   0
   4  -8   0    5.61   10.73   0
  -4  -8   0    4.27    5.83   0
  -4   8   0    5.91    9.31   0
  -6   8   0    6.50   10.54   0
   6  -8   0    4.41    9.71   0
  -8  -8   0   42.81    9.80   0
  -8   8   0   39.05   12.79   0
  -8  -8   0   48.91    9.61   0
 -10   8   0   11.07   13.90   0
 -10  -8   0   10.25    8.18   0
 -10  -8   0    8.25    8.15   0
  -2   9   0  983.40   14.21   0
  -2  -9   0 1060.81   11.51   0
  -4  -9   0 1874.33   14.83   0
  -4   9   0 1709.70   21.85   0
   4  -9   0 1770.10   24.32   0
  -6  -9   0 1040.96   10.65   0
   6  -9   0 1039.12   19.07   0
  -6   9   0  933.69   18.54   0
  -8   9   0  550.27   17.19   0
  -8  -9   0  678.89   12.28   0
  -8  -9   0  628.32    9.52   0
 -10  -9   0   -1.52    7.79   0
 -10   9   0    0.23   13.63   0
 -10  -9   0    4.90   11.25   0
   0 -10   0 6195.14   26.64   0
  -2  10   0 2732.93   22.02   0
  -2 -10   0 2802.40   17.86   0
  -4  10   0  803.29   15.75   0
   4 -10   0  788.90   17.24   0
  -4 -10   0  817.41    9.92   0
   6 -10   0    8.05   13.32   0
  -6  10   0   13.38   13.09   0
  -6 -10   0   13.63    6.13   0
  -8 -10   0 1309.47   11.84   0
  -8  10   0 1198.88   22.30   0
  -8 -10   0 1412.18   14.39   0
 -10  10   0  657.75   21.50   0
 -10 -10   0  806.32   14.52   0
 -10 -10   0  875.25   14.41   0
  -2  11   0 1155.56   15.19   0
  -2 -11   0 1157.69   12.80   0
   4 -11   0 2669.43   26.66   0
  -4  11   0 2623.13   22.98   0
  -4 -11   0 2859.14   15.80   0
  -6 -11   0 2474.94   14.51   0
  -6  11   0 2342.42   26.32   0
   6 -11   0 2541.05   30.11   0
  -8 -11   0  449.57   11.76   0
  -8 -11   0  432.56    9.27   0
  -8  11   0  400.31   18.77   0
 -10  11   0    2.96   18.85   0
 -10 -11   0   -0.51    8.38   0
 -10 -11   0    6.86    8.34   0
   0 -12   0  540.35   11.10   0
  -2  12   0  759.35   12.95   0
  -2 -12   0  741.71    9.68   0
  -4 -12   0  174.88    9.19   0
   4 -12   0  151.86   11.58   0
  -4  12   0  164.01   10.61   0
  -6 -12   0  426.32    8.45   0
  -6  12   0  388.42   16.21   0
   6 -12   0  424.39   15.84   0
  -8 -12   0  442.82   11.94   0
  -8  12   0  376.31   18.54   0
 -10 -12   0  230.03   13.00   0
 -10 -12   0  218.69    9.80   0
  -2 -13   0   -1.16    5.70   0
  -2  13   0    2.75    6.30   0
  -4  13   0   11.70    9.50   0
   4 -13   0    5.45   10.31   0
  -4 -13   0    1.59    8.53   0
  -6  13   0    3.76   10.28   0
   6 -13   0    3.89   11.92   0
  -6 -13   0    1.84    9.24   0
  -8 -13   0   27.67   10.55   0
  -8  13   0   28.25   14.72   0
   0 -14   0 2040.67   16.12   0
  -2 -14   0  729.73   11.71   0
   4 -14   0  238.60   12.44   0
  -4  14   0  276.34   11.77   0
  -4 -14   0  279.33    7.70   0
  -6  14   0   35.13   10.71   0
   6 -14   0   37.18   12.94   0
  -6 -14   0   29.41    9.80   0
  -8 -14   0  224.24   11.52   0
  -8  14   0  190.91   20.17   0
  -2 -15   0  921.34   12.41   0
  -4 -15   0 1426.02   11.88   0
  -4  15   0 1321.44   15.66   0
   4 -15   0 1235.69   16.23   0
  -6 -15   0 1621.15   14.23   0
  -6  15   0 1451.92   21.64   0
   6 -15   0 1493.57   24.53   0
  -8 -15   0  505.52   12.53   0
   0 -16   0 3379.42   18.27   0
  -2 -16   0 1422.61   13.93   0
  -4 -16   0  204.23    7.58   0
   4 -16   0  180.75   12.13   0
  -6 -16   0   82.95   10.40   0
   6 -16   0   89.48   14.07   0
  -8 -16   0  550.42   13.10   0
  -2 -17   0  239.02    7.70   0
  -4 -17   0 1032.85   10.94   0
   4 -17   0  952.89   17.11   0
  -6 -17   0  762.06   10.30   0
   6 -17   0  757.93   20.22   0
  -8 -17   0  269.93   12.52   0
   0 -18   0   64.56    7.18   0
   2 -18   0   93.48    7.75   0
  -2 -18   0   92.66    7.28   0
  -4 -18   0   29.89   10.25   0
   4 -18   0   18.89   11.51   0
  -6 -18   0    3.16    7.51   0
   6 -18   0    6.19   13.55   0
  -2 -19   0  139.07    7.52   0
   2 -19   0  136.92   11.04   0
  -4 -19   0  315.51   11.54   0
   4 -19   0  273.18   13.79   0
  -6 -19   0  133.96    8.22   0
   6 -19   0  111.13   15.51   0
   0 -20   0 1559.93   13.88   0
   2 -20   0  814.91   12.07   0
  -2 -20   0  874.47   10.97   0
   4 -20   0   68.37   12.73   0
  -4 -20   0   69.43   10.95   0
   6 -20   0   32.56   14.86   0
  -6 -20   0   41.80    8.47   0
   2 -21   0  395.53   12.74   0
  -2 -21   0  394.64    9.49   0
  -4 -21   0 1007.62   11.98   0
   4 -21   0  923.28   17.92   0
   0 -22   0  511.92   10.41   0
   2 -22   0  401.76   13.56   0
  -2 -22   0  448.95   13.03   0
  -4 -22   0   49.44    8.53   0
   4 -22   0   44.84   13.73   0
  -2 -23   0   65.09   12.05   0
   2 -23   0   46.20    8.89   0
  -1  -1  -1  750.71   18.04   0
  -1   1   1  742.99   23.50   0
  -1  -1   1  767.92   17.81   0
  -2   1   1    5.34   10.68   0
  -2   1  -1    4.43    8.83   0
  -2  -1   1    2.90    6.66   0
  -3  -1   1  987.97   15.71   0
  -3   1  -1  970.08   18.02   0
  -3   1   1  974.08   16.27   0
  -4   1   1  472.21   12.79   0
  -4   1  -1  463.22   11.41   0
  -4  -1   1  466.58    9.98   0
  -5  -1   1 1145.24   13.07   0
  -5  -1  -1 1175.37   14.92   0
  -5   1  -1 1165.73   16.34   0
  -5   1   1 1186.18   16.13   0
  -6   1   1  360.98   11.54   0
  -6   1  -1  374.98   11.47   0
  -6  -1   1  362.92    8.69   0
  -6  -1  -1  369.61   10.43   0
  -7   1   1  414.22    9.87   0
  -7  -1   1  433.64    9.37   0
  -7  -1  -1  427.97   11.56   0
  -7   1  -1  442.77   12.01   0
  -8   1  -1   42.20    7.75   0
  -8   1   1   46.16   10.79   0
  -8  -1  -1   45.84    9.98   0
  -8  -1   1   47.32    7.20   0
  -9   1   1  127.03    8.84   0
  -9  -1   1  136.49    8.52   0
  -9   1  -1  139.03   11.66   0
  -9  -1  -1  133.65    8.43   0
 -10   1   1   12.07    8.58   0
 -10  -1   1   11.39   11.43   0
 -10  -1  -1   14.46    7.67   0
 -10   1  -1   16.96   11.67   0
 -10  -1  -1   12.46   11.20   0
 -11  -1   1   -3.39   12.39   0
 -11   1  -1    2.46   11.81   0
 -11  -1  -1    4.81    8.49   0
 -11   1   1    5.76   12.94   0
 -11   1  -1    4.45   12.90   0
 -11  -1  -1   -0.45   12.49   0
   0   2   1 2234.47   31.29   0
  -1  -2  -1 6813.84   44.59   0
  -1   2   1 5588.74   54.71   0
   1   2   1 6539.09   43.23   0
  -2   2   1 1575.37   25.99   0
  -2   2  -1 1681.83   36.20   0
  -3   2  -1 1551.07   24.63   0
  -3  -2   1 1457.80   15.90   0
  -3   2   1 1473.51   20.96   0
  -4  -2   1   89.29    8.55   0
  -4   2   1   98.04   10.74   0
  -4   2  -1   94.96   10.11   0
  -5   2   1  108.31   10.41   0
  -5  -2   1  101.16    6.62   0
  -5   2  -1  114.37   10.13   0
  -6   2   1  115.40   10.31   0
  -6  -2   1  103.71    7.11   0
  -6  -2  -1  114.28    6.82   0
  -6   2  -1  111.80    7.75   0
  -7  -2   1  556.10   11.68   0
  -7   2   1  590.38   13.43   0
  -7   2  -1  588.41   13.58   0
  -7  -2  -1  560.96    9.66   0
  -8   2  -1  388.09   13.09   0
  -8  -2   1  403.47   11.48   0
  -8   2   1  395.53   13.10   0
  -8  -2  -1  382.23    9.07   0
  -9   2   1  722.66   12.61   0
  -9   2  -1  771.55   15.34   0
  -9  -2   1  722.55   11.16   0
  -9  -2  -1  729.75   11.19   0
 -10   2   1  320.05   10.81   0
 -10  -2  -1  343.98   12.37   0
 -10  -2   1  323.64   12.23   0
 -10  -2  -1  336.97   12.47   0
 -10   2  -1  325.02   14.03   0
 -11  -2   1  504.09   14.36   0
 -11   2   1  459.71   12.26   0
 -11   2  -1  447.97   12.75   0
 -11   2  -1  503.29   14.71   0
 -11  -2  -1  499.83   14.03   0
 -11  -2  -1  485.45   14.31   0
  -1   3   1  119.53    9.58   0
  -1  -3  -1  135.30    7.83   0
  -1   3  -1  129.13   12.62   0
   1  -3   1  126.77   12.63   0
   1   3   1  136.66    9.81   0
   2  -3   1  676.29   26.31   0
  -2   3   1  584.03   18.31   0
  -2   3  -1  564.85   24.10   0
   3  -3   1 2986.04   34.84   0
  -3   3  -1 2938.66   38.15   0
  -3   3   1 2725.32   29.13   0
  -4   3  -1 2159.14   27.20   0
  -4  -3   1 2133.13   16.51   0
  -4   3   1 2048.13   23.10   0
  -5  -3   1 3334.87   20.27   0
  -5   3  -1 3333.16   29.39   0
  -5   3   1 3197.78   25.51   0
  -6  -3  -1  811.20   10.78   0
  -6   3   1  826.41   15.31   0
  -6   3  -1  835.94   16.25   0
  -6  -3   1  784.98   10.52   0
  -7  -3   1 1008.82   13.14   0
  -7  -3  -1  976.70   11.21   0
  -7   3  -1 1008.50   16.73   0
  -7   3   1 1018.59   16.28   0
  -8   3   1  154.35   12.25   0
  -8  -3   1  138.58    7.88   0
  -8   3  -1  155.27   12.27   0
  -8  -3  -1  127.94    7.28   0
  -9   3  -1   64.05   12.43   0
  -9  -3   1   66.45    7.61   0
  -9   3   1   78.38   12.24   0
  -9  -3  -1   74.84    7.72   0
 -10  -3  -1   -0.54    7.75   0
 -10   3  -1    8.69   12.59   0
 -10  -3   1   10.58   11.09   0
 -10  -3  -1    1.88   10.95   0
 -10   3   1    2.96    8.78   0
 -11   3   1   80.52   10.26   0
 -11   3  -1   82.16   13.98   0
 -11   3  -1   82.41   12.69   0
 -11  -3  -1   89.18    8.90   0
 -11  -3  -1   95.43   12.56   0
 -11  -3   1   85.56    9.36   0
   0   4   1  158.62    8.73   0
   0  -4  -1  156.83   10.41   0
  -1   4  -1 4117.79   41.93   0
   1  -4   1 4155.25   42.58   0
   1   4   1 4540.33   29.97   0
  -1   4   1 4030.06   35.03   0
  -1  -4  -1 4301.81   28.52   0
  -2  -4  -1   91.34    9.40   0
   2  -4   1   82.30   12.60   0
  -2   4  -1   79.07   12.79   0
  -2   4   1   78.58   11.00   0
  -3   4  -1  399.60   17.22   0
  -3   4   1  411.25   14.84   0
   3  -4   1  460.68   16.85   0
   3  -4  -1  462.15   15.01   0
  -4   4  -1   44.08   11.09   0
   4  -4  -1   47.33   10.07   0
  -4   4   1   44.30   11.06   0
  -5   4  -1    2.85    7.15   0
   5  -4  -1    0.39    9.19   0
  -5   4   1    2.72    7.28   0
  -5  -4   1   -4.70    8.23   0
  -6   4  -1  210.52   12.80   0
  -6  -4   1  211.29    7.39   0
  -6   4   1  216.23   12.15   0
  -7   4   1  123.55    8.84   0
  -7  -4  -1  139.01    9.39   0
  -7   4  -1  122.87   11.89   0
  -7  -4   1  139.07   10.20   0
  -8  -4  -1  187.27   10.32   0
  -8  -4   1  194.82    7.85   0
  -8   4   1  187.61   12.98   0
  -8   4  -1  184.47   13.01   0
  -9   4   1  457.59   14.88   0
  -9  -4  -1  441.55   11.95   0
  -9  -4  -1  458.68   11.92   0
  -9   4  -1  458.05   15.71   0
  -9  -4   1  475.39   12.05   0
 -10  -4  -1  198.30    8.91   0
 -10   4  -1  185.75   10.70   0
 -10   4   1  198.96   14.09   0
 -10  -4  -1  194.86    8.78   0
 -10  -4   1  191.02    8.93   0
 -11   4  -1  267.17   13.58   0
 -11   4  -1  246.78   11.95   0
 -11   4   1  245.65   11.80   0
 -11  -4  -1  246.18    9.87   0
 -11  -4  -1  291.82   12.85   0
 -11  -4   1  257.82   12.95   0
  -1  -5  -1    6.69    6.21   0
  -1   5   1   11.50    8.68   0
  -1   5  -1    9.21    8.44   0
   1  -5   1   10.54    7.90   0
   1   5   1    7.65    6.16   0
  -2   5  -1    1.63    7.97   0
  -2   5   1    6.85    8.95   0
   2  -5   1    1.78    8.76   0
  -2  -5  -1    3.82    5.63   0
   3  -5  -1   33.85    7.96   0
  -3   5  -1   29.45    9.79   0
   3  -5   1   37.45   12.52   0
  -3   5   1   27.72   10.55   0
  -3  -5  -1   37.23    5.92   0
   4  -5  -1    7.67    9.97   0
  -4   5  -1    0.05   12.62   0
  -4   5   1   -0.90   10.69   0
   4  -5   1    6.10   11.01   0
  -5   5   1    8.66   10.76   0
  -5   5  -1    4.27   13.26   0
   5  -5  -1    5.08    9.68   0
  -6   5  -1   15.69   11.24   0
   6  -5  -1   13.87    9.63   0
  -6  -5   1   22.54    8.78   0
  -6   5   1   12.58    8.11   0
  -7   5   1    4.78    7.95   0
  -7  -5   1   -1.90    6.74   0
  -7   5  -1    6.78   11.18   0
  -7  -5  -1   10.69    6.62   0
  -8   5  -1   -0.25   12.00   0
  -8  -5  -1    1.71    6.92   0
  -8   5   1    7.55   12.07   0
  -8  -5   1    8.75    9.43   0
  -8  -5  -1   11.67    6.56   0
  -9  -5  -1    4.84    7.32   0
  -9  -5  -1   -0.24    7.25   0
  -9  -5   1   -2.49    7.23   0
  -9   5   1    7.00   12.82   0
  -9   5  -1    3.27   13.26   0
 -10  -5   1   -0.64   10.94   0
 -10  -5  -1   -4.01   11.26   0
 -10  -5  -1    8.53   10.99   0
 -10   5   1    6.26   13.59   0
 -10   5  -1   -0.95   13.61   0
 -11   5  -1    6.53    8.92   0
 -11  -5  -1   11.33    8.48   0
 -11   5  -1    3.45   14.66   0
 -11  -5   1    0.76   11.79   0
 -11   5   1    8.49   14.31   0
 -11  -5  -1   11.00   12.09   0
 -11  -5   1    2.82    8.32   0
   0  -6   1    5.79    7.99   0
   0  -6  -1   12.89    8.50   0
   0   6   1    8.40    8.48   0
  -1   6   1  917.25   14.63   0
  -1  -6  -1  986.05   12.92   0
  -1   6  -1  950.40   16.00   0
  -2   6  -1  143.08   10.37   0
   2  -6   1  136.31   10.83   0
  -2   6   1  131.89    8.17   0
  -2  -6  -1  151.99    9.05   0
   3  -6  -1  204.42   12.34   0
  -3   6  -1  184.14   11.97   0
   3  -6   1  197.64   15.45   0
  -3  -6  -1  200.26    9.17   0
  -3   6   1  170.51    9.36   0
   4  -6  -1    1.10   10.17   0
  -4   6   1    2.21    7.03   0
  -4   6  -1    2.05    9.44   0
   4  -6   1    1.93    8.99   0
  -4  -6  -1    1.59    5.60   0
  -5   6   1   15.23   10.85   0
   5  -6  -1   15.02   10.29   0
  -5   6  -1   13.56   11.10   0
  -6   6   1   39.39   11.54   0
  -6  -6   1   40.84    6.40   0
  -6   6  -1   38.16   11.60   0
   6  -6  -1   47.09    7.23   0
  -7  -6  -1  172.54    7.41   0
  -7  -6   1  155.87    7.07   0
  -7   6  -1  154.68   13.25   0
  -7   6   1  162.41   13.02   0
  -8  -6  -1  170.60    7.47   0
  -8   6   1  171.61   13.54   0
  -8   6  -1  168.77   14.01   0
  -8  -6   1  169.26    7.89   0
  -8  -6  -1  176.72    7.83   0
  -9   6  -1  309.36   15.65   0
  -9  -6   1  351.32    9.04   0
  -9  -6  -1  333.92    9.15   0
  -9   6   1  329.55   15.31   0
  -9  -6  -1  349.22   11.69   0
 -10  -6  -1   84.75    8.27   0
 -10   6  -1   76.68   14.44   0
 -10  -6  -1   98.77   11.56   0
 -10  -6   1   85.32    8.15   0
 -10   6   1   84.91   14.49   0
 -11   6  -1   75.23   13.10   0
 -11  -6  -1   67.38   12.23   0
 -11  -6  -1   87.49   12.48   0
 -11  -6   1   80.12    9.00   0
 -11  -6   1   69.22    9.04   0
 -11   6   1   76.64   15.20   0
 -11   6  -1   63.13   15.55   0
  -1   7   1   71.04    6.74   0
  -1  -7   1   81.51    8.34   0
  -1  -7  -1   74.22    6.13   0
  -1   7  -1   70.62    6.43   0
   2  -7   1  558.08   14.81   0
  -2  -7  -1  622.74   11.17   0
  -2   7   1  556.47   12.14   0
  -2   7  -1  564.89   13.22   0
  -3  -7  -1 2513.40   16.63   0
  -3   7  -1 2374.89   28.54   0
   3  -7   1 2270.26   30.66   0
  -3   7   1 2362.51   24.56   0
   3  -7  -1 2369.89   26.05   0
   4  -7  -1 1092.37   19.64   0
   4  -7   1 1120.85   22.73   0
  -4   7   1  932.39   17.61   0
  -4   7  -1  979.07   20.26   0
  -4  -7  -1 1140.62   12.94   0
  -5   7   1 1483.41   20.98   0
  -5   7  -1 1462.50   24.26   0
   5  -7  -1 1758.64   22.15   0
   5  -7   1 1697.00   24.65   0
  -5  -7  -1 1654.17   13.01   0
   6  -7  -1  482.24   13.74   0
  -6  -7  -1  478.63   10.77   0
  -6   7   1  420.45   14.44   0
  -6   7  -1  412.20   15.72   0
  -7   7  -1 1008.36   20.53   0
  -7   7   1 1026.29   18.55   0
  -7  -7   1 1145.93   13.37   0
  -7  -7  -1 1170.63   11.57   0
  -8  -7   1  305.16    8.27   0
  -8  -7  -1  330.68    8.23   0
  -8   7   1  300.50   14.56   0
  -8  -7  -1  352.06   10.82   0
  -8   7  -1  291.32   15.06   0
  -9   7   1  137.62   14.06   0
  -9  -7  -1  148.50   10.87   0
  -9   7  -1  127.55   14.33   0
  -9  -7   1  153.35   10.64   0
  -9  -7  -1  156.72   10.78   0
 -10  -7  -1   -2.25   11.04   0
 -10   7  -1    5.08   13.90   0
 -10  -7  -1    4.58    7.93   0
 -10  -7   1   -2.31   11.24   0
 -10  -7   1    5.73    8.04   0
 -10   7   1    0.69   13.31   0
 -11   7  -1   47.16   15.26   0
 -11  -7   1   57.48    8.84   0
 -11  -7  -1   59.46    8.95   0
 -11   7  -1   55.47   12.96   0
 -11   7   1   39.09   15.11   0
 -11  -7   1   63.70   12.40   0
 -11  -7  -1   49.57    8.97   0
   0  -8  -1 1681.79   15.52   0
   0  -8   1 1689.04   16.05   0
   0   8   1 1769.98   16.95   0
  -1   8   1 3639.90   24.62   0
  -1  -8  -1 3638.54   20.86   0
  -1  -8   1 3826.24   22.31   0
   1  -8  -1 3566.38   24.57   0
  -2  -8   1 1302.53   13.04   0
  -2  -8  -1 1277.67   12.70   0
  -2   8   1 1205.48   15.77   0
  -2   8  -1 1289.23   18.61   0
   2  -8   1 1201.98   18.37   0
  -3  -8  -1 1566.35   13.16   0
  -3   8  -1 1540.92   21.88   0
   3  -8   1 1404.01   22.89   0
   3  -8  -1 1456.56   20.23   0
  -3   8   1 1399.07   17.68   0
  -4   8   1   52.13   10.11   0
  -4  -8  -1   51.78    6.05   0
   4  -8   1   58.59   13.58   0
  -4   8  -1   49.30    9.88   0
   4  -8  -1   58.63    8.29   0
  -5   8  -1    7.55   10.04   0
  -5  -8  -1   14.35    6.04   0
   5  -8   1   10.33   12.14   0
   5  -8  -1    8.35   10.43   0
  -5   8   1    9.53   10.07   0
  -6   8   1  153.52   12.34   0
  -6   8  -1  160.19   14.92   0
   6  -8  -1  167.67   11.75   0
  -6  -8  -1  159.05    7.02   0
  -7  -8   1  569.09    9.19   0
  -7   8  -1  499.02   17.03   0
  -7   8   1  523.08   15.50   0
   7  -8  -1  593.06   14.35   0
  -7  -8  -1  581.30    9.31   0
  -8  -8  -1  323.46   10.90   0
  -8   8   1  255.18   14.23   0
  -8   8  -1  268.30   17.79   0
  -8  -8   1  289.27    8.18   0
  -8  -8  -1  300.62    8.35   0
  -9  -8  -1  995.07   13.45   0
  -9   8   1  850.91   19.03   0
  -9  -8   1  940.79   11.27   0
  -9   8  -1  833.90   23.00   0
  -9  -8   1  927.19   13.39   0
  -9  -8  -1  921.86   10.90   0
 -10  -8  -1  504.91   12.85   0
 -10   8  -1  388.97   17.59   0
 -10  -8   1  462.42   10.07   0
 -10   8   1  413.93   16.84   0
 -10  -8  -1  515.50   13.06   0
 -10   8  -1  441.36   15.75   0
 -10  -8   1  444.77    9.87   0
 -11   8  -1  332.21   19.46   0
 -11  -8   1  383.25   13.44   0
 -11  -8  -1  365.77   10.47   0
 -11  -8   1  403.68   13.78   0
 -11   8  -1  327.32   18.46   0
 -11  -8  -1  351.78   10.47   0
 -11   8   1  342.78   17.41   0
  -1   9   1  496.53   10.01   0
  -1  -9   1  532.69    9.23   0
  -1  -9  -1  524.27    9.11   0
   1  -9  -1  496.08    9.83   0
  -2  -9  -1  433.77    8.59   0
  -2   9  -1  440.29   12.22   0
  -2   9   1  422.09   11.75   0
   2  -9   1  423.02   12.26   0
  -2  -9   1  444.95    8.43   0
   3  -9  -1 1608.09   19.99   0
  -3   9  -1 1705.99   21.60   0
   3  -9   1 1523.28   22.00   0
  -3  -9  -1 1811.93   15.03   0
  -3  -9   1 1716.64   13.48   0
  -3   9   1 1705.19   19.46   0
   4  -9   1  958.36   20.65   0
  -4   9  -1  946.65   18.25   0
  -4   9   1  911.43   16.47   0
  -4  -9  -1  979.29   10.73   0
   4  -9  -1  963.74   18.30   0
   5  -9   1 1581.23   26.34   0
  -5   9  -1 1433.38   24.12   0
   5  -9  -1 1562.79   21.85   0
  -5  -9  -1 1550.27   12.49   0
  -5   9   1 1374.48   19.63   0
  -6   9  -1  445.56   17.82   0
   6  -9   1  492.88   17.63   0
  -6   9   1  425.77   14.58   0
  -6  -9  -1  468.69    8.47   0
   6  -9  -1  491.16   14.51   0
  -7  -9   1  786.81   10.20   0
  -7  -9  -1  800.44   10.25   0
   7  -9  -1  793.63   16.42   0
  -7   9   1  686.04   16.85   0
  -7   9  -1  718.17   21.08   0
  -8   9  -1   72.77   15.28   0
  -8  -9   1   83.74    7.45   0
  -8  -9   1   79.96   10.26   0
  -8   9   1   62.91   13.18   0
  -8  -9  -1   85.69    9.98   0
  -9  -9  -1  114.90    7.96   0
  -9  -9   1  111.70    8.04   0
  -9  -9   1  119.36    8.35   0
  -9   9   1  100.74   14.03   0
  -9   9  -1  105.00   13.94   0
  -9  -9  -1  109.32    8.01   0
 -10   9  -1   -2.00   16.52   0
 -10  -9  -1    6.58    8.21   0
 -10  -9  -1    4.70    8.37   0
 -10  -9   1   10.30    7.89   0
 -10  -9   1   13.09   11.46   0
 -10   9   1    0.57   13.58   0
 -10   9  -1    1.58   14.77   0
   0 -10  -1  187.55    7.04   0
   0 -10   1  198.89    9.01   0
   0  10   1  185.20    7.16   0
  -1 -10  -1   34.21    6.05   0
   1 -10  -1   31.98    6.05   0
  -1  10   1   37.87    8.21   0
  -1 -10   1   37.48    7.88   0
  -2 -10   1   42.76    8.06   0
  -2  10   1   34.12    6.49   0
  -2 -10  -1   43.19    6.24   0
   2 -10   1   37.43    8.90   0
  -2  10  -1   40.76    8.89   0
   3 -10   1   16.39    9.62   0
  -3 -10  -1   17.40    6.09   0
  -3  10   1   18.14    8.70   0
  -3 -10   1   14.58    8.17   0
  -3  10  -1   19.21    8.94   0
   3 -10  -1   15.55    6.85   0
  -4 -10  -1    5.07    6.15   0
   4 -10  -1    0.42   10.15   0
  -4 -10   1    2.04    8.63   0
   4 -10   1    1.32   10.56   0
  -4  10  -1    0.97    9.01   0
  -4  10   1    2.41    9.44   0
  -5 -10  -1   15.45    6.11   0
  -5  10  -1   14.84    9.61   0
  -5  10   1    9.64    9.90   0
   5 -10  -1   10.75   11.09   0
   5 -10   1   12.24   11.03   0
  -5 -10   1   15.94    6.18   0
  -6  10   1    8.32   11.16   0
  -6 -10  -1    8.61    6.21   0
   6 -10  -1    7.12   11.07   0
   6 -10   1    4.46   12.78   0
  -6  10  -1    6.57   12.73   0
  -6 -10   1    8.89    6.22   0
  -7 -10   1  147.32    7.60   0
   7 -10  -1  140.84   11.87   0
  -7 -10  -1  136.74    7.61   0
  -7  10   1  123.39   12.30   0
  -7  10  -1  130.67   15.18   0
  -8 -10   1   87.38    7.55   0
  -8  10  -1   77.02   15.60   0
  -8 -10  -1  104.23   10.71   0
  -8 -10   1   92.59    7.79   0
  -8  10   1   80.75   13.48   0
  -9  10   1   70.89   13.31   0
  -9  10  -1   62.18   19.22   0
  -9 -10   1   73.34    7.83   0
  -9 -10  -1   84.67    7.87   0
  -9 -10   1   73.99    8.06   0
  -9 -10  -1   82.42   10.94   0
 -10  10  -1    7.30   17.74   0
 -10 -10   1    1.26   11.91   0
 -10 -10  -1    9.08    8.30   0
 -10 -10   1   15.85    8.62   0
 -10  10  -1   10.74   20.88   0
 -10  10   1    8.57   14.03   0
 -10 -10  -1    1.64    8.30   0
   1 -11  -1    8.97    5.80   0
  -1 -11  -1   13.96    5.67   0
  -1 -11   1   11.46    5.91   0
  -1  11   1    7.89    8.09   0
  -2  11   1    1.37    8.28   0
  -2 -11   1    3.96    5.72   0
   2 -11   1    3.71    8.36   0
  -2 -11  -1    4.38    5.58   0
   3 -11  -1  201.43   11.04   0
  -3  11   1  206.60   10.54   0
   3 -11   1  198.68   11.15   0
  -3 -11  -1  206.49    7.20   0
  -3 -11   1  214.49    7.10   0
  -3  11  -1  191.77    8.54   0
  -4  11   1  212.00   11.08   0
  -4 -11   1  213.06    7.33   0
   4 -11  -1  202.57   11.99   0
  -4 -11  -1  223.15    9.58   0
  -4  11  -1  211.57   11.46   0
   4 -11   1  200.57   14.77   0
  -5  11   1  261.46   12.46   0
  -5 -11   1  301.88    9.87   0
   5 -11   1  295.27   17.38   0
  -5 -11  -1  293.59    9.92   0
  -5  11  -1  271.10   12.72   0
   5 -11  -1  274.54   13.60   0
  -6 -11  -1  107.18    6.95   0
   6 -11   1  103.93   12.06   0
   6 -11  -1  114.93   12.49   0
  -6  11   1   99.82   11.59   0
  -6 -11   1  105.58    6.92   0
  -6  11  -1   97.42   11.32   0
  -7 -11  -1  112.25    7.01   0
  -7  11  -1   97.35   14.48   0
   7 -11  -1  106.13   12.20   0
  -7 -11   1   94.36    9.94   0
  -7  11   1   86.31   12.17   0
  -8 -11   1    2.93    7.02   0
  -8  11  -1    2.38   16.24   0
  -8 -11   1   -3.06    7.33   0
  -8  11   1    4.72   14.71   0
  -8 -11  -1    1.44    7.49   0
  -9  11   1   14.25   12.94   0
  -9 -11  -1   27.66    7.63   0
  -9 -11   1   17.01   10.83   0
  -9 -11  -1   20.88    7.65   0
  -9 -11   1   18.19    7.94   0
 -10  11   1    5.61   13.74   0
 -10 -11  -1    3.57    8.23   0
 -10 -11   1   -0.44    8.48   0
 -10 -11  -1    6.05   11.67   0
 -10 -11   1    2.28    8.43   0
   0 -12   1  885.73   10.94   0
   0 -12  -1  863.62   10.71   0
  -1 -12  -1 1590.67   14.37   0
  -1  12   1 1533.00   14.25   0
   1 -12   1 1473.38   14.16   0
  -1 -12   1 1658.66   14.62   0
   1 -12  -1 1507.62   14.05   0
  -2 -12  -1  519.98   10.50   0
  -2  12   1  490.13   11.44   0
  -2 -12   1  510.42   10.26   0
   3 -12  -1  599.57   11.57   0
  -3 -12  -1  665.32    9.15   0
  -3 -12   1  706.68   11.26   0
  -3  12   1  689.67   13.45   0
   3 -12   1  618.45   14.02   0
   4 -12  -1  223.90   11.86   0
  -4 -12   1  253.40    9.55   0
  -4  12   1  232.21    8.82   0
   4 -12   1  226.83   12.68   0
  -4  12  -1  236.49   11.28   0
  -4 -12  -1  252.70    9.70   0
  -5 -12   1   86.07    9.28   0
  -5  12  -1   76.46   10.42   0
  -5 -12  -1   76.40    9.20   0
   5 -12  -1   69.65   11.90   0
  -5  12   1   71.89   10.65   0
   5 -12   1   80.40   12.64   0
  -6  12  -1   49.78   12.90   0
   6 -12  -1   50.24   11.69   0
  -6 -12  -1   52.04    6.79   0
  -6 -12   1   48.03    9.56   0
  -6  12   1   47.91   10.74   0
   6 -12   1   48.40   14.22   0
  -7  12  -1  303.03   19.01   0
  -7 -12  -1  334.71    8.30   0
  -7  12   1  294.92   16.26   0
  -7 -12   1  344.98   11.25   0
   7 -12  -1  310.37   14.16   0
  -8  12   1  134.50   13.26   0
  -8 -12   1  160.77    8.02   0
  -8 -12  -1  160.87    8.20   0
  -8 -12   1  144.08    8.05   0
  -9 -12  -1  340.74   12.13   0
  -9  12   1  281.42   15.94   0
  -9 -12  -1  344.27    9.60   0
  -9 -12   1  337.50    9.26   0
  -9 -12   1  318.28    9.24   0
 -10 -12  -1  144.60    9.09   0
 -10 -12   1  147.04   12.71   0
 -10 -12   1  156.50   12.45   0
 -10 -12  -1  162.31   12.45   0
 -10  12   1  120.13   18.47   0
  -1 -13  -1  199.65    9.13   0
   1 -13   1  204.50    9.63   0
  -1  13   1  196.38   10.11   0
  -1 -13   1  188.11    6.93   0
   1 -13  -1  196.85    9.69   0
  -2 -13   1  167.47    7.00   0
  -2 -13  -1  191.29    9.02   0
  -2  13   1  173.35    9.86   0
  -3 -13  -1 1236.10   11.32   0
   3 -13   1 1097.38   14.79   0
  -3 -13   1 1233.56   11.31   0
  -3  13   1 1214.10   15.69   0
   3 -13  -1 1117.13   14.11   0
  -4 -13   1  777.62   11.60   0
  -4 -13  -1  767.99   11.38   0
  -4  13   1  687.62   12.04   0
   4 -13   1  657.90   15.74   0
   4 -13  -1  637.68   12.61   0
  -5 -13  -1 1967.93   14.85   0
   5 -13  -1 1842.87   22.64   0
  -5  13   1 1842.41   20.70   0
  -5 -13   1 1908.31   13.22   0
  -5  13  -1 1902.61   24.55   0
   5 -13   1 1856.71   26.26   0
   6 -13  -1  440.38   15.62   0
  -6 -13  -1  434.82    8.47   0
  -6  13  -1  420.27   17.32   0
   6 -13   1  450.80   19.35   0
  -6  13   1  411.36   13.78   0
  -6 -13   1  440.93   10.84   0
  -7 -13  -1  662.01    9.61   0
  -7  13   1  628.48   18.65   0
   7 -13  -1  669.42   17.94   0
  -7 -13   1  680.36    9.69   0
  -8  13   1  104.87   15.59   0
  -8 -13   1  134.32   10.97   0
  -8 -13  -1  114.64    8.41   0
  -8 -13   1  122.80    8.25   0
  -9 -13  -1   88.99   11.93   0
  -9 -13   1   87.65    8.21   0
  -9  13   1   72.63   16.40   0
  -9 -13  -1   73.01    8.30   0
   0 -14  -1  471.84   10.68   0
   0 -14   1  412.04    8.62   0
  -1 -14  -1 1337.39   13.80   0
   1 -14  -1 1224.59   14.21   0
  -1 -14   1 1258.92   11.90   0
   1 -14   1 1278.78   14.56   0
  -2 -14  -1  510.67   10.75   0
  -2  14   1  514.73   11.95   0
  -2 -14   1  525.15   10.64   0
  -3 -14  -1  378.52    8.08   0
   3 -14   1  366.52   12.03   0
  -3  14   1  357.90    9.30   0
  -3 -14   1  394.18   10.32   0
   4 -14  -1    5.44   10.30   0
   4 -14   1    6.45   10.30   0
  -4  14   1   11.34    9.55   0
  -4 -14  -1   20.82    9.17   0
  -4 -14   1    6.08    6.18   0
   5 -14   1   -1.26   14.38   0
  -5 -14   1   14.00    6.49   0
   5 -14  -1    4.24   10.97   0
  -5  14   1    3.34    9.82   0
  -5 -14  -1    2.97    9.07   0
  -6  14   1   68.24   11.21   0
   6 -14   1   74.78   15.31   0
   6 -14  -1   78.20   16.10   0
  -6 -14   1   72.08    7.24   0
  -6 -14  -1   82.68    7.06   0
  -7  14   1  226.06   13.64   0
  -7 -14   1  252.18    8.43   0
   7 -14  -1  246.72   17.32   0
  -7 -14  -1  247.22    8.13   0
  -8 -14   1  175.71    8.20   0
  -8  14   1  165.15   14.00   0
  -8 -14  -1  193.29    8.48   0
  -8 -14   1  175.08    8.66   0
   8 -14  -1  181.44   17.00   0
  -9 -14  -1  513.14   13.57   0
  -9  14   1  383.77   23.82   0
  -9 -14  -1  430.24    9.92   0
  -9 -14   1  486.67   13.26   0
   1 -15   1    3.45    6.13   0
  -1 -15   1    8.75    9.20   0
   1 -15  -1    4.37    6.55   0
  -1 -15  -1   10.62    9.24   0
   2 -15  -1   62.96    9.90   0
  -2 -15  -1   73.52    9.08   0
  -2  15   1   71.19    7.24   0
  -2 -15   1   80.53    9.23   0
   3 -15   1  141.20    8.09   0
  -3 -15   1  170.23    9.59   0
  -3 -15  -1  142.48    7.33   0
  -3  15   1  157.74    8.21   0
  -4 -15  -1   94.70    6.83   0
  -4  15   1  102.80   10.95   0
   4 -15   1   95.21   11.43   0
   4 -15  -1   93.55   11.42   0
  -4 -15   1   95.88    7.03   0
   5 -15  -1  173.86   13.05   0
  -5  15   1  170.70   11.77   0
   5 -15   1  169.94   16.18   0
  -5 -15  -1  187.94    7.51   0
  -5 -15   1  179.03   10.15   0
  -6  15   1   48.32   11.31   0
  -6 -15   1   44.33    7.10   0
  -6 -15  -1   52.78    7.04   0
   6 -15  -1   46.76   13.14   0
   6 -15   1   48.19   16.48   0
  -7 -15   1   80.15    7.58   0
  -7  15   1   72.66   12.21   0
  -7 -15  -1   76.69    7.89   0
   7 -15  -1   83.19   13.62   0
  -8 -15   1   12.67    8.22   0
  -8 -15   1   12.05    8.20   0
   8 -15  -1   16.03   12.87   0
  -8 -15  -1   13.38    7.76   0
  -8  15   1   14.96   12.50   0
  -9 -15   1   12.13   12.20   0
  -9 -15  -1    8.59    8.27   0
  -9 -15   1   16.06   12.31   0
  -9 -15  -1    8.49   11.98   0
   0 -16   1   24.28    6.50   0
   0 -16  -1   22.41    6.82   0
  -1 -16   1  178.85    9.84   0
  -1 -16  -1  187.69    9.93   0
   1 -16  -1  170.30   10.25   0
   1 -16   1  168.19    7.84   0
  -2 -16  -1   10.10    9.14   0
   2 -16  -1    4.73    9.67   0
  -2 -16   1    7.41    6.51   0
   3 -16   1   -2.15    7.44   0
  -3 -16  -1    3.17    9.54   0
  -3  16   1    5.82    7.28   0
  -3 -16   1    5.77    6.68   0
  -4 -16   1    5.71    9.23   0
  -4 -16  -1   -4.06    6.65   0
  -4  16   1   -0.61   10.29   0
   4 -16   1    4.30   10.99   0
   4 -16  -1    2.43    7.71   0
  -5 -16   1   32.71    9.85   0
   5 -16  -1   14.35   11.77   0
  -5 -16  -1   21.53    6.80   0
   5 -16   1   17.24   11.75   0
  -5  16   1   15.94   10.88   0
  -6  16   1   10.55   13.37   0
   6 -16   1   10.16   13.06   0
  -6 -16  -1    9.35    7.16   0
   6 -16  -1   12.81   12.86   0
  -6 -16   1   11.64    7.18   0
  -7 -16  -1    9.71    7.49   0
  -7 -16   1    5.92    7.58   0
  -7  16   1    5.77   11.72   0
   7 -16  -1    7.77   13.11   0
  -8 -16   1   47.73    8.29   0
   8 -16  -1   34.07   16.60   0
  -8 -16   1   31.75    8.49   0
  -8 -16  -1   40.82    8.10   0
   1 -17  -1  113.95    9.90   0
   1 -17   1  120.22    7.58   0
  -1 -17   1  111.55    7.04   0
  -1 -17  -1  125.47    9.74   0
  -2 -17  -1  179.60   10.07   0
  -2 -17   1  159.94    7.67   0
   2 -17  -1  150.63    8.11   0
   3 -17   1  458.69   10.67   0
  -3 -17  -1  552.20   11.48   0
  -3 -17   1  522.57    8.94   0
  -4 -17  -1  264.06    8.27   0
   4 -17   1  232.60   12.96   0
   4 -17  -1  252.59   12.82   0
  -4 -17   1  270.34    8.38   0
  -5  17   1  471.51   11.55   0
  -5 -17   1  511.26    9.20   0
   5 -17  -1  471.40   15.49   0
  -5 -17  -1  528.86    9.07   0
   5 -17   1  466.98   16.17   0
  -6 -17  -1  240.38    8.15   0
  -6 -17   1  225.20   11.34   0
   6 -17   1  228.14   19.45   0
  -6  17   1  207.72   12.90   0
   6 -17  -1  217.31   14.96   0
   7 -17  -1  212.37   19.06   0
  -7 -17   1  230.16    8.65   0
  -7 -17  -1  221.37    8.74   0
  -8 -17  -1   59.86    8.82   0
  -8 -17   1   54.39    8.55   0
   8 -17  -1   56.30   19.94   0
  -8 -17   1   56.27    8.31   0
   0 -18  -1  384.43   11.09   0
   0 -18   1  381.98   11.21   0
   1 -18  -1 1387.83   13.22   0
  -1 -18   1 1438.51   12.61   0
   1 -18   1 1422.27   15.26   0
  -1 -18  -1 1392.46   12.20   0
  -2 -18   1  438.04   11.27   0
   2 -18  -1  412.02   12.09   0
  -2 -18  -1  447.07   11.22   0
  -3 -18  -1  574.30   11.78   0
   3 -18   1  503.71   13.63   0
  -3 -18   1  570.63   11.66   0
   4 -18   1   37.39   11.55   0
   4 -18  -1   43.03    8.46   0
  -4 -18   1   59.41    7.24   0
  -4 -18  -1   52.73    7.40   0
  -5 -18   1    0.53    7.63   0
   5 -18   1    1.28   12.83   0
  -5 -18  -1    7.18    7.12   0
   5 -18  -1    5.72   12.49   0
   6 -18   1   45.34   14.38   0
   6 -18  -1   39.20   13.96   0
  -6 -18  -1   28.36    7.77   0
  -6 -18   1   40.72   10.92   0
  -7 -18   1  176.93    8.92   0
  -7 -18  -1  169.15    8.77   0
   7 -18  -1  159.79   16.13   0
  -1 -19   1   69.80    7.04   0
   1 -19   1   61.43   10.27   0
  -1 -19  -1   67.08    7.24   0
   1 -19  -1   59.38   10.32   0
  -2 -19  -1   72.92    9.89   0
   2 -19  -1   67.67   10.62   0
  -2 -19   1   88.23   10.20   0
  -3 -19  -1  563.29   12.13   0
  -3 -19   1  538.78   11.85   0
   3 -19   1  494.95   13.46   0
   4 -19   1  333.42   14.20   0
  -4 -19   1  359.19    8.87   0
  -4 -19  -1  381.22    8.98   0
   4 -19  -1  318.96   11.05   0
   5 -19  -1  657.81   17.44   0
  -5 -19  -1  716.52   10.56   0
  -5 -19   1  750.65   10.60   0
   5 -19   1  660.68   18.19   0
  -6 -19   1  347.24   12.37   0
   6 -19   1  322.94   18.22   0
   6 -19  -1  287.65   20.09   0
  -6 -19  -1  333.71    9.50   0
   7 -19  -1  382.81   19.16   0
  -7 -19   1  401.10   13.51   0
  -7 -19  -1  377.82    9.72   0
   0 -20   1  286.40   11.40   0
   0 -20  -1  286.78   11.60   0
  -1 -20  -1  309.71    8.89   0
   1 -20   1  285.22   11.78   0
  -1 -20   1  303.08    8.90   0
   1 -20  -1  295.43   12.06   0
  -2 -20  -1   23.43   10.33   0
  -2 -20   1    8.69   10.40   0
   2 -20  -1   11.09   10.87   0
  -3 -20  -1   31.65   10.58   0
  -3 -20   1   11.61    7.64   0
   3 -20   1   24.40    8.16   0
   4 -20   1   24.02   12.29   0
   4 -20  -1   24.68    9.08   0
  -4 -20  -1   24.53    7.80   0
  -4 -20   1   25.50   10.85   0
  -5 -20   1   -2.62   11.43   0
  -5 -20  -1   -0.28    8.23   0
   5 -20   1    1.26   13.33   0
   5 -20  -1   -0.39    9.29   0
  -6 -20  -1   10.25    7.92   0
   6 -20  -1   15.38   14.71   0
   6 -20   1   10.58   14.58   0
  -6 -20   1   13.90    8.19   0
   1 -21   1    1.01   10.82   0
  -1 -21  -1    6.16    7.55   0
  -1 -21   1   -4.95   10.61   0
   1 -21  -1    3.70    7.75   0
   2 -21  -1    1.06    7.88   0
  -2 -21  -1    2.92   10.77   0
  -2 -21   1    3.25    7.75   0
  -3 -21  -1   32.64   10.81   0
  -3 -21   1   16.00    7.63   0
   3 -21   1    7.96   11.97   0
  -4 -21   1   42.11   11.71   0
   4 -21   1   28.59    9.20   0
   4 -21  -1   22.02    9.23   0
  -4 -21  -1   35.35    8.21   0
   5 -21  -1   10.28   13.91   0
  -5 -21   1    3.10   11.83   0
  -5 -21  -1    6.60    8.29   0
   5 -21   1    4.71   14.22   0
   0 -22  -1  268.96    9.32   0
   0 -22   1  284.78   12.46   0
   1 -22  -1  354.41   10.07   0
   1 -22   1  396.21   12.86   0
  -1 -22  -1  378.60    9.52   0
  -1 -22   1  383.42   12.41   0
  -2 -22  -1  162.46   11.81   0
   2 -22  -1  140.22   12.43   0
  -2 -22   1  142.95    8.68   0
  -3 -22   1  131.92    8.96   0
  -3 -22  -1  118.76   11.89   0
   3 -22   1   98.94    9.56   0
  -4 -22  -1   22.75    8.46   0
  -4 -22   1   21.65   11.87   0
   4 -22   1   19.23   13.35   0
   4 -22  -1   20.47   13.48   0
   1 -23  -1   56.78    8.76   0
   1 -23   1   72.28   12.28   0
  -1 -23  -1   60.05    8.59   0
  -1 -23   1   70.81   11.87   0
   2 -23  -1  112.04   13.02   0
  -2 -23   1  145.18    9.09   0
  -2 -23  -1  134.90   12.19   0
   3 -23   1  391.08   15.47   0
  -3 -23   1  427.41   13.49   0
  -3 -23  -1  413.70   10.34   0
   0   0   2   42.87    7.93   0
   1   0  -2 9999.99   64.18   0
  -1   0   2 9476.41   62.72   0
   1   0   2 9535.13   70.97   0
  -1   0  -2 9528.41   71.80   0
  -2   0   2 1239.01   19.08   0
   2   0  -2 1246.12   19.02   0
  -2   0  -2 1174.19   20.19   0
  -3   0   2  684.50   12.97   0
   3   0  -2  708.27   12.83   0
  -4   0   2    7.85    8.56   0
  -5   0   2  280.79    8.34   0
  -5   0  -2  305.81   10.68   0
  -6   0   2   33.39    9.57   0
  -6   0  -2   40.32    6.32   0
  -7   0  -2 1120.84   13.15   0
  -7   0   2 1170.77   14.90   0
  -8   0  -2  124.08    8.14   0
  -8   0   2  125.26    7.99   0
  -9   0  -2 1268.75   15.69   0
  -9   0  -2 1196.05   13.96   0
  -9   0   2 1222.87   13.69   0
 -10   0   2  161.95    9.31   0
 -10   0  -2  160.40   12.49   0
 -10   0  -2  159.98   11.81   0
 -11   0  -2  706.25   14.95   0
 -11   0   2  664.43   12.83   0
 -11   0  -2  677.70   15.58   0
   1  -1  -2  725.30   18.83   0
  -1  -1  -2  718.26   16.83   0
   1   1   2  714.45   16.69   0
   1   1  -2  787.11   18.25   0
  -1   1   2  718.31   18.85   0
   1  -1   2  708.52   27.85   0
  -1  -1   2  797.03   18.38   0
  -1   1  -2  674.75   29.42   0
  -2  -1  -2  245.85    9.86   0
  -2   1  -2  239.47   13.39   0
  -2  -1   2  257.21   10.13   0
  -2   1   2  267.10   14.62   0
   2   1  -2  255.77   10.02   0
   2  -1  -2  266.69   14.06   0
  -3  -1   2 2508.23   21.26   0
   3  -1  -2 2572.00   23.41   0
  -3   1   2 2507.26   23.85   0
   4  -1  -2  591.19   12.86   0
  -4   1   2  577.28   13.29   0
  -4  -1   2  562.36   11.87   0
  -4   1  -2  551.41   12.23   0
  -5  -1   2 3258.81   20.30   0
  -5   1   2 3202.58   22.35   0
  -5   1  -2 3439.17   25.49   0
  -6   1  -2  372.22   11.43   0
  -6  -1  -2  376.98    8.75   0
  -6   1   2  377.08   11.35   0
  -6  -1   2  348.90    8.82   0
  -7  -1   2 1295.73   13.26   0
  -7  -1  -2 1339.24   15.40   0
  -7   1  -2 1408.20   16.73   0
  -7   1   2 1358.12   16.07   0
  -8   1   2   36.30    7.91   0
  -8  -1  -2   42.43    9.81   0
  -8  -1   2   46.64   10.36   0
  -8   1  -2   34.16    7.73   0
  -9   1  -2  144.87    8.25   0
  -9  -1   2  148.19   11.45   0
  -9   1   2  134.50   11.97   0
  -9   1  -2  149.81   11.21   0
  -9  -1  -2  138.41    8.25   0
  -9  -1  -2  140.98   11.20   0
 -10  -1  -2   14.54   10.96   0
 -10   1  -2   10.36   11.78   0
 -10   1  -2   11.41    7.82   0
 -10  -1   2   13.68   11.58   0
 -10   1   2   15.69   12.21   0
 -10  -1  -2   12.23   11.41   0
 -11  -1   2   34.19    9.18   0
 -11   1  -2   39.73   13.37   0
 -11  -1  -2   51.91   11.95   0
 -11  -1  -2   42.61   12.51   0
 -11   1   2   42.72   13.28   0
 -11   1  -2   37.75   12.35   0
   0  -2   2   94.52    8.93   0
   0  -2  -2   87.70    9.63   0
   0   2   2   93.23    9.95   0
   0   2  -2  101.44   10.61   0
  -1  -2   2  744.85   16.36   0
  -1  -2  -2  697.91   14.56   0
   1   2   2  681.23   14.42   0
  -1   2   2  657.46   18.60   0
  -2   2  -2   48.44   12.15   0
  -2   2   2   49.62   12.51   0
  -2  -2  -2   47.80    6.99   0
  -2  -2   2   51.42    7.35   0
  -2   2  -2   50.48   13.10   0
  -3  -2   2  813.81   12.52   0
  -3  -2  -2  853.78   13.98   0
  -3   2  -2  833.87   19.79   0
  -3   2   2  822.21   15.47   0
  -4   2   2   67.92    7.57   0
  -4   2  -2   69.10    7.11   0
  -4  -2   2   62.88    6.54   0
  -5   2   2    5.66    9.76   0
  -5   2  -2    1.23    6.22   0
  -5  -2   2    2.65    5.68   0
  -6  -2   2    0.84    8.99   0
  -6   2  -2   -1.55    9.35   0
  -6   2   2   -0.21    9.74   0
  -7   2   2   91.18    8.08   0
  -7  -2  -2   90.46    6.90   0
  -7  -2   2   94.78    9.98   0
  -7   2  -2  102.51   10.64   0
  -8  -2  -2   54.84    7.03   0
  -8   2  -2   73.29   11.05   0
  -8  -2  -2   55.33    7.32   0
  -8  -2   2   73.28   10.18   0
  -8   2   2   59.45    8.38   0
  -9   2   2  195.09   12.63   0
  -9  -2  -2  197.65   10.92   0
  -9   2  -2  183.65    9.46   0
  -9  -2   2  207.14   11.38   0
  -9  -2  -2  184.10    8.33   0
 -10  -2  -2   27.56    7.98   0
 -10   2  -2   33.53   12.15   0
 -10  -2  -2   25.00    8.10   0
 -10  -2   2   26.97   11.31   0
 -10   2   2   26.76    8.97   0
 -10   2  -2   29.20    7.89   0
 -11   2  -2  143.43   12.61   0
 -11   2  -2  145.39   14.02   0
 -11   2   2  138.44   10.26   0
 -11  -2  -2  145.43    9.24   0
 -11  -2   2  136.04    9.27   0
 -11  -2  -2  125.58    9.43   0
  -1  -3  -2    0.78    8.56   0
   1   3   2    7.03    8.60   0
  -1   3   2    6.51    9.99   0
  -2  -3  -2    4.35    6.39   0
  -2   3   2    4.93    8.25   0
  -3   3  -2  927.20   26.70   0
  -3  -3  -2  875.19   12.45   0
  -3  -3   2  907.77   13.62   0
  -3   3   2  846.96   17.54   0
  -4   3  -2    4.10    9.33   0
  -4   3   2    1.89    6.98   0
  -4  -3  -2    4.03    5.45   0
  -4  -3   2    3.83    8.35   0
  -5   3  -2   96.30   10.68   0
  -5  -3   2   94.76    8.95   0
  -5   3   2   96.59    8.17   0
  -6  -3   2  100.58    9.38   0
  -6   3  -2   94.65   10.99   0
  -6   3   2   92.79    8.17   0
  -7  -3   2  104.25    9.77   0
  -7   3   2   98.66    8.25   0
  -7   3  -2  114.38   11.20   0
  -7  -3  -2  102.92    6.95   0
  -8  -3   2   12.22   10.09   0
  -8   3   2   13.21   11.61   0
  -8   3  -2   12.92    8.04   0
  -8  -3  -2   22.20    9.62   0
  -8  -3  -2   20.71    7.02   0
  -9  -3  -2   66.01   10.44   0
  -9   3  -2   70.23    9.17   0
  -9   3   2   63.67   11.95   0
  -9  -3  -2   61.69    7.53   0
  -9  -3   2   50.22   10.83   0
 -10   3   2   -0.10    8.90   0
 -10  -3  -2   -4.65   11.22   0
 -10  -3   2   -4.17    7.84   0
 -10  -3  -2    0.09   10.94   0
 -10   3  -2   -3.17   12.62   0
 -10   3  -2    6.39    7.47   0
 -11   3  -2   -0.40   13.55   0
 -11   3  -2    7.94   11.92   0
 -11  -3   2    0.47    8.65   0
 -11  -3  -2    8.90    8.33   0
 -11   3   2    7.72   13.78   0
 -11  -3  -2    2.28   12.16   0
   0  -4  -2 1611.57   19.49   0
   0   4   2 1614.18   19.64   0
  -1  -4  -2  818.41   13.32   0
   1   4   2  844.32   14.91   0
   1  -4  -2  753.67   15.45   0
  -1   4   2  756.20   15.43   0
   1  -4   2  805.99   21.04   0
  -2   4   2  578.65   15.90   0
  -2  -4  -2  642.99   12.87   0
  -3   4   2 1010.65   18.68   0
  -3  -4  -2 1096.23   13.01   0
  -3   4  -2  967.07   30.77   0
  -4  -4  -2   39.47    5.76   0
  -4   4  -2   36.04   10.78   0
  -4  -4   2   39.97    6.36   0
  -4   4   2   36.58   10.97   0
  -5   4  -2   94.62   13.61   0
  -5  -4   2   86.14    6.57   0
  -5   4   2   95.35   11.25   0
  -5  -4  -2   93.64    6.43   0
  -6   4  -2   72.88   11.51   0
  -6   4   2   72.10   11.31   0
  -6  -4   2   64.19    9.23   0
  -6  -4  -2   66.65    6.51   0
  -7   4  -2  507.37   13.21   0
  -7  -4  -2  556.79   11.27   0
  -7   4   2  508.73   11.90   0
  -7  -4   2  545.19   11.76   0
  -8  -4  -2  116.06   10.00   0
  -8  -4   2  114.29    7.57   0
  -8  -4  -2  125.98    9.92   0
  -8   4   2  106.77   12.43   0
  -8   4  -2  102.67    9.45   0
  -9  -4  -2  732.27   12.94   0
  -9   4   2  665.63   13.07   0
  -9   4  -2  687.28   16.83   0
  -9  -4  -2  693.39   12.94   0
  -9  -4   2  700.39   10.81   0
 -10   4   2   28.39   12.96   0
 -10  -4   2   32.83   11.25   0
 -10  -4  -2   30.99    7.79   0
 -10   4  -2   31.08   11.46   0
 -10   4  -2   35.53   13.57   0
 -10  -4  -2   25.87   11.07   0
 -11   4  -2  465.36   17.38   0
 -11  -4   2  477.09   14.30   0
 -11  -4  -2  519.22   13.98   0
 -11  -4  -2  461.56   13.98   0
 -11   4  -2  456.66   15.24   0
 -11   4   2  473.60   16.55   0
  -1   5   2   11.68    9.26   0
   1   5   2   13.39    6.21   0
  -1  -5  -2   12.74    6.13   0
   1  -5   2   11.05    8.16   0
   1  -5  -2   14.23    6.75   0
   2  -5   2  139.33   14.58   0
  -2  -5  -2  150.60    9.08   0
  -2   5   2  137.31    8.32   0
   3  -5   2 2731.57   48.15   0
  -3  -5  -2 2799.68   18.56   0
  -3   5  -2 2695.76   47.67   0
  -3   5   2 2508.03   26.31   0
  -4   5  -2  948.40   24.65   0
  -4   5   2  976.45   17.70   0
  -4  -5  -2 1071.03   11.84   0
  -5   5  -2 3368.69   38.90   0
  -5  -5  -2 3669.43   20.21   0
  -5  -5   2 3714.19   20.13   0
  -5   5   2 3269.00   27.68   0
   5  -5  -2 3787.79   27.61   0
  -6  -5   2  163.05    7.22   0
  -6   5  -2  158.18   15.30   0
  -6   5   2  170.40   12.39   0
   6  -5  -2  169.46    8.54   0
  -6  -5  -2  174.57    7.26   0
  -7   5  -2  991.38   19.88   0
  -7  -5  -2 1057.28   13.08   0
  -7  -5   2  969.27   11.11   0
  -7   5   2  994.55   17.29   0
  -8  -5   2  131.16    7.52   0
  -8  -5  -2  118.39    7.61   0
  -8  -5  -2  119.32    7.48   0
  -8   5   2  130.86   12.83   0
  -8   5  -2  123.55   13.09   0
  -9  -5  -2   29.64    7.39   0
  -9  -5   2   38.79   10.59   0
  -9   5  -2   38.38   12.88   0
  -9   5   2   33.48   13.05   0
  -9  -5  -2   41.42   10.04   0
 -10  -5  -2   22.76   10.95   0
 -10  -5  -2   17.01   11.08   0
 -10  -5   2    4.90    8.00   0
 -10   5  -2    6.90   11.44   0
 -10   5  -2   10.27   13.80   0
 -10   5   2   11.66   13.85   0
 -11  -5  -2   93.61   12.39   0
 -11  -5   2   88.81    9.24   0
 -11   5  -2   82.24   15.49   0
 -11   5   2   76.51   11.04   0
 -11   5  -2   83.92   13.36   0
 -11  -5  -2  101.39    8.93   0
   0   6   2  183.39    9.97   0
   0  -6  -2  162.19    9.84   0
   1   6   2 3403.40   22.09   0
   1  -6   2 3525.42   30.51   0
  -1  -6  -2 3594.87   23.14   0
  -1   6   2 3254.11   24.92   0
   1  -6  -2 3281.37   24.89   0
   2  -6   2  191.28   13.38   0
  -2   6   2  180.74    8.74   0
  -2  -6  -2  220.50    9.41   0
  -3  -6  -2 1299.26   12.97   0
  -3   6  -2 1296.92   29.22   0
   3  -6   2 1369.60   33.79   0
  -3   6   2 1213.83   18.88   0
  -4   6   2  263.25   12.78   0
   4  -6   2  315.77   16.29   0
   4  -6  -2  323.04   13.20   0
  -4   6  -2  279.24   16.34   0
  -4  -6  -2  313.35    9.66   0
  -5   6  -2  103.00   12.37   0
  -5   6   2   93.87    8.36   0
   5  -6  -2  108.82    8.57   0
  -5  -6   2  106.25    6.49   0
  -5  -6  -2  107.99    8.69   0
   6  -6  -2    3.81    9.67   0
  -6  -6   2    8.87    8.49   0
  -6  -6  -2    8.03    5.95   0
  -6   6  -2    6.23   11.16   0
  -6   6   2    5.12   10.91   0
  -7  -6  -2  663.03   11.64   0
  -7   6  -2  570.32   17.73   0
   7  -6  -2  657.98   14.26   0
  -7   6   2  579.92   15.33   0
  -7  -6   2  639.56   11.61   0
  -8  -6   2  128.89    7.84   0
  -8   6  -2  128.27   13.68   0
  -8   6   2  135.68   12.97   0
  -8  -6  -2  139.17    7.55   0
  -8  -6  -2  142.72    7.49   0
  -9  -6  -2 1068.17   11.74   0
  -9   6   2 1017.94   19.27   0
  -9  -6  -2 1052.31   11.88   0
  -9  -6   2 1025.15   11.67   0
  -9   6  -2 1034.42   21.15   0
 -10  -6  -2  158.90    8.55   0
 -10   6  -2  142.82   14.65   0
 -10  -6   2  168.42   11.84   0
 -10   6  -2  155.27   12.82   0
 -10  -6  -2  153.53    8.45   0
 -10   6   2  155.10   14.22   0
 -11  -6  -2  595.66   11.31   0
 -11  -6  -2  604.90   14.21   0
 -11   6   2  547.65   18.01   0
 -11  -6   2  579.13   11.38   0
 -11   6  -2  503.12   19.30   0
 -11   6  -2  529.51   19.42   0
  -1   7   2  250.62   10.38   0
   1  -7  -2  243.45   10.29   0
  -1  -7  -2  256.33    7.88   0
   1   7   2  254.04    7.93   0
   2  -7   2   83.88    9.52   0
  -2  -7  -2   85.30    8.47   0
  -2   7   2   79.19    7.29   0
   3  -7   2  831.83   24.08   0
  -3  -7  -2  862.83   10.89   0
  -3   7  -2  855.74   21.50   0
  -3   7   2  794.96   15.35   0
  -4  -7  -2  118.09    9.02   0
   4  -7  -2  110.03   11.47   0
  -4   7   2   96.76    8.44   0
  -4   7  -2  107.47   14.26   0
   4  -7   2  116.70   13.78   0
  -5  -7  -2  624.88   10.88   0
   5  -7  -2  616.33   15.05   0
  -5   7   2  499.47   12.34   0
  -5   7  -2  510.33   19.50   0
  -6  -7   2   85.16    6.64   0
  -6   7   2   79.41   11.51   0
  -6   7  -2   81.52   14.40   0
   6  -7  -2   99.72   10.81   0
  -6  -7  -2   93.53    6.71   0
  -7  -7   2  258.74   10.50   0
   7  -7  -2  264.72   12.13   0
  -7   7   2  233.61   13.20   0
  -7  -7  -2  264.72    8.04   0
  -7   7  -2  229.68   14.86   0
  -8   7   2   -2.02   12.25   0
  -8   7  -2    4.22   15.36   0
  -8  -7   2   12.27    6.72   0
  -8  -7  -2    1.31    6.68   0
  -9  -7  -2  143.79   10.58   0
  -9   7  -2  150.75   14.59   0
  -9  -7  -2  139.60    7.93   0
  -9  -7   2  140.56    7.90   0
  -9   7   2  154.24   13.81   0
  -9   7  -2  139.04   14.86   0
 -10  -7  -2   -3.18   11.29   0
 -10  -7   2   10.78   11.26   0
 -10   7   2    4.69   13.67   0
 -10   7  -2   11.62   17.11   0
 -10   7  -2    7.70   11.58   0
 -10  -7  -2    0.44    7.80   0
 -11  -7   2   51.74   12.60   0
 -11  -7  -2   36.57    8.67   0
 -11   7   2   38.31   15.17   0
 -11   7  -2   32.72   13.40   0
 -11  -7  -2   36.06    8.68   0
 -11   7  -2   37.57   15.41   0
 -11  -7   2   40.28    8.92   0
   0   8   2   43.75    8.27   0
   0  -8   2   41.42    8.15   0
   0  -8  -2   44.34    8.29   0
  -1  -8  -2   92.70    8.54   0
   1  -8  -2   87.43    6.87   0
   1   8   2   92.55    6.35   0
  -1   8   2   86.81    9.00   0
  -2   8   2    1.83    5.87   0
   2  -8   2    1.64    8.31   0
  -2  -8  -2    3.52    5.90   0
   3  -8   2   39.30    9.98   0
  -3   8   2   47.41    9.45   0
  -3   8  -2   45.59    8.85   0
  -3  -8  -2   44.53    6.21   0
  -4   8   2    4.00    9.79   0
  -4   8  -2    0.69   10.52   0
  -4  -8  -2    4.52    8.06   0
   4  -8   2   -0.86   12.05   0
   4  -8  -2    2.21   10.10   0
  -5  -8  -2   47.60    8.58   0
  -5   8   2   45.36   10.81   0
  -5   8  -2   44.63   12.20   0
   5  -8  -2   48.33   11.20   0
  -6  -8  -2   -1.24    6.02   0
  -6   8   2    2.35    7.52   0
  -6  -8   2    3.11    6.20   0
   6  -8  -2    0.17   10.23   0
  -6   8  -2   -1.07   12.74   0
  -7  -8   2   -7.96    9.17   0
  -7   8  -2    2.81   13.96   0
  -7  -8  -2    0.16    6.70   0
  -7   8   2    5.40   11.83   0
   7  -8  -2    1.93   10.22   0
  -8   8   2    9.41   12.41   0
  -8   8  -2    3.13   15.09   0
  -8  -8  -2   -1.98    9.67   0
  -8  -8   2   10.54    7.03   0
  -9  -8   2   28.75    7.46   0
  -9   8   2   31.23   13.24   0
  -9   8  -2   31.17   13.88   0
  -9  -8  -2   30.44   10.80   0
  -9  -8  -2   35.31    7.45   0
  -9   8  -2   31.49   16.41   0
 -10   8  -2    3.69   14.58   0
 -10  -8  -2    9.54    8.02   0
 -10  -8  -2    5.38    7.88   0
 -10   8   2    3.24   13.81   0
 -10   8  -2    1.38   16.95   0
 -10  -8   2   -2.00   11.31   0
 -11   8  -2   11.01   16.27   0
 -11  -8  -2   20.62    8.71   0
 -11   8   2   15.78   15.04   0
 -11   8  -2    8.95   18.23   0
 -11  -8  -2   15.66   12.36   0
 -11  -8   2   13.12    8.78   0
 -11  -8   2   12.43    8.90   0
   1   9   2  186.81    7.07   0
  -1  -9   2  188.26    8.65   0
   1  -9  -2  178.78    7.28   0
  -1  -9  -2  185.55    7.06   0
  -1   9   2  186.77    7.37   0
   2  -9   2  212.61   10.58   0
  -2   9   2  225.68   10.17   0
  -2  -9  -2  213.54    7.40   0
  -3   9   2 1147.09   14.72   0
  -3  -9  -2 1307.04   13.38   0
   3  -9   2 1167.83   20.88   0
   4  -9   2  485.32   18.10   0
  -4   9   2  468.48   13.18   0
  -4  -9  -2  521.79   10.44   0
  -4   9  -2  482.85   16.92   0
   4  -9  -2  477.06   13.66   0
  -5   9  -2  879.25   23.29   0
   5  -9  -2  943.23   17.45   0
  -5  -9  -2  964.69   12.02   0
   5  -9   2  939.65   25.84   0
  -5   9   2  789.85   13.80   0
  -6   9   2   58.57   11.10   0
   6  -9  -2   62.22   11.03   0
  -6  -9  -2   64.51    6.61   0
  -6   9  -2   68.28   15.45   0
  -7   9  -2  412.51   19.80   0
  -7  -9   2  444.14    9.02   0
  -7  -9  -2  447.13    8.87   0
  -7   9   2  396.15   14.45   0
   7  -9  -2  446.60   13.88   0
  -8   9   2    8.94   12.33   0
  -8  -9   2   14.94    6.87   0
  -8  -9  -2   20.60    9.55   0
  -8   9  -2   13.96   16.15   0
  -9   9  -2  150.04   17.92   0
  -9   9   2  158.84   14.29   0
  -9  -9   2  166.61   11.20   0
  -9  -9  -2  165.95    8.44   0
  -9   9  -2  154.62   18.59   0
  -9  -9  -2  172.41   10.67   0
 -10   9   2   -1.20   14.07   0
 -10   9  -2    4.85   19.88   0
 -10  -9  -2    2.90    8.24   0
 -10   9  -2    4.67   21.34   0
 -10  -9   2    6.39   11.47   0
 -10  -9   2   23.37   11.56   0
 -10  -9  -2   14.48   11.45   0
   0 -10   2  395.24    8.58   0
   0  10   2  403.02   10.12   0
   0 -10  -2  404.22    8.42   0
  -1 -10  -2 3489.46   18.89   0
  -1 -10   2 3783.34   20.96   0
  -1  10   2 3451.33   21.15   0
   1  10   2 3519.57   19.15   0
   1 -10  -2 3474.17   22.00   0
   2 -10   2  204.35   10.23   0
  -2 -10   2  216.06    7.12   0
  -2  10   2  207.98   10.02   0
  -2 -10  -2  215.21    7.38   0
  -3 -10  -2  952.63   12.21   0
  -3  10   2  907.88   14.54   0
   3 -10   2  855.38   17.58   0
   4 -10   2   41.31   11.26   0
  -4  10  -2   41.40    9.46   0
  -4  10   2   57.17    7.36   0
  -4 -10  -2   43.71    8.68   0
   4 -10  -2   37.09    7.70   0
   5 -10  -2   56.02   11.17   0
  -5  10   2   42.82   10.17   0
   5 -10   2   53.07   13.46   0
  -5 -10  -2   59.66    8.79   0
  -5  10  -2   50.54   13.90   0
  -6  10  -2   99.02   17.36   0
  -6 -10  -2  105.75    6.84   0
   6 -10  -2  108.73   12.05   0
  -6  10   2   98.36   11.34   0
  -7 -10   2  536.64    9.11   0
  -7 -10  -2  541.39    9.16   0
  -7  10   2  480.33   15.09   0
   7 -10  -2  547.99   14.85   0
   8 -10  -2  115.92   11.65   0
  -8 -10  -2  106.47    7.99   0
  -8 -10   2  117.60   10.45   0
  -8  10   2   99.38   13.11   0
  -9 -10  -2  835.98   11.02   0
  -9 -10   2  875.58   11.07   0
  -9 -10  -2  825.19   10.74   0
  -9  10   2  758.52   18.79   0
  -9 -10   2  887.43   13.17   0
 -10 -10  -2  143.20   12.49   0
 -10 -10  -2  144.73    9.06   0
 -10  10   2  135.89   15.10   0
 -10 -10   2  146.90    9.02   0
 -10 -10   2  141.48   12.21   0
   1 -11  -2  347.37   10.22   0
  -1 -11   2  360.43    9.90   0
  -1  11   2  318.53    8.65   0
  -1 -11  -2  351.58    9.67   0
   2 -11  -2  279.49   10.28   0
  -2 -11  -2  282.89    7.42   0
  -2  11   2  273.69    8.34   0
   2 -11   2  267.69   10.67   0
  -2 -11   2  287.77    9.64   0
  -3 -11   2 1994.88   13.93   0
  -3 -11  -2 1980.78   13.84   0
  -3  11   2 1907.79   17.25   0
   3 -11   2 1820.97   22.07   0
  -4  11   2  323.45    9.60   0
   4 -11   2  328.26   14.48   0
  -4 -11   2  348.39    7.84   0
   4 -11  -2  324.36   12.55   0
  -4 -11  -2  356.77    9.86   0
  -5 -11  -2 2549.39   16.13   0
  -5  11   2 2233.07   21.89   0
   5 -11   2 2544.15   36.74   0
   5 -11  -2 2346.22   24.08   0
   6 -11  -2  204.22   13.30   0
  -6 -11  -2  206.04    7.43   0
  -6  11   2  183.32   12.44   0
  -7 -11  -2  929.63   10.54   0
  -7 -11   2  943.17   10.48   0
   7 -11  -2  950.12   17.86   0
  -7  11   2  826.48   17.12   0
  -7 -11   2  966.09   12.63   0
  -8 -11   2   88.48   10.58   0
  -8 -11   2   60.57    7.65   0
  -8 -11  -2   74.73    7.60   0
  -8  11   2   65.98   12.79   0
   8 -11  -2   72.31   12.11   0
  -9 -11  -2   86.12   11.12   0
  -9  11   2   60.13   13.82   0
  -9 -11   2   72.43    7.97   0
  -9 -11   2   73.18    8.06   0
 -10 -11   2   10.25   11.99   0
 -10 -11  -2    9.87   11.79   0
 -10 -11   2   16.95   11.87   0
 -10  11   2    8.52   13.77   0
 -10 -11  -2   11.59    8.29   0
   0 -12  -2  132.19    9.00   0
   0  12   2  124.97    9.33   0
   0 -12   2  123.08    6.59   0
  -1 -12   2  876.83   10.60   0
  -1  12   2  830.90   11.08   0
   1 -12  -2  880.37   13.00   0
  -1 -12  -2  853.14   10.19   0
  -2 -12  -2   33.09    6.32   0
  -2 -12   2   33.67    6.03   0
   2 -12  -2   37.79    9.08   0
   2 -12   2   37.33    8.64   0
  -2  12   2   38.62    9.14   0
  -3  12   2  334.41    9.31   0
  -3 -12   2  369.05   10.00   0
  -3 -12  -2  355.49    7.98   0
   3 -12   2  314.50   10.07   0
   4 -12   2    0.34   10.78   0
   4 -12  -2    4.24    7.01   0
  -4 -12  -2   -0.25    8.69   0
  -4  12   2    2.35    9.57   0
  -4 -12   2    5.33    8.63   0
  -5 -12   2   40.36    6.63   0
   5 -12  -2   36.07    7.96   0
  -5  12   2   31.28   10.36   0
  -5 -12  -2   50.43    9.00   0
   5 -12   2   36.61   15.03   0
   6 -12  -2   28.55   11.66   0
  -6 -12   2   33.07    6.70   0
  -6  12   2   22.00   10.86   0
  -6 -12  -2   29.23    6.57   0
  -7 -12  -2  240.67   10.70   0
  -7 -12   2  247.31    8.12   0
   7 -12  -2  237.38   13.77   0
  -7  12   2  217.61   13.33   0
  -7 -12   2  237.91    8.01   0
  -8 -12  -2   74.90    8.01   0
  -8 -12   2   88.21   10.83   0
   8 -12  -2   80.55   14.91   0
  -8 -12   2   93.31   11.08   0
  -8  12   2   76.64   12.82   0
  -9  12   2  236.78   15.27   0
  -9 -12   2  292.38   12.00   0
  -9 -12   2  287.70    9.03   0
  -9 -12  -2  269.56   12.10   0
 -10  12   2   10.34   17.50   0
 -10 -12  -2   19.53    8.79   0
 -10 -12   2   18.81    8.55   0
 -10 -12   2   12.34    8.49   0
 -10 -12  -2   14.96    8.44   0
  -1 -13  -2    6.89    6.19   0
   1 -13  -2    5.60    8.97   0
  -1  13   2   10.20    8.72   0
  -1 -13   2    7.36    8.46   0
   2 -13  -2   10.00    9.27   0
  -2 -13   2   11.52    5.80   0
  -2  13   2   11.44    8.99   0
   2 -13   2   11.82    8.85   0
  -2 -13  -2    9.24    8.25   0
   3 -13   2   10.81    9.45   0
  -3 -13   2    4.33    6.07   0
  -3  13   2   14.67    9.43   0
  -3 -13  -2   10.51    6.14   0
  -4 -13   2   -1.50    6.17   0
  -4 -13  -2    5.23    8.89   0
   4 -13  -2    7.03   10.50   0
  -4  13   2    2.08    9.69   0
   4 -13   2   -2.04   10.62   0
  -5 -13  -2   79.59    9.42   0
   5 -13  -2   57.14    8.79   0
  -5  13   2   57.24    7.74   0
   5 -13   2   59.74   15.10   0
  -5 -13   2   63.21    6.86   0
   6 -13  -2   -3.13    8.38   0
  -6 -13  -2    5.79    6.69   0
  -6 -13   2   -2.65    6.78   0
   6 -13   2    2.00   17.52   0
  -6  13   2    6.42   10.86   0
   7 -13  -2    9.36   12.21   0
  -7 -13  -2    0.66    9.60   0
  -7  13   2    2.34   11.14   0
  -7 -13   2   -2.20    6.98   0
  -7 -13   2    5.81    6.79   0
  -8  13   2   17.35   14.79   0
  -8 -13  -2   16.46   10.72   0
   8 -13  -2   14.13   12.35   0
  -8 -13   2    9.21   10.97   0
  -8 -13   2   15.98    7.35   0
  -9  13   2   10.24   15.84   0
  -9 -13  -2    4.71    8.37   0
  -9 -13   2   11.25    8.00   0
   0 -14  -2  178.52    9.66   0
   0 -14   2  171.24    7.14   0
  -1  14   2  634.75   10.00   0
  -1 -14   2  671.07    9.65   0
   1 -14  -2  623.66    9.87   0
   1 -14   2  649.42   10.41   0
  -1 -14  -2  659.79   11.58   0
  -2 -14   2  110.42    6.50   0
  -2  14   2  106.27    9.53   0
   2 -14   2  101.82    9.65   0
   2 -14  -2  100.19    7.55   0
  -2 -14  -2  116.23    9.08   0
  -3 -14  -2  337.62    7.79   0
  -3 -14   2  348.41   10.10   0
   3 -14   2  324.82   11.92   0
  -3  14   2  334.63    9.32   0
  -4 -14   2   38.25    6.32   0
   4 -14   2   34.33   10.93   0
  -4 -14  -2   39.29    9.17   0
  -4  14   2   34.29   10.14   0
   4 -14  -2   28.93   10.85   0
  -5 -14  -2    4.40    9.02   0
   5 -14  -2    1.03   11.45   0
  -5 -14   2   -1.52    9.19   0
  -5  14   2    1.50   10.33   0
   5 -14   2    0.50   14.53   0
  -6 -14  -2    4.98    6.66   0
   6 -14   2   -0.54   17.99   0
   6 -14  -2    5.60   12.24   0
  -6 -14   2   12.18    6.86   0
  -6  14   2    5.94   10.53   0
  -7  14   2  243.13   13.37   0
  -7 -14  -2  279.41   11.00   0
   7 -14  -2  246.93   14.61   0
  -7 -14   2  244.38   10.89   0
   8 -14  -2   20.16   12.52   0
  -8  14   2   20.58   12.25   0
  -8 -14   2   24.63    7.58   0
  -8 -14  -2   27.58   10.66   0
  -8 -14   2   22.52    7.88   0
  -9 -14  -2  183.62    8.97   0
  -9 -14   2  174.53    9.03   0
  -9  14   2  151.00   17.68   0
  -1  15   2  139.68    9.88   0
  -1 -15   2  148.06    9.78   0
   1 -15  -2  118.71    7.41   0
  -1 -15  -2  139.08    9.55   0
   1 -15   2  137.05    7.35   0
  -2 -15  -2   45.68    9.19   0
  -2 -15   2   53.88    9.31   0
   2 -15  -2   39.96    7.02   0
  -2  15   2   53.65    9.72   0
  -3  15   2 1058.08   13.16   0
  -3 -15   2 1115.46   10.97   0
  -3 -15  -2 1097.63   10.83   0
   3 -15   2 1072.13   16.09   0
   4 -15   2  280.56   13.03   0
  -4  15   2  294.73    9.36   0
  -4 -15   2  310.80   10.45   0
   4 -15  -2  295.82   12.50   0
  -4 -15  -2  312.20   10.31   0
  -5 -15  -2 1637.87   14.24   0
   5 -15   2 1485.90   25.31   0
   5 -15  -2 1476.70   19.89   0
  -5 -15   2 1569.19   12.20   0
  -5  15   2 1545.79   18.60   0
  -6 -15   2  112.59   10.14   0
  -6 -15  -2   93.81    7.38   0
  -6  15   2   95.06   11.29   0
   6 -15  -2  109.90   12.84   0
   6 -15   2  107.25   19.23   0
  -7  15   2  619.84   16.58   0
  -7 -15  -2  756.65   12.67   0
  -7 -15   2  736.08   12.55   0
   7 -15  -2  671.62   18.10   0
  -8  15   2   33.30   12.57   0
  -8 -15  -2   45.93   11.21   0
  -8 -15   2   43.76    7.85   0
   8 -15  -2   40.27   13.23   0
  -8 -15   2   54.30   10.98   0
  -9 -15   2   42.67   12.45   0
  -9 -15  -2   43.55    8.81   0
  -9  15   2   31.48   13.74   0
  -9 -15   2   46.58   12.28   0
   0 -16  -2  343.51    8.38   0
   0 -16   2  380.62   10.64   0
   1 -16  -2 2224.32   17.20   0
   1 -16   2 2127.58   16.02   0
  -1 -16   2 2263.94   16.39   0
  -1 -16  -2 2172.78   14.44   0
   2 -16  -2  243.36    8.50   0
  -2 -16   2  273.92    8.10   0
  -2  16   2  246.56    8.61   0
  -2 -16  -2  261.13   10.03   0
  -3  16   2  551.58   10.55   0
  -3 -16   2  589.33    9.14   0
   3 -16   2  574.82   13.59   0
  -3 -16  -2  569.56    9.36   0
  -4  16   2    3.96   10.12   0
  -4 -16  -2    2.18    9.24   0
   4 -16   2    3.80   10.68   0
   4 -16  -2   -4.66   10.94   0
  -4 -16   2   -0.22    6.52   0
  -5 -16   2   -3.37    6.83   0
  -5  16   2    2.20    7.80   0
  -5 -16  -2   -5.29    9.69   0
   5 -16  -2    2.91   12.14   0
   5 -16   2    5.62   11.76   0
   6 -16   2   24.26   18.11   0
   6 -16  -2   24.02   12.79   0
  -6  16   2   25.98   11.21   0
  -6 -16  -2   17.55   10.10   0
  -6 -16   2   25.47    7.21   0
  -7  16   2  249.77   13.75   0
  -7 -16  -2  294.36   11.60   0
   7 -16  -2  294.69   16.36   0
   8 -16  -2   86.77   17.19   0
  -8  16   2   76.00   13.30   0
  -8 -16   2   96.10   11.83   0
  -8 -16   2   89.99    8.69   0
  -8 -16  -2   90.72   11.78   0
  -1 -17   2  109.01    7.17   0
   1 -17   2  106.75    7.37   0
   1 -17  -2   88.22    7.49   0
  -1 -17  -2  110.39    7.50   0
   2 -17  -2   15.49   10.05   0
  -2 -17  -2   22.10    6.65   0
  -2 -17   2   14.39    9.30   0
  -3 -17   2  737.68   11.88   0
  -3  17   2  679.79   11.29   0
  -3 -17  -2  715.75    9.86   0
   3 -17   2  666.16   14.43   0
  -4  17   2   77.24   11.22   0
  -4 -17   2   86.48    7.31   0
  -4 -17  -2   82.58   10.30   0
   4 -17   2   73.32   11.66   0
   4 -17  -2   68.09    8.54   0
  -5 -17  -2  680.11   11.96   0
  -5  17   2  649.25   14.85   0
  -5 -17   2  713.57   12.54   0
   5 -17   2  609.24   20.81   0
   5 -17  -2  633.17   16.22   0
  -6 -17   2   78.58    7.56   0
   6 -17  -2   61.16   13.53   0
  -6 -17  -2   84.37   10.44   0
   6 -17   2   73.09   20.56   0
  -6  17   2   63.71   11.70   0
  -7  17   2  307.51   14.70   0
  -7 -17   2  336.36    9.11   0
  -7 -17  -2  343.25    9.17   0
   7 -17  -2  339.94   16.60   0
  -8 -17   2   13.59    8.31   0
   8 -17  -2   12.48   17.54   0
  -8 -17  -2   14.94    8.16   0
  -8 -17   2   15.16   11.66   0
  -8  17   2   10.57   13.34   0
   0 -18   2   11.64    9.51   0
   0 -18  -2    0.82    9.78   0
  -1 -18  -2   85.16    7.42   0
   1 -18   2   81.12    7.52   0
   1 -18  -2   86.06   10.15   0
  -1 -18   2   84.89    9.83   0
   2 -18  -2   14.25   10.33   0
  -2 -18   2    8.15    6.64   0
  -2 -18  -2    1.94    6.66   0
   3 -18   2   36.21    7.63   0
  -3 -18  -2   38.98    7.00   0
  -3 -18   2   44.48    7.52   0
  -4 -18   2    1.46   10.12   0
  -4  18   2    9.82   10.77   0
  -4 -18  -2    1.16   10.00   0
   4 -18   2    6.22   11.43   0
   4 -18  -2    4.34   11.34   0
  -5  18   2    8.17    8.03   0
  -5 -18   2    3.75   10.63   0
   5 -18   2   -0.49   14.92   0
  -5 -18  -2   10.80   10.12   0
   5 -18  -2    8.54   12.47   0
   6 -18  -2   10.85   13.61   0
  -6 -18  -2   -4.07   10.76   0
  -6  18   2    2.40   12.03   0
   6 -18   2    1.72   19.37   0
  -6 -18   2    9.77    7.76   0
  -7  18   2   17.92   12.45   0
  -7 -18  -2   11.00    8.30   0
  -7 -18   2   18.75    7.99   0
   7 -18  -2   18.26   14.26   0
  -1 -19   2    8.82    9.89   0
   1 -19  -2    4.39    7.29   0
   1 -19   2   -0.64    7.35   0
  -1 -19  -2    9.21    6.81   0
  -2 -19   2    2.77    7.06   0
   2 -19  -2   -1.14    7.62   0
  -2 -19  -2    2.47    6.93   0
  -3 -19   2  291.31    8.72   0
   3 -19   2  268.96   12.51   0
  -3 -19  -2  289.58    8.64   0
  -4 -19   2   44.79    7.42   0
   4 -19  -2   41.50   12.19   0
  -4 -19  -2   62.47   10.88   0
   4 -19   2   45.82   12.02   0
  -5 -19   2  126.40    8.28   0
   5 -19   2  123.44   14.13   0
  -5 -19  -2  133.60   11.40   0
   5 -19  -2  123.73   13.89   0
   6 -19  -2   27.09   14.34   0
  -6 -19   2   31.53   11.65   0
   6 -19   2   34.42   18.36   0
  -6 -19  -2   22.48   10.96   0
  -7 -19  -2   89.44    8.78   0
  -7 -19   2   86.76    9.15   0
   7 -19  -2   74.66   19.13   0
   0 -20  -2  140.35    8.21   0
   0 -20   2  155.95    8.17   0
   1 -20  -2  754.21   11.08   0
  -1 -20  -2  797.14   12.87   0
   1 -20   2  768.01   11.40   0
  -1 -20   2  799.80   10.89   0
   2 -20  -2  126.68   11.57   0
  -2 -20   2  121.98    7.80   0
  -2 -20  -2  135.16    7.84   0
  -3 -20  -2  496.78    9.40   0
   3 -20   2  411.40   11.31   0
  -3 -20   2  480.71   11.95   0
  -4 -20   2    9.16    7.63   0
   4 -20   2   19.44   12.07   0
  -4 -20  -2   26.23   10.79   0
   4 -20  -2   14.09   12.14   0
  -5 -20  -2   -5.94    8.21   0
   5 -20  -2    1.83    9.17   0
  -5 -20   2   -8.07    7.84   0
   5 -20   2   -0.26   13.63   0
  -6 -20   2    6.22   12.03   0
   6 -20   2   10.52   18.88   0
  -6 -20  -2   16.88   11.65   0
   6 -20  -2   11.83   14.08   0
   1 -21  -2  102.15   11.51   0
   1 -21   2   90.64    8.34   0
  -1 -21  -2  101.59   11.13   0
  -1 -21   2   99.39    7.93   0
  -2 -21   2   73.59   10.88   0
  -2 -21  -2   56.48    7.73   0
   2 -21  -2   48.04    8.47   0
  -3 -21  -2  545.85    9.96   0
   3 -21   2  506.02   14.20   0
  -3 -21   2  544.77   12.83   0
  -4 -21   2  137.77    8.57   0
   4 -21  -2  121.49   13.50   0
  -4 -21  -2  176.89   12.05   0
   4 -21   2  125.92   13.42   0
   5 -21  -2  818.51   16.31   0
  -5 -21  -2  992.79   11.98   0
   5 -21   2  906.41   21.64   0
  -5 -21   2 1010.65   12.30   0
   0 -22  -2  108.74   11.85   0
   0 -22   2  123.54   11.82   0
   1 -22   2  408.92   13.33   0
  -1 -22  -2  435.18   12.51   0
  -1 -22   2  432.21   10.06   0
   1 -22  -2  405.34   10.30   0
  -2 -22  -2   42.29    8.39   0
  -2 -22   2   46.95    7.76   0
   2 -22  -2   43.68   11.96   0
  -3 -22   2  113.42    8.84   0
  -3 -22  -2  123.85    8.65   0
   3 -22   2  121.63   13.02   0
  -4 -22  -2   25.27   11.71   0
   4 -22   2   21.32   13.71   0
   4 -22  -2   26.18    9.33   0
  -4 -22   2   34.32   11.74   0
   1 -23   2   10.66   11.92   0
   1 -23  -2    8.75    8.64   0
  -1 -23   2    5.38   11.77   0
  -1 -23  -2   13.09   11.68   0
   2 -23  -2   16.18   12.25   0
  -2 -23  -2   10.44    8.38   0
  -2 -23   2    6.47    8.39   0
  -3 -23   2   47.30    8.67   0
  -3 -23  -2   35.47    8.40   0
   3 -23   2   31.03    9.74   0
   1   1  -3  298.67   13.20   0
  -1  -1   3  283.31   13.13   0
  -1   1  -3  248.54   16.14   0
  -1  -1  -3  257.77   10.63   0
   1  -1   3  242.47   13.65   0
   1  -1  -3  270.59   11.78   0
   1   1   3  258.16   10.58   0
  -1   1   3  265.15   11.78   0
   2   1   3  640.28   14.66   0
   2   1  -3  671.81   13.57   0
  -2   1  -3  627.40   18.62   0
  -2  -1   3  651.97   13.56   0
  -2   1   3  657.13   15.44   0
   2  -1  -3  701.63   15.37   0
   2  -1   3  592.69   16.66   0
  -2  -1  -3  632.25   13.49   0
  -3  -1  -3    5.41    5.54   0
  -3   1  -3    6.37    5.55   0
   3  -1  -3    8.44    6.82   0
  -3   1   3    8.69   10.07   0
   3   1  -3   10.32    9.01   0
  -3  -1   3    4.68    6.50   0
  -4   1   3 1054.22   15.69   0
  -4  -1  -3 1039.34   14.73   0
   4  -1  -3 1078.37   14.00   0
  -4  -1   3 1028.43   12.93   0
  -4   1  -3 1060.69   16.85   0
   5  -1  -3  216.48   10.11   0
  -5  -1  -3  210.97    9.64   0
  -5  -1   3  211.46    9.96   0
  -5   1  -3  189.70    8.04   0
  -5   1  -3  209.48   10.41   0
  -5   1   3  204.62   10.59   0
  -6  -1   3 1551.97   15.84   0
  -6   1  -3 1409.86   15.56   0
  -6  -1  -3 1459.45   14.15   0
  -6   1   3 1441.88   14.88   0
  -6   1  -3 1560.67   17.56   0
  -7  -1  -3   92.66    9.47   0
  -7  -1   3   96.36    7.43   0
  -7   1  -3   91.42    7.33   0
  -7  -1  -3   84.97    7.19   0
  -7   1   3   91.70   11.03   0
  -7   1  -3   91.22    9.47   0
  -8   1  -3  174.64   11.19   0
  -8  -1   3  161.11   11.01   0
  -8   1   3  173.82   11.71   0
  -8  -1  -3  186.20   10.47   0
  -8   1  -3  163.02   10.53   0
  -8  -1  -3  173.16   10.39   0
  -9   1  -3   52.59   10.99   0
  -9   1  -3   53.06   10.47   0
  -9  -1   3   49.94    8.29   0
  -9   1   3   48.99    8.47   0
  -9  -1  -3   51.80   10.58   0
  -9  -1  -3   63.50   10.31   0
 -10   1  -3   -1.22    7.47   0
 -10  -1  -3    3.17    7.70   0
 -10  -1   3    7.93    8.00   0
 -10   1  -3    6.14   11.90   0
 -10  -1  -3    1.57   10.75   0
 -10   1   3    2.15   12.36   0
 -11  -1  -3    4.11    8.53   0
 -11  -1   3    6.12    9.24   0
 -11   1  -3    1.94   12.93   0
 -11   1   3    4.19   13.05   0
 -11  -1  -3   11.99    8.19   0
 -11   1  -3    8.99   11.84   0
   0   2  -3 9948.64   63.74   0
   0  -2   3 9526.02   63.13   0
   0   2   3 8664.22   50.17   0
   0  -2  -3 8315.28   48.70   0
   1  -2   3  407.42   21.58   0
  -1  -2   3  447.96   12.48   0
   1   2   3  424.58   11.46   0
  -1  -2  -3  425.27   11.52   0
   1   2  -3  455.97   12.29   0
   1  -2  -3  411.20   13.01   0
  -1   2  -3  459.81   24.27   0
  -1   2   3  391.56   12.96   0
  -2  -2   3 3517.40   25.82   0
  -2  -2  -3 3413.68   26.46   0
   2  -2  -3 3636.91   32.46   0
   2   2   3 3515.28   27.13   0
   2   2  -3 3749.16   27.23   0
  -2   2   3 3432.63   32.20   0
  -2   2  -3 3200.54   52.66   0
  -3  -2  -3   39.32    8.25   0
  -3  -2   3   40.70    6.60   0
   3  -2  -3   44.73    7.46   0
  -3   2  -3   38.34    9.11   0
  -3   2   3   39.53   10.54   0
  -4   2  -3  670.41   15.68   0
  -4  -2   3  671.67   12.06   0
   4  -2  -3  696.25   13.85   0
  -4   2   3  673.87   14.39   0
  -4   2  -3  656.98   15.32   0
  -4  -2  -3  681.34   12.20   0
  -5   2  -3    3.80    8.86   0
  -5  -2  -3    3.91    5.73   0
  -5  -2   3    0.63    8.57   0
  -5   2   3    6.05    7.10   0
   5  -2  -3    2.60    6.28   0
  -6   2   3  227.54   11.54   0
  -6  -2  -3  211.64    9.46   0
  -6   2  -3  222.29   11.11   0
  -6  -2   3  225.22    7.77   0
  -7  -2  -3   22.98    8.94   0
  -7   2   3   34.81   10.89   0
  -7  -2   3   33.19    9.75   0
  -7   2  -3   26.26    9.90   0
  -7  -2  -3   33.58    6.49   0
  -7   2  -3   30.49    9.07   0
  -8   2  -3 1134.35   14.86   0
  -8   2  -3 1138.21   15.75   0
  -8   2   3 1179.45   16.28   0
  -8  -2  -3 1094.89   12.32   0
  -8  -2  -3 1135.63   12.36   0
  -8  -2   3 1101.14   12.44   0
  -9  -2   3   38.61    7.82   0
  -9   2  -3   33.52   11.45   0
  -9   2  -3   38.72   10.49   0
  -9  -2  -3   41.32   10.32   0
  -9  -2  -3   38.97    7.31   0
  -9   2   3   42.96   11.66   0
 -10  -2  -3 1028.59   12.90   0
 -10   2  -3 1065.82   16.89   0
 -10   2  -3 1085.95   18.21   0
 -10   2   3 1021.44   14.06   0
 -10  -2  -3 1100.90   15.11   0
 -10  -2   3 1059.23   13.08   0
 -11  -2   3   46.67    9.03   0
 -11  -2  -3   38.62    8.62   0
 -11   2  -3   37.96   13.74   0
 -11  -2  -3   40.02    8.78   0
 -11   2   3   42.91   13.39   0
 -11   2  -3   44.19   12.10   0
  -1  -3   3  955.64   15.70   0
   1  -3  -3  855.61   16.59   0
  -1   3   3  831.68   16.54   0
  -1  -3  -3  905.25   14.64   0
   1  -3   3  963.80   28.80   0
   1   3   3  937.17   16.01   0
  -2  -3   3 1419.45   16.24   0
  -2  -3  -3 1343.70   15.97   0
   2  -3  -3 1334.56   19.38   0
   2   3   3 1366.85   16.06   0
  -2   3   3 1247.57   19.02   0
   3  -3  -3  429.13   11.81   0
  -3   3  -3  426.20   21.08   0
  -3  -3   3  413.19   11.22   0
  -3   3   3  394.67   11.90   0
  -3  -3  -3  409.38    9.29   0
  -3   3  -3  388.39   18.99   0
  -4  -3  -3 4461.07   23.68   0
  -4   3  -3 4678.41   43.22   0
  -4   3   3 4262.21   28.63   0
   4  -3  -3 4863.27   30.18   0
  -4  -3   3 4598.18   24.08   0
  -4   3  -3 4421.47   39.06   0
   5  -3  -3  159.81    7.83   0
  -5   3   3  148.49   11.16   0
  -5  -3  -3  146.78    7.01   0
  -5   3  -3  154.86   11.13   0
  -5  -3   3  146.00    7.08   0
  -6  -3  -3 2927.10   19.37   0
  -6   3  -3 2912.17   26.92   0
  -6   3   3 2859.77   22.61   0
  -6  -3   3 2886.65   18.77   0
   6  -3  -3 2972.73   20.45   0
  -7  -3   3   98.66    9.85   0
  -7   3   3   98.38   11.41   0
  -7   3  -3   96.14   10.92   0
  -7  -3  -3  100.83    9.70   0
  -7   3  -3   88.77    7.08   0
  -8   3  -3  812.37   14.79   0
  -8  -3   3  783.96   10.78   0
  -8  -3  -3  858.64   12.87   0
  -8   3  -3  834.29   16.46   0
  -8   3   3  764.17   15.33   0
  -8  -3  -3  825.93   12.67   0
  -9   3  -3    9.23   11.60   0
  -9  -3  -3   12.55   10.23   0
  -9  -3  -3    6.20   10.10   0
  -9   3  -3    3.74   10.56   0
  -9  -3   3    8.09    7.54   0
  -9   3   3    4.25   12.04   0
 -10  -3   3   -0.67    8.07   0
 -10   3  -3    9.82   12.88   0
 -10  -3  -3    2.11   10.78   0
 -10   3  -3    2.52   11.02   0
 -10   3   3    6.46    9.10   0
 -10  -3  -3   -2.82    7.70   0
 -11  -3   3    1.49   12.38   0
 -11  -3  -3   12.90   11.82   0
 -11  -3  -3   11.11    8.35   0
 -11   3  -3    9.75   13.98   0
 -11   3   3    2.33   13.51   0
 -11   3  -3   10.24    8.43   0
   0   4   3 1250.00   16.96   0
   0  -4  -3 1255.26   16.83   0
   0  -4   3 1365.57   20.80   0
   1   4   3   98.28    9.72   0
  -1  -4   3  102.21   10.44   0
  -1   4   3   93.06   11.58   0
   1  -4   3   97.14   11.07   0
  -1  -4  -3   97.83    7.47   0
   1  -4  -3   85.54    8.35   0
  -2   4   3  999.24   17.94   0
  -2  -4   3 1163.20   15.20   0
  -2  -4  -3 1060.72   13.57   0
   2   4   3 1092.18   14.79   0
   2  -4  -3 1059.07   18.16   0
  -3  -4  -3    0.70    7.88   0
  -3   4   3    0.74   10.26   0
  -3  -4   3   -1.28    6.08   0
  -4  -4   3  134.01    7.24   0
  -4  -4  -3  143.23    6.58   0
  -4   4  -3  136.42   12.48   0
  -4   4  -3  139.16   15.23   0
  -4   4   3  134.21   11.68   0
  -5   4   3   16.70   10.33   0
  -5  -4  -3   10.50    8.24   0
  -5  -4   3   12.25    6.15   0
  -5   4  -3   12.16   10.38   0
  -6   4  -3  121.50   12.10   0
  -6  -4   3  106.28    9.06   0
  -6  -4  -3  118.78    6.93   0
  -6   4   3   97.10    8.57   0
  -7  -4   3   74.70    9.74   0
  -7   4   3   82.21   11.95   0
  -7  -4  -3   71.66    9.41   0
  -7   4  -3   78.25   11.95   0
  -7   4  -3   69.64   10.02   0
  -8   4  -3  843.22   15.62   0
  -8   4  -3  892.85   18.19   0
  -8  -4  -3  869.27   11.15   0
  -8  -4  -3  859.46   10.89   0
  -8  -4   3  891.73   13.08   0
  -8   4   3  842.61   16.12   0
  -9   4   3   37.31    8.73   0
  -9   4  -3   42.74   12.78   0
  -9  -4   3   43.93   10.87   0
  -9  -4  -3   33.31    7.34   0
  -9  -4  -3   31.76    7.51   0
  -9   4  -3   41.15   10.33   0
 -10  -4   3  486.28   13.10   0
 -10   4  -3  473.57   16.34   0
 -10  -4  -3  512.32   13.07   0
 -10  -4  -3  485.63   10.35   0
 -10   4   3  456.22   12.13   0
 -10   4  -3  489.59   14.40   0
 -11   4  -3   25.34   14.87   0
 -11   4  -3   23.01   12.41   0
 -11  -4  -3   23.96   12.09   0
 -11  -4   3   33.10    8.93   0
 -11  -4  -3   31.58   12.00   0
 -11   4   3   31.21   14.38   0
  -1  -5  -3   88.44    7.05   0
   1  -5  -3   86.96    7.61   0
   1   5   3   98.29    9.15   0
  -1   5   3   91.03    7.57   0
   2  -5   3    2.61   12.07   0
  -2  -5  -3    2.06    5.71   0
   2  -5  -3    3.88    6.56   0
  -2   5   3    2.44    9.34   0
   2  -5   3    3.21   10.69   0
   2   5   3    0.75    5.73   0
  -3  -5  -3   30.65    5.70   0
  -3  -5   3   29.10    8.55   0
  -3   5   3   24.79    7.30   0
  -4   5  -3  222.65   21.40   0
  -4  -5  -3  237.00    7.52   0
  -4   5  -3  229.94   19.51   0
  -4   5   3  221.63   11.94   0
  -4  -5   3  243.13    8.07   0
  -5   5   3   40.92   10.92   0
  -5   5  -3   44.37   13.41   0
  -5  -5  -3   52.03    8.59   0
  -5  -5   3   40.61    6.21   0
  -6  -5  -3   39.09    6.37   0
  -6   5   3   40.66   11.20   0
  -6   5  -3   33.71   11.71   0
  -6  -5   3   30.32    6.38   0
  -7   5  -3    2.31    9.29   0
  -7  -5  -3   -0.71    6.54   0
  -7   5  -3    6.70   14.54   0
  -7  -5   3    0.07    6.65   0
  -7   5   3    2.33   11.86   0
  -8   5  -3   11.01    9.81   0
  -8   5   3   14.59    8.41   0
  -8  -5   3   14.63    6.97   0
  -8  -5  -3   27.39    9.44   0
  -8   5  -3   17.34   12.06   0
  -9  -5   3    9.44    7.42   0
  -9  -5  -3   10.13    7.09   0
  -9   5  -3    9.96   10.42   0
  -9   5   3   15.09   12.43   0
  -9  -5  -3   15.48   10.14   0
  -9   5  -3    9.21   12.97   0
 -10  -5  -3   10.95   10.71   0
 -10  -5  -3   -4.10    7.50   0
 -10   5  -3    5.13   11.27   0
 -10   5   3    4.02   13.56   0
 -10  -5   3    3.75    7.91   0
 -10   5  -3    3.68   13.84   0
 -11  -5  -3    4.06    8.61   0
 -11   5  -3    8.64   18.14   0
 -11   5  -3   13.57   15.14   0
 -11   5   3    4.65   14.18   0
 -11  -5   3   11.22   12.35   0
 -11  -5  -3    9.31    8.73   0
   0   6   3 1780.86   18.16   0
   0  -6  -3 1772.03   17.90   0
   1  -6   3   27.97    7.62   0
   1  -6  -3   30.27    9.02   0
   1   6   3   24.66    6.23   0
  -1  -6  -3   30.70    6.00   0
  -1   6   3   24.75    6.40   0
   2  -6  -3  413.06   10.82   0
  -2   6   3  411.67   10.64   0
  -2  -6  -3  487.18   10.93   0
   2   6   3  474.41   10.80   0
   2  -6   3  434.14   16.49   0
  -3  -6  -3   16.16    5.94   0
  -3   6   3   13.39    9.31   0
  -4   6   3   93.65    8.27   0
  -4  -6   3  113.42    9.17   0
  -4  -6  -3  107.87    8.47   0
  -5   6   3   19.00    7.52   0
  -5   6  -3   22.40   14.18   0
  -5  -6   3   22.24    8.40   0
  -5  -6  -3   30.07    8.39   0
  -6   6  -3   32.48   13.90   0
  -6   6   3   38.86   11.12   0
  -6  -6  -3   36.80    6.62   0
  -6  -6   3   47.51    8.87   0
  -7   6  -3   18.70   12.03   0
  -7   6   3   13.01   12.03   0
  -7   6  -3   19.22   15.16   0
  -7  -6  -3   10.99    6.57   0
  -7  -6   3   11.35    9.64   0
   7  -6  -3   18.24    7.08   0
  -8  -6  -3  434.45    9.08   0
  -8  -6   3  448.19   11.53   0
  -8   6   3  421.43   12.01   0
  -8   6  -3  423.02   19.62   0
  -8   6  -3  419.22   14.66   0
  -9  -6   3   79.51    7.59   0
  -9   6  -3   83.50   17.05   0
  -9   6  -3   79.63   11.69   0
  -9  -6  -3   85.71    7.69   0
  -9  -6  -3   82.72   10.38   0
  -9   6   3   87.35   13.50   0
 -10   6  -3  148.79   12.94   0
 -10  -6   3  153.57    8.93   0
 -10  -6  -3  159.84    8.53   0
 -10   6   3  146.19   14.50   0
 -10   6  -3  142.00   18.23   0
 -10  -6  -3  162.88    8.44   0
 -11  -6  -3    8.97    8.66   0
 -11   6  -3    7.22   18.29   0
 -11   6  -3    9.26   15.50   0
 -11  -6  -3   12.39   12.19   0
 -11   6   3   -4.42   14.68   0
 -11  -6   3   14.84    8.71   0
   1  -7  -3    1.50    8.33   0
  -1  -7  -3   -0.07    5.36   0
   1  -7   3    3.01    5.31   0
   1   7   3    4.51    7.74   0
  -1   7   3    5.91    5.87   0
   2  -7  -3 1871.51   18.51   0
  -2  -7  -3 2049.09   15.75   0
   2   7   3 2020.74   15.58   0
  -2   7   3 1925.28   19.62   0
   2  -7   3 1959.16   26.76   0
   3  -7   3   68.08   17.36   0
  -3   7   3   66.44    7.41   0
  -3  -7  -3   71.51    8.92   0
  -4   7   3 3147.55   25.37   0
  -4  -7  -3 3689.93   19.85   0
  -5  -7   3   26.02    6.37   0
  -5   7   3   26.76   10.43   0
  -5  -7  -3   35.88    6.02   0
  -6  -7  -3 1694.34   14.35   0
  -6  -7   3 1611.21   14.36   0
   6  -7  -3 1740.16   19.56   0
  -6   7   3 1471.25   19.38   0
  -6   7  -3 1484.15   35.37   0
  -6   7  -3 1565.82   34.50   0
  -7  -7   3  270.59   10.34   0
  -7   7  -3  241.16   15.43   0
  -7  -7  -3  267.70   10.39   0
   7  -7  -3  253.47    9.38   0
  -7   7  -3  233.33   17.92   0
  -7   7   3  237.71   12.95   0
  -8  -7   3  793.99   12.46   0
  -8   7  -3  714.52   23.40   0
  -8   7  -3  748.40   20.55   0
  -8  -7  -3  792.51   10.34   0
  -8   7   3  716.86   16.27   0
  -9   7  -3    2.65   13.36   0
  -9  -7  -3    7.75   10.62   0
  -9  -7  -3   12.41   10.16   0
  -9  -7   3   -0.69   10.44   0
  -9   7   3   13.99   13.11   0
  -9   7  -3    3.72   16.19   0
 -10   7  -3    5.37   16.83   0
 -10   7  -3    3.45   14.27   0
 -10  -7  -3   -3.27   11.08   0
 -10   7   3   -0.86   13.71   0
 -10  -7   3    1.38    8.05   0
 -10  -7  -3    5.57    7.92   0
 -11   7  -3    1.31   16.11   0
 -11  -7  -3   -0.64    8.48   0
 -11  -7  -3    2.25   12.22   0
 -11   7  -3    6.94   21.26   0
 -11  -7   3    6.73    8.94   0
 -11   7   3   -2.11   14.52   0
   0  -8   3 7034.16   32.01   0
   0   8   3 6806.09   28.97   0
   0  -8  -3 6797.77   28.72   0
   1   8   3  669.50   11.63   0
   1  -8  -3  615.07   10.63   0
  -1  -8  -3  653.26    9.95   0
  -1   8   3  637.31   10.90   0
  -2  -8  -3 3828.81   20.99   0
  -2   8   3 3411.02   22.97   0
   2  -8  -3 3562.78   24.80   0
   2  -8   3 3527.39   31.49   0
   2   8   3 3611.72   19.62   0
   3  -8   3  245.67   15.74   0
  -3  -8  -3  277.66    9.68   0
  -3   8   3  246.13    8.93   0
  -4  -8  -3  384.34    7.97   0
  -4   8   3  362.84   12.19   0
  -5  -8  -3    2.94    5.76   0
   5  -8  -3    1.90   10.80   0
  -5   8   3    7.17   10.30   0
  -5  -8   3    4.11    6.00   0
  -6  -8  -3  109.59    9.76   0
  -6   8   3   96.58    8.63   0
  -6  -8   3  118.80    9.38   0
   6  -8  -3  121.18   11.23   0
  -7  -8   3   -0.45    9.32   0
  -7   8   3    6.85    8.25   0
  -7  -8  -3   -2.98    6.65   0
   7  -8  -3    6.23    7.29   0
  -8   8   3  967.89   18.04   0
  -8  -8   3 1105.43   13.54   0
  -8  -8  -3 1128.41   13.56   0
  -8   8  -3  949.15   30.75   0
   8  -8  -3 1113.78   17.18   0
  -8   8  -3  991.41   30.50   0
  -9  -8  -3  123.06    7.98   0
  -9   8   3  122.99   13.90   0
  -9  -8  -3  122.49    7.88   0
  -9   8  -3  111.26   19.90   0
  -9   8  -3  115.80   17.92   0
  -9  -8   3  139.75   11.14   0
 -10  -8  -3 1006.75   11.94   0
 -10   8  -3  893.44   31.65   0
 -10   8   3  935.30   19.70   0
 -10   8  -3  868.89   35.66   0
 -10  -8  -3 1056.40   12.33   0
 -10  -8   3 1014.04   12.26   0
  -1  -9  -3    4.06    5.50   0
   1   9   3   -1.31    6.04   0
  -1   9   3    4.69    7.96   0
   1  -9  -3    3.29    5.47   0
  -2   9   3 1042.47   14.98   0
   2  -9  -3 1026.86   15.09   0
   2  -9   3 1024.58   17.11   0
  -2  -9  -3 1132.95   11.72   0
  -3  -9  -3  197.61    7.23   0
   3  -9   3  182.74   12.07   0
  -3   9   3  177.44    8.27   0
  -4   9   3 1371.26   15.83   0
  -4  -9  -3 1523.04   12.55   0
   4  -9   3 1600.64   41.13   0
   5  -9  -3  308.42   10.43   0
  -5   9   3  262.00    9.84   0
  -5  -9  -3  304.15    7.58   0
   6  -9  -3 1754.44   20.40   0
  -6   9   3 1427.07   17.05   0
  -6  -9   3 1760.56   14.40   0
  -6  -9  -3 1649.46   12.73   0
  -7   9   3  149.01   12.90   0
  -7  -9  -3  155.15    7.17   0
   7  -9  -3  165.32    9.29   0
  -7  -9   3  181.53   10.12   0
  -8  -9  -3  277.14    8.14   0
   8  -9  -3  294.01   13.40   0
  -8   9   3  254.47   14.27   0
  -8  -9   3  275.23   11.01   0
  -9  -9  -3   10.95    7.26   0
  -9   9   3   -1.28   13.39   0
  -9  -9   3    0.30    7.54   0
 -10  -9  -3   -0.39    8.01   0
 -10   9   3    3.16   13.71   0
 -10  -9  -3    5.09   11.37   0
 -10  -9   3    4.21    8.16   0
   0  10   3  587.40    9.61   0
   0 -10   3  642.34   11.73   0
   0 -10  -3  569.44    9.50   0
   1 -10  -3  122.33    9.23   0
   1  10   3  123.07    6.63   0
  -1 -10  -3  125.26    8.79   0
  -1 -10   3  121.98    8.49   0
  -1  10   3  111.93    6.89   0
  -2  10   3  172.32    9.68   0
   2 -10   3  179.36   10.34   0
  -2 -10  -3  178.54    8.87   0
   2 -10  -3  173.44    9.83   0
  -3 -10  -3    3.47    5.83   0
   3 -10   3    0.54    9.52   0
  -3  10   3    4.45    8.70   0
   4 -10   3  146.04   16.06   0
  -4  10   3  143.17   10.82   0
  -4 -10  -3  140.40    6.98   0
  -5  10   3   12.64   10.06   0
   5 -10  -3    8.63   10.83   0
  -5 -10  -3    5.69    6.38   0
  -6 -10   3   23.14    6.47   0
  -6  10   3   21.96   11.13   0
  -6 -10  -3   25.82    6.32   0
   6 -10  -3   24.32   11.53   0
  -7  10   3    6.20   11.31   0
  -7 -10  -3    5.08    6.67   0
  -7 -10   3   -2.68    6.90   0
   7 -10  -3    5.19   11.49   0
  -8  10   3   82.98   12.73   0
   8 -10  -3  104.90   12.12   0
  -8 -10   3  101.66    8.03   0
  -8 -10  -3  102.69    7.47   0
  -9 -10  -3   13.93   10.79   0
  -9  10   3   -0.58   13.14   0
  -9 -10   3   11.33    7.56   0
 -10  10   3   29.39   14.58   0
 -10 -10   3   42.09    8.58   0
 -10 -10  -3   23.10   11.27   0
 -10 -10   3   44.27    8.64   0
 -10 -10  -3   33.52    8.52   0
   1 -11  -3    7.38    5.99   0
   1  11   3    5.69    5.74   0
  -1 -11   3   12.43    8.10   0
  -1 -11  -3    8.69    5.72   0
  -1  11   3   14.85    8.26   0
  -2 -11  -3  103.93    8.76   0
   2 -11  -3  102.81    9.68   0
  -2  11   3   99.19    6.86   0
   2 -11   3   98.96    7.44   0
  -2 -11   3  106.63    6.49   0
  -3  11   3   23.68    6.75   0
  -3 -11  -3   25.68    8.64   0
   3 -11   3   20.06    9.50   0
  -4 -11  -3  343.78    7.87   0
   4 -11   3  320.89   17.49   0
  -4  11   3  337.00   11.96   0
  -5  11   3   23.81   10.61   0
   5 -11  -3   20.26   11.16   0
  -5 -11  -3   29.60    9.01   0
   6 -11  -3  278.61   13.72   0
  -6 -11  -3  288.37    8.01   0
  -6 -11   3  274.60    8.03   0
  -6  11   3  269.87   12.74   0
  -7  11   3   18.44   11.61   0
  -7 -11   3   22.53    6.89   0
   7 -11  -3   10.70   11.96   0
  -7 -11  -3   23.55    9.57   0
   8 -11  -3   30.71   11.79   0
  -8 -11  -3   20.87    7.46   0
  -8  11   3   32.93   12.41   0
  -8 -11   3   38.63   10.29   0
  -9 -11  -3   -0.15    7.65   0
  -9 -11   3    9.13    7.81   0
  -9  11   3    4.02   13.13   0
  -9 -11   3    0.93   11.05   0
 -10 -11  -3   -5.32    8.37   0
 -10 -11   3    9.92   11.76   0
 -10 -11   3   -0.78    8.41   0
 -10  11   3    2.89   13.94   0
 -10 -11  -3    1.41    8.47   0
   0 -12   3 3198.32   19.99   0
   0  12   3 3079.76   18.01   0
   0 -12  -3 3047.38   17.72   0
  -1  12   3   85.57    6.75   0
   1 -12  -3   86.59    9.04   0
  -1 -12  -3  101.76    8.53   0
  -1 -12   3   95.52    8.73   0
   1  12   3   94.40    8.83   0
  -2 -12  -3 1314.15   11.82   0
  -2 -12   3 1317.33   12.07   0
  -2  12   3 1302.95   15.28   0
   2 -12   3 1261.09   16.54   0
   2 -12  -3 1233.35   15.08   0
  -3  12   3   81.91    7.35   0
  -3 -12   3   78.80    6.41   0
  -3 -12  -3   87.53    8.97   0
   3 -12   3   74.69    9.59   0
   4 -12   3  236.93   15.61   0
  -4 -12  -3  286.48    9.74   0
  -4  12   3  253.85   11.22   0
   5 -12  -3   24.23   11.33   0
   5 -12   3   25.49   17.68   0
  -5  12   3   22.85   10.46   0
  -5 -12  -3   27.05    8.92   0
  -6 -12   3  138.96    7.27   0
  -6  12   3  121.53    8.61   0
  -6 -12  -3  143.93    7.14   0
   6 -12  -3  142.23   12.99   0
   7 -12  -3   23.08   12.07   0
  -7  12   3   22.94   11.87   0
  -7 -12  -3   20.88    9.94   0
  -7 -12   3   23.91    7.15   0
  -8 -12   3  547.35    9.89   0
   8 -12  -3  567.45   16.09   0
  -8 -12   3  586.27   10.08   0
  -8  12   3  524.14   16.09   0
  -8 -12  -3  591.51   12.34   0
  -9  12   3   22.24   13.51   0
  -9 -12  -3   27.76    7.93   0
  -9 -12   3   20.35    8.26   0
  -9 -12   3   20.18    7.86   0
 -10 -12  -3  444.67   10.45   0
 -10 -12   3  489.31   10.79   0
 -10 -12  -3  488.09   13.71   0
 -10 -12   3  469.02   10.70   0
 -10  12   3  404.34   17.87   0
  -1  13   3    1.50    6.27   0
  -1 -13   3    5.49    5.96   0
  -1 -13  -3    0.36    5.75   0
   1 -13  -3    7.85    9.07   0
   2 -13   3 1160.87   15.38   0
   2 -13  -3 1089.55   12.66   0
  -2 -13   3 1243.21   13.34   0
  -2  13   3 1115.84   12.60   0
  -2 -13  -3 1170.36   11.26   0
  -3 -13   3    8.96    6.05   0
   3 -13   3    7.71    9.63   0
  -3 -13  -3    8.48    8.72   0
  -3  13   3    7.04    9.59   0
  -4 -13   3 2216.26   14.10   0
   4 -13   3 1989.57   27.97   0
  -4 -13  -3 2258.88   15.50   0
  -4  13   3 2135.42   19.81   0
  -5  13   3  144.29    8.35   0
   5 -13   3  148.80   18.97   0
   5 -13  -3  143.34   11.89   0
  -5 -13  -3  152.73    9.81   0
  -5 -13   3  147.44    9.52   0
  -6 -13  -3 1683.65   14.29   0
  -6 -13   3 1720.92   14.54   0
  -6  13   3 1475.64   19.02   0
   6 -13  -3 1636.45   21.10   0
   7 -13  -3   75.31   12.80   0
  -7 -13   3   83.85   10.02   0
  -7 -13  -3   74.67    7.33   0
  -7  13   3   65.74   11.52   0
  -7 -13   3   54.17    9.93   0
  -8  13   3  358.74   14.93   0
  -8 -13   3  418.53    9.23   0
  -8 -13  -3  416.97   12.27   0
  -8 -13   3  395.74   12.03   0
   8 -13  -3  398.47   15.22   0
  -9 -13   3   21.20   11.53   0
  -9 -13  -3   14.44   11.65   0
  -9 -13   3   22.39    8.41   0
  -9  13   3   18.45   13.20   0
   0 -14   3 2050.95   16.58   0
   0  14   3 2003.39   16.18   0
   0 -14  -3 1911.25   14.20   0
  -1 -14   3  144.70    6.91   0
   1 -14  -3  133.61    7.16   0
  -1 -14  -3  147.71    9.48   0
  -1  14   3  144.61    7.27   0
  -2 -14  -3 1173.83   12.73   0
   2 -14   3 1069.60   13.36   0
  -2 -14   3 1134.15   11.29   0
  -2  14   3 1108.39   12.70   0
   2 -14  -3 1037.48   12.41   0
   3 -14   3   83.17    9.82   0
  -3 -14  -3   88.50    6.57   0
  -3 -14   3   82.23    9.30   0
  -3  14   3   89.66    7.65   0
  -4  14   3  116.27   10.74   0
  -4 -14   3  113.63    9.28   0
   4 -14   3   95.78   11.61   0
  -4 -14  -3  124.81    9.59   0
  -5 -14  -3   -1.78    6.60   0
  -5 -14   3    5.44    6.60   0
   5 -14   3    0.76   17.48   0
  -5  14   3    8.97   10.53   0
   5 -14  -3   -5.94   11.69   0
  -6 -14   3  141.38    7.49   0
   6 -14  -3  146.41   13.55   0
  -6  14   3  137.64   12.31   0
  -6 -14  -3  156.33    9.99   0
   7 -14  -3   15.23    9.30   0
  -7 -14   3   12.79    7.27   0
  -7 -14   3   18.83    7.21   0
  -7 -14  -3    7.73    7.14   0
  -7  14   3    7.84   11.87   0
  -8 -14  -3  576.00    9.81   0
   8 -14  -3  530.62   16.91   0
  -8  14   3  473.79   16.23   0
  -8 -14   3  520.60    9.93   0
  -8 -14   3  581.62   12.89   0
  -9 -14  -3   35.41   12.02   0
  -9 -14   3   40.00    8.55   0
  -9  14   3   25.78   13.62   0
  -9 -14   3   27.90    8.53   0
  -1 -15  -3    2.62    9.12   0
  -1  15   3    5.46    9.35   0
   1 -15  -3   -4.66    6.52   0
  -1 -15   3   -2.30    8.80   0
  -2 -15  -3  110.17    9.32   0
  -2  15   3  128.05    7.47   0
   2 -15   3  107.78    9.82   0
  -2 -15   3  106.88    6.94   0
   2 -15  -3  112.75   10.07   0
  -3 -15   3    7.26    6.34   0
  -3 -15  -3    6.39    6.44   0
  -3  15   3    7.74    9.72   0
   3 -15   3    5.23    9.92   0
  -4  15   3  379.58   12.40   0
  -4 -15   3  389.21    8.63   0
  -4 -15  -3  376.11    8.19   0
   4 -15   3  333.17   14.07   0
   5 -15   3   35.65   15.70   0
  -5  15   3   33.49   10.93   0
  -5 -15  -3   37.82    7.00   0
  -5 -15   3   42.62    6.97   0
   5 -15  -3   38.74    8.49   0
  -6  15   3  121.26   12.05   0
   6 -15  -3  124.50   13.22   0
  -6 -15  -3  141.57   10.13   0
  -6 -15   3  126.10    7.48   0
  -7 -15  -3    9.90    7.63   0
  -7 -15   3    3.14    7.32   0
  -7  15   3    3.27   11.82   0
  -7 -15   3   -2.22    7.30   0
   7 -15  -3    2.36   12.73   0
  -8 -15  -3   74.19    8.39   0
  -8 -15   3   70.64   11.08   0
  -8 -15   3   54.79    7.93   0
   8 -15  -3   66.61   13.44   0
  -8  15   3   63.64   12.63   0
  -9 -15   3    3.03    8.68   0
   9 -15  -3    3.15   13.59   0
  -9  15   3    2.87   16.42   0
  -9 -15  -3    5.87    8.73   0
  -9 -15   3    5.41    8.39   0
   0 -16  -3  179.39   10.00   0
   0 -16   3  166.67   10.13   0
   1 -16  -3    8.44    6.86   0
   1 -16   3    7.44    6.57   0
  -1 -16   3   15.30    6.57   0
  -1  16   3   19.00    6.91   0
  -1 -16  -3   19.20    6.64   0
  -2 -16   3   28.11    9.12   0
   2 -16   3   23.59    9.62   0
  -2  16   3   25.55    9.74   0
   2 -16  -3   24.81   10.14   0
  -2 -16  -3   29.85    6.52   0
   3 -16   3   66.32    7.74   0
   3 -16  -3   77.30    7.82   0
  -3  16   3   82.57   10.62   0
  -3 -16   3   81.30    9.51   0
  -3 -16  -3   82.11    6.73   0
  -4 -16  -3   14.36    6.75   0
   4 -16   3   14.71   11.08   0
  -4 -16   3   14.30    9.74   0
  -4  16   3   23.34   10.36   0
   5 -16   3   21.40   15.19   0
   5 -16  -3   20.45   11.64   0
  -5 -16   3   22.03    9.54   0
  -5 -16  -3   11.58    6.88   0
  -5  16   3   23.08   10.81   0
   6 -16  -3    5.23   12.76   0
  -6  16   3    1.43    8.14   0
  -6 -16   3   -1.94   10.17   0
  -6 -16  -3   -9.67    7.09   0
  -7 -16   3   20.16    7.49   0
  -7 -16  -3   20.32    7.84   0
   7 -16  -3   19.56   13.54   0
  -7  16   3   16.87   11.83   0
  -8 -16  -3   64.41    8.22   0
  -8 -16   3   57.28    8.69   0
  -8  16   3   51.51   13.12   0
   8 -16  -3   54.71   14.11   0
  -8 -16   3   82.38   12.19   0
   1 -17   3  134.24   10.21   0
  -1 -17   3  140.02    7.44   0
  -1 -17  -3  142.92    7.18   0
   1 -17  -3  129.74   10.11   0
   2 -17  -3  405.07   11.76   0
  -2  17   3  427.46   12.00   0
   2 -17   3  430.29   12.17   0
  -2 -17  -3  427.93    8.63   0
  -2 -17   3  412.86    8.47   0
  -3 -17   3   29.33    6.82   0
   3 -17   3   31.52   10.48   0
   3 -17  -3   23.81    7.50   0
  -3  17   3   28.52   10.64   0
  -3 -17  -3   23.22    6.96   0
  -4 -17   3  821.24   10.10   0
   4 -17   3  745.13   16.86   0
  -4 -17  -3  811.72   10.46   0
  -4  17   3  799.08   12.28   0
   5 -17  -3   31.46   12.34   0
  -5 -17   3   26.91    7.55   0
  -5  17   3   28.71   11.30   0
   5 -17   3   24.37   12.99   0
  -5 -17  -3   23.35    6.99   0
   6 -17  -3  538.05   16.74   0
  -6 -17   3  610.78   12.48   0
  -6 -17  -3  569.27    9.45   0
  -6  17   3  512.34   12.35   0
  -7  17   3   34.71   12.86   0
  -7 -17  -3   37.45    8.11   0
  -7 -17   3   31.73    8.02   0
   7 -17  -3   38.29   14.32   0
  -7 -17   3   48.59   11.25   0
   8 -17  -3  224.66   19.42   0
  -8 -17  -3  253.13   12.83   0
  -8 -17   3  223.11    9.35   0
  -8 -17   3  244.65    9.36   0
  -8  17   3  198.67   15.13   0
   0 -18   3 1958.44   14.87   0
   0 -18  -3 1941.57   14.38   0
  -1 -18  -3   65.68    9.88   0
  -1 -18   3   74.66    9.69   0
   1 -18  -3   61.84    7.37   0
   1 -18   3   65.74   10.03   0
   2 -18  -3 1211.59   13.17   0
   2 -18   3 1286.79   16.06   0
  -2 -18  -3 1310.88   11.82   0
  -2 -18   3 1326.60   12.20   0
  -2  18   3 1265.41   13.40   0
   3 -18   3   40.15   11.04   0
  -3 -18   3   44.94    9.92   0
  -3  18   3   49.84   10.68   0
   3 -18  -3   43.78   10.81   0
  -3 -18  -3   51.65    9.75   0
  -4 -18   3  118.60    7.84   0
   4 -18   3  102.66   12.45   0
  -4  18   3  113.96   11.49   0
  -4 -18  -3  111.30    7.49   0
  -5 -18  -3   -3.95    7.22   0
  -5  18   3   -5.03   11.54   0
   5 -18  -3    2.52   12.36   0
  -5 -18   3   -2.94    7.70   0
   5 -18   3    4.47   15.47   0
  -6 -18  -3   73.27    7.80   0
  -6 -18   3   83.93    8.28   0
  -6  18   3   64.28   12.71   0
   6 -18  -3   50.90   13.67   0
  -7 -18   3   12.92    8.52   0
   7 -18  -3    4.51   14.43   0
  -7  18   3   12.17   13.23   0
  -7 -18   3   15.14    8.06   0
  -7 -18  -3   15.99   11.39   0
  -1 -19  -3   16.09    6.80   0
   1 -19   3    5.49    9.94   0
  -1 -19   3   15.31    6.99   0
   1 -19  -3   17.54   10.00   0
   2 -19   3  336.70    9.58   0
  -2 -19   3  384.24   11.28   0
  -2 -19  -3  357.52   11.43   0
   2 -19  -3  359.17   12.17   0
  -3 -19  -3   78.73   10.10   0
   3 -19  -3   67.53    8.07   0
  -3 -19   3   82.64   10.57   0
   3 -19   3   67.55   11.46   0
   4 -19   3  958.10   18.22   0
  -4 -19   3 1120.05   14.08   0
  -4 -19  -3 1103.65   11.55   0
  -4  19   3 1035.51   16.34   0
   4 -19  -3  973.70   16.83   0
  -5 -19   3  108.73   10.94   0
  -5 -19  -3   87.32    8.16   0
   5 -19  -3   74.08   12.93   0
   5 -19   3   70.69   16.89   0
  -5  19   3   90.48   12.09   0
  -6 -19  -3  857.16   11.56   0
  -6 -19   3  896.26   11.50   0
   6 -19  -3  834.08   18.77   0
  -6  19   3  798.99   17.12   0
  -7 -19  -3   37.89   11.95   0
   0 -20  -3  474.62    9.73   0
   0 -20   3  469.70   12.32   0
  -1 -20  -3   22.28    7.60   0
   1 -20  -3   12.51    7.65   0
   1 -20   3   16.78   10.42   0
  -1 -20   3   29.95   10.39   0
  -2 -20  -3  213.91   11.10   0
   2 -20   3  189.43    8.87   0
  -2 -20   3  210.17    8.53   0
   2 -20  -3  202.83   12.14   0
   3 -20   3    1.87   11.25   0
  -3 -20   3    3.95    7.53   0
   3 -20  -3    2.13    7.98   0
  -3 -20  -3    1.79   10.87   0
  -4 -20   3   47.55   11.01   0
   4 -20  -3   36.96   12.43   0
  -4 -20  -3   39.08    7.86   0
   4 -20   3   41.66   12.38   0
   5 -20  -3    9.66   12.95   0
  -5 -20  -3   14.22   11.06   0
   5 -20   3    5.91   13.57   0
  -5 -20   3   11.63    8.19   0
   6 -20  -3   21.07   14.31   0
  -6 -20  -3   29.03    8.12   0
  -6 -20   3   18.73    8.78   0
  -1 -21  -3   -0.35    7.60   0
  -1 -21   3   -7.83   10.69   0
   1 -21   3   -0.74    7.76   0
   1 -21  -3    7.24   10.79   0
   2 -21  -3    1.06    8.27   0
   2 -21   3    6.72    7.75   0
  -2 -21   3   -2.02    7.63   0
  -2 -21  -3   12.73   10.95   0
   3 -21   3   -0.12   11.93   0
  -3 -21   3    8.98   10.98   0
  -3 -21  -3    6.90   10.97   0
   3 -21  -3    9.58   11.80   0
  -4 -21  -3   21.97    7.90   0
   4 -21   3   18.17   13.21   0
   4 -21  -3   19.37   12.93   0
  -4 -21   3   22.17    8.13   0
   5 -21  -3   10.77   14.38   0
  -5 -21   3    5.06    8.57   0
  -5 -21  -3    7.85   12.12   0
   5 -21   3   10.17   14.25   0
   0 -22   3  485.14   10.62   0
   0 -22  -3  508.90   10.33   0
   1 -22   3   63.70    8.43   0
  -1 -22  -3   66.33    8.25   0
   1 -22  -3   67.21   12.02   0
  -1 -22   3   76.35    8.47   0
   2 -22  -3  292.15   13.30   0
  -2 -22  -3  309.70    9.46   0
  -2 -22   3  343.48   12.38   0
   2 -22   3  300.42   10.49   0
   3 -22   3   18.92   12.20   0
  -3 -22   3   12.47   11.58   0
  -3 -22  -3   22.44    8.19   0
   3 -22  -3   11.72   12.53   0
  -4 -22  -3   61.52   11.80   0
   4 -22   3   57.31   13.68   0
   4 -22  -3   59.86   13.33   0
  -4 -22   3   69.00    8.61   0
  -1 -23   3    9.15    8.14   0
   1 -23   3    9.92    8.44   0
   1 -23  -3    6.85    8.70   0
  -1 -23  -3   27.73   11.79   0
  -2 -23  -3  377.75   10.28   0
   2 -23  -3  357.09   13.50   0
   2 -23   3  363.49   11.11   0
  -2 -23   3  405.92   10.35   0
   0   0  -4 6500.27   47.48   0
   0   0   4 6293.88   46.55   0
   1   0  -4 1320.47   20.35   0
  -1   0   4 1283.40   20.15   0
  -1   0  -4 1214.75   22.46   0
   1   0   4 1192.71   21.68   0
  -2   0  -4 1557.10   22.42   0
   2   0   4 1507.22   20.57   0
  -2   0   4 1603.62   19.82   0
   2   0  -4 1720.00   21.51   0
   3   0  -4  545.13   11.48   0
  -3   0  -4  512.51   12.87   0
  -3   0   4  510.23   11.33   0
  -4   0  -4  874.34   14.86   0
  -4   0   4  865.16   14.10   0
   4   0  -4  882.85   12.36   0
  -5   0   4    1.70    6.54   0
  -5   0  -4    2.90    5.80   0
   5   0  -4    5.97    6.39   0
  -6   0   4  102.15   10.49   0
  -6   0  -4   90.70    6.78   0
  -7   0  -4  494.13    9.90   0
  -7   0   4  508.08   12.33   0
  -7   0  -4  509.93   12.08   0
  -8   0   4  852.38   14.46   0
  -8   0  -4  783.38   12.04   0
  -8   0  -4  845.29   13.83   0
  -9   0   4  766.51   14.39   0
  -9   0  -4  752.86   13.88   0
  -9   0  -4  764.51   14.32   0
 -10   0  -4  917.68   13.47   0
 -10   0  -4  918.03   13.02   0
 -10   0   4  903.13   15.47   0
 -11   0  -4  426.34   14.40   0
 -11   0  -4  431.07   15.01   0
 -11   0   4  415.99   11.45   0
  -1  -1  -4  204.73   11.82   0
   1  -1   4  193.04   13.36   0
   1   1  -4  227.37   13.26   0
   1  -1  -4  206.37   13.45   0
  -1  -1   4  214.40   10.73   0
  -1   1  -4  192.95   12.16   0
  -1   1   4  210.78   13.48   0
   1   1   4  206.35   11.68   0
  -2   1   4 3091.82   28.44   0
   2   1   4 2871.87   25.07   0
  -2  -1   4 3262.46   26.70   0
  -2  -1  -4 3040.03   26.92   0
   2  -1  -4 3040.43   26.68   0
   2  -1   4 3032.81   33.35   0
  -2   1  -4 2883.68   34.30   0
   2   1  -4 3130.90   24.94   0
   3  -1  -4 1387.40   18.13   0
  -3  -1   4 1287.08   16.65   0
  -3   1  -4 1166.19   18.74   0
   3   1  -4 1314.29   15.14   0
  -3   1   4 1236.88   16.38   0
  -3  -1  -4 1277.40   17.03   0
  -4  -1   4 1516.06   14.99   0
  -4  -1  -4 1502.66   16.90   0
  -4   1  -4 1456.83   19.32   0
   4  -1  -4 1621.58   17.53   0
   4   1  -4 1591.76   15.10   0
  -4   1   4 1484.84   16.21   0
  -5   1   4 1379.67   15.06   0
  -5   1  -4 1302.33   16.03   0
  -5  -1  -4 1354.56   14.48   0
   5  -1  -4 1461.86   14.84   0
  -5  -1   4 1359.61   13.89   0
  -6  -1  -4 1260.68   13.52   0
  -6  -1   4 1296.59   14.92   0
  -6   1   4 1340.52   16.31   0
  -6   1  -4 1336.92   16.79   0
  -6   1  -4 1219.27   14.85   0
   6  -1  -4 1371.58   14.03   0
  -7   1   4  547.17   10.59   0
  -7  -1  -4  545.16    9.92   0
  -7   1  -4  593.89   12.92   0
  -7  -1   4  585.40   12.40   0
  -7   1  -4  541.58   10.56   0
  -7  -1  -4  579.64   11.94   0
  -8   1  -4  368.16   12.37   0
  -8  -1  -4  377.74   11.41   0
  -8  -1  -4  382.32   11.50   0
  -8   1  -4  359.77   11.72   0
  -8  -1   4  372.37    9.65   0
  -8   1   4  365.51   10.09   0
  -9  -1  -4   53.43   10.34   0
  -9   1   4   57.59    8.58   0
  -9   1  -4   52.09   10.39   0
  -9  -1   4   63.38   11.29   0
  -9  -1  -4   48.08    7.52   0
  -9   1  -4   61.72   11.28   0
 -10  -1  -4    8.22   10.90   0
 -10   1   4   11.31   12.51   0
 -10  -1  -4   12.46    7.57   0
 -10   1  -4    4.11    8.43   0
 -10   1  -4   12.69   10.89   0
 -10  -1   4   10.32    8.43   0
 -11   1   4   29.40    9.50   0
 -11   1  -4   23.44    9.42   0
 -11  -1  -4   26.45    9.06   0
 -11   1  -4   18.74   12.21   0
 -11  -1   4   26.06    8.93   0
 -11  -1  -4   28.87   12.08   0
   0   2  -4   18.38   10.57   0
   0  -2   4    4.62    7.89   0
   0   2   4    9.07   10.00   0
   0  -2  -4    4.21    7.07   0
  -1   2   4  904.48   17.06   0
   1  -2  -4  954.64   18.96   0
  -1  -2  -4  954.12   17.23   0
  -1   2  -4 1025.73   25.97   0
  -1  -2   4 1051.69   18.48   0
   1   2   4  999.06   17.23   0
   1  -2   4  897.23   24.19   0
   1   2  -4 1052.44   16.87   0
  -2   2  -4  131.17   14.62   0
  -2  -2   4  152.28   11.04   0
  -2  -2  -4  151.02   10.19   0
   2   2  -4  158.68   10.85   0
   2   2   4  141.01    7.80   0
  -2   2   4  136.50    9.85   0
   2  -2   4  136.83   11.43   0
   2  -2  -4  143.88    9.61   0
  -3   2  -4   23.98    8.66   0
  -3   2   4   20.02   10.47   0
  -3  -2   4   28.87    8.97   0
   3  -2  -4   25.36    7.32   0
   3   2  -4   22.90    6.30   0
  -3  -2  -4   21.74    6.01   0
  -4   2  -4    5.94    8.27   0
  -4  -2   4    3.51    9.13   0
   4  -2  -4    4.61    9.28   0
  -4  -2  -4    7.34    7.67   0
  -4   2   4    9.99    9.76   0
  -5  -2  -4   26.62    8.26   0
  -5   2  -4   20.51    8.33   0
  -5  -2   4   25.50    6.46   0
  -5   2   4   19.88    7.45   0
   5  -2  -4   13.46    9.55   0
  -5   2  -4   21.63    8.42   0
  -6  -2   4  138.73    7.47   0
  -6   2  -4  132.85    8.03   0
  -6   2  -4  132.75   10.03   0
  -6  -2  -4  147.47    9.37   0
   6  -2  -4  146.57    8.01   0
  -6   2   4  143.52    8.53   0
  -7  -2   4   28.74   10.05   0
  -7   2  -4   21.02    9.58   0
  -7   2   4   30.82   10.41   0
  -7  -2  -4   22.20    9.46   0
  -7   2  -4   23.33    6.52   0
  -8  -2  -4  157.18   10.33   0
  -8   2  -4  154.32    8.72   0
  -8   2  -4  151.39   10.62   0
  -8  -2  -4  164.20    7.80   0
  -8  -2   4  157.47    8.53   0
  -8   2   4  159.54    8.83   0
  -9  -2   4  179.95   11.70   0
  -9  -2  -4  154.38   11.00   0
  -9   2   4  158.56    9.46   0
  -9   2  -4  177.38   12.56   0
  -9  -2  -4  162.42    8.32   0
  -9   2  -4  147.64    8.84   0
 -10  -2   4   74.50    8.92   0
 -10   2   4   72.33    9.36   0
 -10  -2  -4   75.59    8.06   0
 -10   2  -4   78.25   11.56   0
 -10   2  -4   76.31   12.61   0
 -10  -2  -4   79.46   11.43   0
 -11  -2   4   24.49    9.44   0
 -11   2   4   34.72   13.56   0
 -11   2  -4   31.96   13.54   0
 -11  -2  -4   29.02   11.94   0
 -11   2  -4   31.51   12.06   0
 -11  -2  -4   29.87   12.16   0
  -1  -3  -4 1043.84   16.61   0
   1   3   4  990.64   14.65   0
   1  -3   4 1047.94   26.27   0
   1   3  -4 1108.44   17.81   0
  -1  -3   4 1085.84   16.31   0
  -1   3   4  981.06   18.29   0
  -1   3  -4 1095.24   24.82   0
   1  -3  -4  961.69   16.28   0
   2   3  -4  245.75   10.85   0
  -2   3   4  210.95   12.56   0
   2   3   4  210.07    8.13   0
  -2  -3  -4  218.26    8.37   0
   2  -3   4  211.45   17.84   0
  -2  -3   4  233.88   10.78   0
  -2   3  -4  233.28   22.29   0
   2  -3  -4  231.38   12.67   0
  -3  -3  -4    3.91    5.49   0
  -3   3  -4    2.10   10.74   0
  -3   3   4    3.18    7.16   0
   3  -3  -4    3.77   10.01   0
  -3  -3   4    4.10    6.19   0
  -4  -3  -4  130.29    8.50   0
  -4   3   4  116.66   10.71   0
  -4   3  -4  121.41   12.34   0
  -4   3  -4  112.35   10.43   0
  -4  -3   4  123.52    9.50   0
   4  -3  -4  121.50    8.15   0
  -5   3  -4  136.98   10.37   0
  -5   3   4  148.54    8.70   0
  -5  -3  -4  150.52    9.24   0
  -5  -3   4  150.05    9.37   0
  -5   3  -4  152.75   12.75   0
   5  -3  -4  153.03   10.49   0
  -6   3  -4   24.17    9.89   0
  -6  -3  -4   26.27    6.29   0
  -6   3  -4   26.22    9.05   0
  -6   3   4   25.08    7.35   0
  -6  -3   4   21.32    6.45   0
   6  -3  -4   27.31   10.00   0
  -7  -3   4   36.03    9.87   0
  -7   3  -4   37.04   10.61   0
  -7   3   4   31.96   11.54   0
  -7  -3  -4   31.59    6.80   0
  -7   3  -4   34.15    9.34   0
  -8   3  -4    5.05   10.98   0
  -8  -3  -4    1.32    9.52   0
  -8   3   4    2.72    7.95   0
  -8   3  -4    1.75    9.56   0
  -8  -3   4    8.72    7.02   0
  -8  -3  -4    3.78    6.74   0
  -9   3  -4    8.01   10.22   0
  -9  -3  -4   19.95    7.26   0
  -9  -3   4   12.60   10.67   0
  -9  -3  -4   13.24    7.12   0
  -9   3  -4   11.82   11.59   0
  -9   3   4   -0.92   12.24   0
 -10  -3   4   16.66   11.67   0
 -10  -3  -4    7.54   10.97   0
 -10  -3  -4    4.83    7.73   0
 -10   3  -4    1.43   12.84   0
 -10   3  -4    7.53   11.24   0
 -10   3   4    6.81   12.77   0
 -11   3   4    5.11    9.90   0
 -11   3  -4    1.92   13.76   0
 -11  -3  -4   10.79   11.96   0
 -11  -3   4   -1.96   12.44   0
 -11   3  -4    2.48   12.32   0
 -11  -3  -4    6.84    8.62   0
   0  -4  -4   95.04    7.78   0
   0   4   4   81.92   10.14   0
   0  -4   4  100.01   10.10   0
  -1  -4   4 3675.12   27.23   0
   1  -4  -4 3350.45   27.06   0
  -1  -4  -4 3550.89   24.97   0
   1   4   4 3537.42   24.86   0
   1  -4   4 3730.85   41.39   0
  -1   4   4 3158.98   25.69   0
   2  -4  -4 1398.84   17.92   0
  -2  -4  -4 1475.05   16.47   0
   2   4   4 1395.57   14.79   0
  -2  -4   4 1487.75   15.58   0
  -2   4   4 1369.83   19.08   0
  -3   4   4  443.98   11.68   0
   3  -4  -4  523.88   12.18   0
  -3  -4  -4  499.82    9.48   0
  -3  -4   4  497.73    9.69   0
  -4   4  -4  359.42   22.52   0
  -4   4  -4  313.38   18.00   0
  -4   4   4  332.33   12.27   0
  -4  -4   4  328.88    8.59   0
  -4  -4  -4  336.49    8.10   0
   4  -4  -4  370.73   12.37   0
  -5  -4   4   98.48    9.18   0
  -5  -4  -4   93.09    6.72   0
  -5   4  -4  104.08   13.97   0
   5  -4  -4  104.21   10.64   0
  -5   4  -4   95.60   11.82   0
  -5   4   4   98.92   11.23   0
  -6   4   4  185.16    9.04   0
  -6  -4   4  191.76    7.34   0
  -6  -4  -4  215.40    9.72   0
  -6   4  -4  199.36   13.09   0
   6  -4  -4  214.99   10.83   0
  -6   4  -4  199.77   12.86   0
   7  -4  -4  294.45   11.74   0
  -7  -4  -4  280.11    8.17   0
  -7   4   4  290.52   12.81   0
  -7   4  -4  264.48   12.29   0
  -7   4  -4  279.18   14.04   0
  -7  -4   4  287.51   11.16   0
  -8   4  -4  337.20   12.60   0
  -8  -4  -4  381.28   11.33   0
  -8  -4   4  366.45    8.89   0
  -8   4  -4  369.63   14.85   0
  -8   4   4  367.74   13.68   0
  -9  -4  -4  382.55   11.69   0
  -9   4   4  363.35   14.03   0
  -9   4  -4  348.79   14.94   0
  -9  -4   4  341.31    9.41   0
  -9  -4  -4  366.87   11.69   0
  -9   4  -4  343.30   12.92   0
 -10  -4  -4  458.56   12.81   0
 -10  -4  -4  441.15   10.16   0
 -10   4  -4  408.79   18.89   0
 -10   4  -4  426.90   14.17   0
 -10   4   4  427.07   14.96   0
 -10  -4   4  445.85   10.27   0
 -11   4   4  124.78   11.10   0
 -11  -4  -4  121.30   12.58   0
 -11  -4  -4  142.73   12.55   0
 -11  -4   4  131.92    9.57   0
 -11   4  -4  129.42   13.80   0
 -11   4  -4  127.21   15.70   0
   1  -5   4   13.27    8.69   0
   1  -5  -4   10.92    6.68   0
  -1   5   4   18.44    6.71   0
   1   5   4   15.78    8.28   0
  -1  -5   4   11.64    6.26   0
  -1  -5  -4   13.56    8.37   0
   2  -5   4  247.73   20.85   0
  -2   5   4  223.35    9.34   0
   2   5   4  244.25    7.89   0
  -2  -5   4  256.69    8.25   0
   2  -5  -4  222.11    9.23   0
   2  -5   4  234.14   17.00   0
  -2  -5  -4  247.15    9.72   0
  -3  -5  -4 2011.62   15.94   0
   3  -5  -4 1998.55   19.98   0
  -3  -5   4 2039.88   16.03   0
  -3   5   4 1863.18   20.47   0
  -4  -5   4 2902.01   17.80   0
  -4   5   4 2675.27   23.76   0
  -4  -5  -4 2990.67   19.11   0
   4  -5  -4 2981.70   23.71   0
  -5   5  -4 1871.91   37.08   0
  -5   5   4 1837.15   20.01   0
  -5  -5  -4 1993.41   15.85   0
  -5  -5   4 2027.93   15.81   0
  -5   5  -4 1858.58   41.50   0
  -6   5   4 1593.08   19.00   0
  -6   5  -4 1687.74   30.84   0
  -6  -5  -4 1680.37   13.60   0
  -6  -5   4 1618.56   13.30   0
  -6   5  -4 1538.90   24.89   0
  -7   5  -4  918.44   19.75   0
  -7  -5  -4  934.76   12.71   0
  -7   5  -4  949.59   23.48   0
  -7  -5   4  909.40   10.97   0
  -7   5   4  867.15   13.82   0
  -8   5   4  289.82   13.79   0
  -8  -5  -4  301.02    8.49   0
  -8   5  -4  283.85   15.46   0
  -8  -5   4  296.01   10.99   0
  -8   5  -4  282.73   13.03   0
  -9   5   4  111.13    9.56   0
  -9  -5  -4  131.85    7.77   0
  -9  -5   4  130.66   10.99   0
  -9   5  -4  125.15   14.22   0
  -9  -5  -4  125.79   10.65   0
  -9   5  -4  123.78   14.48   0
 -10   5  -4    3.96   13.93   0
 -10  -5   4   -4.89   11.46   0
 -10   5  -4    6.71   13.68   0
 -10  -5  -4    2.74   10.80   0
 -10  -5  -4    4.58   11.10   0
 -10   5   4    9.63   13.61   0
 -11   5  -4   33.88   12.83   0
 -11   5  -4   36.05   15.16   0
 -11  -5   4   42.54   12.58   0
 -11  -5  -4   37.50    8.78   0
 -11   5   4   37.08   10.35   0
 -11  -5  -4   46.08    8.80   0
   0   6   4 1866.78   17.13   0
   0  -6   4 1990.92   19.97   0
   0  -6  -4 1885.17   17.05   0
  -1   6   4 2481.97   21.34   0
   1   6   4 2632.26   19.67   0
   1  -6   4 2678.33   27.87   0
  -1  -6   4 2650.37   20.38   0
  -1  -6  -4 2508.83   18.45   0
   1  -6  -4 2406.78   20.03   0
   2   6   4 1874.70   15.40   0
  -2  -6   4 1950.44   16.13   0
  -2   6   4 1731.12   17.85   0
   2  -6  -4 1807.16   19.24   0
   2  -6   4 1831.67   31.04   0
   2  -6   4 1983.75   35.26   0
  -2  -6  -4 1894.60   15.45   0
  -3  -6  -4  893.82   12.36   0
  -3   6   4  780.56   14.76   0
   3  -6  -4  858.48   15.42   0
  -3  -6   4  871.15   11.16   0
  -4  -6   4   10.37    8.56   0
  -4  -6  -4    5.96    5.81   0
  -4   6   4    5.36   10.16   0
  -5  -6   4   70.67    6.45   0
  -5   6   4   67.89    7.83   0
  -5  -6  -4   80.13    8.67   0
  -6  -6   4  195.35    7.45   0
  -6   6  -4  187.42   21.41   0
  -6   6  -4  190.48   17.46   0
  -6   6   4  203.33   12.12   0
  -6  -6  -4  224.06    9.86   0
  -7  -6   4  205.32   10.35   0
  -7   6  -4  183.61   17.59   0
  -7  -6  -4  188.40    9.96   0
  -7   6   4  175.48    9.75   0
  -7   6  -4  191.36   16.31   0
  -8   6   4  478.40   15.19   0
  -8   6  -4  477.92   17.77   0
  -8  -6   4  487.59   11.66   0
  -8   6  -4  473.45   21.03   0
  -8  -6  -4  539.22   11.58   0
  -9   6  -4  471.95   21.38   0
  -9  -6   4  496.85    9.42   0
  -9   6  -4  490.41   16.71   0
  -9  -6  -4  518.53    9.85   0
  -9  -6  -4  528.65    9.90   0
  -9   6   4  502.93   15.44   0
 -10  -6   4  476.32   13.16   0
 -10  -6  -4  492.51   12.61   0
 -10   6  -4  434.41   16.53   0
 -10   6   4  442.83   12.91   0
 -10  -6  -4  461.39   10.11   0
 -10   6  -4  411.48   21.61   0
 -11   6  -4  167.35   20.30   0
 -11  -6   4  219.34   13.31   0
 -11  -6  -4  215.76   13.14   0
 -11  -6  -4  211.00    9.88   0
 -11   6  -4  174.51   15.37   0
 -11   6   4  163.65   11.69   0
  -1   7   4  117.81    7.05   0
   1  -7  -4  112.19    6.95   0
   1   7   4  116.95    6.57   0
  -1  -7  -4  121.41    8.56   0
  -2   7   4  148.57    9.83   0
   2  -7   4  161.12   10.79   0
  -2  -7  -4  157.76    8.97   0
   2   7   4  164.08    6.95   0
   2  -7   4  159.80   11.29   0
   2  -7  -4  156.40   10.01   0
  -3  -7   4  383.14   10.37   0
  -3  -7  -4  385.13    8.37   0
  -3   7   4  342.43   11.69   0
   3  -7  -4  364.68   12.16   0
  -4  -7  -4  431.17   10.24   0
  -4   7   4  381.86   12.56   0
  -4  -7   4  402.18    8.67   0
  -5  -7   4  301.28   10.39   0
  -5   7   4  254.12   12.29   0
  -5  -7  -4  294.92    7.63   0
  -6  -7   4  327.91   10.18   0
  -6   7   4  277.27   10.20   0
  -6  -7  -4  317.05    8.21   0
  -7   7   4  227.80   13.18   0
  -7  -7   4  222.98    7.67   0
  -7  -7  -4  233.62    7.88   0
  -8   7  -4  176.64   20.03   0
  -8  -7   4  201.56    8.01   0
  -8   7  -4  172.81   20.66   0
  -8   7   4  185.31   13.36   0
   8  -7  -4  209.83   12.09   0
  -8  -7  -4  189.66    7.72   0
  -9  -7  -4   16.71   10.58   0
  -9   7  -4    5.42   18.89   0
  -9   7  -4    3.95   16.26   0
  -9   7   4    1.05   12.93   0
  -9  -7   4   12.13    7.75   0
 -10  -7  -4   -0.81   10.85   0
 -10   7  -4    1.07   16.91   0
 -10   7   4    3.09   13.59   0
 -10  -7  -4   -1.34   11.15   0
 -10  -7   4    0.14    8.15   0
 -10   7  -4    1.09   19.16   0
 -11  -7  -4   28.91   11.81   0
 -11  -7   4    5.34    8.86   0
 -11   7  -4    2.96   23.57   0
 -11   7  -4    4.99   21.57   0
 -11   7   4    8.71   15.13   0
 -11  -7  -4   12.19   12.19   0
   0  -8  -4   48.73    6.16   0
   0   8   4   46.47    6.34   0
  -1  -8  -4   33.10    5.93   0
   1  -8   4   31.71    6.27   0
   1   8   4   33.86    6.11   0
   1  -8  -4   32.48    8.37   0
  -1   8   4   35.34    6.11   0
   2  -8  -4    9.79    8.67   0
   2   8   4    2.94    6.01   0
  -2   8   4   -1.10    8.31   0
  -2  -8  -4    4.32    8.35   0
   2  -8   4    4.90    8.12   0
  -3  -8  -4   22.00    6.10   0
  -3   8   4   18.02    6.59   0
   3  -8   4   20.37   14.78   0
   3  -8   4   23.52   12.62   0
   3  -8  -4   19.08    9.65   0
  -4  -8  -4   25.30    6.06   0
  -4   8   4   20.25    7.02   0
  -4  -8   4   21.11    6.16   0
  -5  -8  -4    6.16    8.44   0
  -5  -8   4   10.30    8.57   0
  -5   8   4    4.55   10.44   0
  -6   8   4   11.07   11.31   0
  -6  -8  -4    8.41    6.62   0
  -6  -8   4   16.12    9.03   0
  -7  -8   4    5.83    6.87   0
  -7   8   4    9.26   11.78   0
  -7  -8  -4   -0.77    9.37   0
   7  -8  -4    6.40   11.24   0
  -8  -8  -4   35.07    9.92   0
  -8   8   4   14.13   12.12   0
  -8  -8   4   12.80    7.13   0
   8  -8  -4   10.46    7.98   0
  -9   8   4   22.26    9.70   0
  -9  -8   4   27.20    8.02   0
  -9  -8  -4   21.61    7.65   0
 -10  -8  -4    8.21   11.42   0
 -10   8   4   11.36   14.00   0
 -10  -8   4    8.51    8.11   0
 -10  -8  -4   10.38    8.08   0
   1   9   4   73.27    6.58   0
  -1   9   4   73.66    6.44   0
   1  -9  -4   77.01    8.43   0
  -1  -9  -4   76.94    6.33   0
   2  -9  -4  259.80   10.38   0
   2   9   4  264.31    7.63   0
  -2  -9  -4  261.92    7.58   0
  -2   9   4  249.50   10.24   0
   2  -9   4  256.89   10.89   0
   3  -9   4  719.69   21.04   0
  -3  -9  -4  806.35   10.17   0
  -3   9   4  713.22   11.49   0
   3  -9  -4  751.46   13.90   0
  -4  -9  -4  667.59   11.24   0
  -4  -9   4  653.56    9.39   0
  -4   9   4  613.22   13.50   0
  -5  -9   4  417.52   10.62   0
  -5   9   4  396.65   13.02   0
  -5  -9  -4  422.75    8.28   0
   6  -9  -4  525.95   14.00   0
  -6  -9   4  540.52   10.89   0
  -6  -9  -4  551.74   11.11   0
  -6   9   4  477.26   14.10   0
  -7   9   4  337.45   13.98   0
  -7  -9  -4  368.53    8.40   0
  -7  -9   4  381.70   10.87   0
   7  -9  -4  391.20   11.15   0
  -8   9   4  259.36   14.10   0
   8  -9  -4  288.93   13.33   0
  -8  -9   4  253.98    8.22   0
  -8  -9  -4  279.01    8.20   0
  -9  -9  -4   25.41   10.53   0
  -9   9   4   15.17    9.66   0
  -9  -9   4   18.60    7.54   0
 -10   9   4    2.49    9.81   0
 -10  -9  -4    3.94   11.62   0
 -10  -9  -4   -1.22    8.02   0
 -10  -9   4    4.06   11.94   0
   0 -10  -4 3679.02   20.78   0
   0  10   4 3577.50   19.78   0
   0 -10   4 3688.00   21.68   0
  -1  10   4 1701.09   16.09   0
   1 -10  -4 1660.36   16.02   0
  -1 -10  -4 1663.57   13.49   0
   1  10   4 1694.48   14.94   0
   2 -10   4 1904.12   21.28   0
   2 -10  -4 1800.03   16.01   0
  -2 -10  -4 1974.64   15.30   0
   2  10   4 1871.60   13.86   0
  -2  10   4 1854.22   15.86   0
   3 -10  -4  577.89   12.65   0
  -3 -10  -4  642.39   11.07   0
   3 -10   4  554.31   16.09   0
  -3  10   4  577.05   12.33   0
  -4  10   4  154.46   10.64   0
  -4 -10  -4  169.30    9.33   0
  -5  10   4   -0.62    7.32   0
  -5 -10  -4   -1.22    6.02   0
  -5 -10   4   -4.63    6.35   0
  -6 -10   4   69.86    9.31   0
   6 -10  -4   63.67   11.92   0
  -6 -10  -4   61.23    6.56   0
  -6  10   4   51.36    8.37   0
   7 -10  -4  526.80   14.80   0
  -7 -10  -4  509.65    9.07   0
  -7 -10   4  527.09   11.11   0
  -7  10   4  437.44   11.77   0
   8 -10  -4  424.26   11.95   0
  -8 -10  -4  450.53    9.07   0
  -8 -10   4  457.73   11.80   0
  -8  10   4  378.60   15.10   0
  -9 -10  -4  478.02    9.79   0
  -9 -10   4  488.56   12.60   0
  -9  10   4  383.52   12.51   0
 -10 -10  -4  472.79   13.37   0
 -10 -10   4  478.59   13.51   0
 -10  10   4  388.36   16.94   0
 -10 -10  -4  441.14   10.57   0
  -1 -11  -4  408.48   10.16   0
   1 -11  -4  371.19    8.47   0
  -1  11   4  363.75    8.39   0
   1  11   4  379.46    8.21   0
  -1 -11   4  388.54    8.24   0
  -2 -11  -4  418.39    8.34   0
   2 -11   4  419.81   12.29   0
   2  11   4  410.94    8.18   0
  -2  11   4  413.87   11.16   0
   2 -11  -4  380.10    9.36   0
   3 -11  -4  721.36   11.55   0
  -3 -11  -4  802.18    9.88   0
   3 -11   4  728.59   16.59   0
  -3  11   4  782.07   13.51   0
  -4 -11  -4 1152.59   11.04   0
   4 -11   4 1118.06   29.37   0
  -4  11   4 1016.70   13.24   0
   4 -11   4 1107.16   33.78   0
  -5 -11   4 1056.80   10.88   0
  -5  11   4 1020.23   15.98   0
  -5 -11  -4 1050.43   10.65   0
   6 -11  -4 1267.43   16.46   0
  -6  11   4 1143.23   15.04   0
  -6 -11   4 1267.88   11.57   0
  -6 -11  -4 1280.53   11.36   0
  -7 -11   4  519.87    8.93   0
   7 -11  -4  528.21   15.30   0
  -7  11   4  448.78   14.61   0
  -7 -11  -4  560.10   11.50   0
   8 -11  -4  135.07   12.84   0
  -8 -11  -4  129.93   10.68   0
  -8 -11   4  117.42    8.07   0
  -8  11   4   94.49   13.41   0
  -9 -11   4   71.20    8.24   0
  -9  11   4   66.15   14.04   0
  -9 -11  -4   65.18    8.01   0
   9 -11  -4   79.46   12.79   0
 -10 -11  -4    5.69   11.96   0
 -10 -11  -4    5.47    8.31   0
 -10 -11   4   10.09    8.63   0
 -10  11   4    1.63   14.38   0
   0 -12   4  427.89   10.47   0
   0 -12  -4  412.00   10.24   0
   0  12   4  414.53   10.44   0
  -1 -12  -4  652.09    9.42   0
   1 -12  -4  596.77    9.92   0
  -1  12   4  628.86   10.10   0
  -1 -12   4  666.46    9.93   0
   1  12   4  636.24    9.36   0
   2 -12  -4  435.24   11.66   0
  -2  12   4  436.67    9.40   0
   2 -12   4  456.98   12.06   0
  -2 -12  -4  467.42   10.56   0
   3 -12   4  137.06   10.67   0
  -3  12   4  144.90   10.12   0
   3 -12  -4  136.96   10.52   0
  -3 -12  -4  142.71    6.85   0
   4 -12   4  112.98   15.09   0
  -4  12   4  124.86   10.93   0
  -4 -12  -4  129.22    6.85   0
  -5  12   4   42.83   10.69   0
  -5 -12   4   48.98    6.64   0
   5 -12  -4   44.76    8.27   0
  -5 -12  -4   49.40    9.26   0
  -6  12   4   47.91    8.41   0
  -6 -12   4   50.45    9.49   0
   6 -12  -4   50.73   12.37   0
  -6 -12  -4   42.18    9.27   0
  -7  12   4   78.62   12.68   0
  -7 -12   4   97.56   10.10   0
   7 -12  -4   99.36    9.69   0
  -7 -12  -4  110.09    7.70   0
  -8  12   4  143.48   13.84   0
  -8 -12   4  169.09   11.07   0
  -8 -12  -4  155.83    8.27   0
   8 -12  -4  166.90   13.55   0
  -9  12   4  107.22   14.16   0
   9 -12  -4  123.72   13.42   0
  -9 -12   4  112.33    8.46   0
  -9 -12  -4  119.81   11.43   0
  -1 -13   4   -0.28    6.06   0
  -1 -13  -4    3.30    6.14   0
  -1  13   4    3.23    8.98   0
   1  13   4   -2.40    8.41   0
   1 -13  -4   -3.95    9.05   0
  -2 -13  -4    3.55    6.04   0
  -2  13   4   10.28    9.12   0
   2 -13  -4   -0.97    9.11   0
   2 -13   4   -0.65    8.55   0
  -2 -13   4    2.21    9.12   0
  -3 -13  -4   11.92    8.70   0
  -3  13   4    4.77    9.83   0
   3 -13  -4    6.12   10.18   0
  -3 -13   4    2.03    6.41   0
   3 -13   4    3.08   11.29   0
  -4  13   4    7.17   10.18   0
  -4 -13  -4    8.80    9.06   0
   4 -13   4    6.10   13.54   0
  -5 -13  -4   25.63    6.71   0
   5 -13  -4   30.18   11.66   0
  -5  13   4   30.21   11.11   0
   6 -13  -4   17.75   12.18   0
  -6  13   4   11.69   11.34   0
  -6 -13   4   17.98    6.90   0
  -6 -13  -4   18.46    9.52   0
  -7 -13  -4   11.97    7.40   0
  -7 -13   4    5.70    6.99   0
   7 -13  -4    9.69   12.50   0
  -7  13   4    5.14    8.43   0
  -8 -13   4   13.17    7.50   0
   8 -13  -4    3.56   12.73   0
  -8  13   4    2.52   12.50   0
  -8 -13  -4    6.82    7.46   0
  -8 -13   4    2.71    7.90   0
  -9 -13   4    5.33    7.98   0
  -9 -13  -4    1.95    8.17   0
  -9 -13   4   -2.23    8.30   0
  -9  13   4   -1.98   13.36   0
   9 -13  -4    2.74   13.28   0
   0 -14  -4  308.81    8.18   0
   0 -14   4  325.58    8.38   0
   0  14   4  343.74   10.77   0
  -1 -14   4  451.29   10.60   0
   1 -14  -4  432.15   11.15   0
   1  14   4  449.61   10.77   0
  -1  14   4  460.02   11.30   0
  -1 -14  -4  397.23    8.36   0
   2 -14  -4  296.78   11.31   0
   2 -14   4  304.83   11.04   0
  -2  14   4  313.54   11.04   0
  -2 -14   4  330.44    8.31   0
  -2 -14  -4  323.01    9.93   0
   3 -14   4   22.54    9.72   0
  -3 -14  -4   16.29    6.27   0
   3 -14  -4   23.15    7.12   0
  -3 -14   4   18.99    9.12   0
  -3  14   4   19.94    7.04   0
  -4  14   4   63.02   10.86   0
   4 -14   4   53.16   11.55   0
  -4 -14   4   54.87    6.60   0
  -4 -14  -4   52.93    6.70   0
   5 -14  -4   20.18   11.51   0
  -5  14   4   13.18    7.73   0
  -5 -14   4   21.01    9.21   0
  -5 -14  -4   23.13    6.47   0
  -6 -14   4  133.48    7.66   0
  -6 -14  -4  144.76    7.30   0
  -6 -14   4  157.69    7.65   0
   6 -14  -4  147.84   13.28   0
  -6  14   4  131.51    9.14   0
  -7 -14  -4   42.87    7.64   0
  -7 -14   4   53.10   10.43   0
  -7 -14   4   42.42    7.40   0
   7 -14  -4   39.97   13.04   0
  -7  14   4   38.15   12.14   0
  -8 -14   4  122.99   11.47   0
  -8 -14  -4  116.51   11.44   0
  -8  14   4   99.98   13.43   0
   8 -14  -4  116.40   14.47   0
  -8 -14   4  118.26    8.23   0
  -9 -14   4  123.57   12.23   0
  -9 -14  -4  106.22    8.82   0
   9 -14  -4   96.70   14.40   0
  -9 -14   4  113.27    8.98   0
  -9  14   4   95.21   14.40   0
   1 -15  -4   98.63    9.60   0
  -1 -15   4  100.99    9.25   0
  -1  15   4  102.63    7.15   0
  -1 -15  -4   98.00    6.84   0
  -2 -15   4  671.47    9.54   0
   2 -15  -4  605.06   10.29   0
   2 -15   4  639.69   12.72   0
  -2  15   4  661.08   12.62   0
  -2 -15  -4  634.49    9.22   0
  -3 -15   4  706.59   11.93   0
  -3  15   4  658.18   10.85   0
   3 -15  -4  688.90   13.25   0
  -3 -15  -4  690.18    9.43   0
   3 -15   4  626.61   14.32   0
   4 -15   4  874.45   21.05   0
  -4 -15   4  988.22   10.76   0
  -4 -15  -4  967.65   10.36   0
  -4  15   4  967.15   12.87   0
  -5 -15  -4  893.88   10.30   0
   5 -15   4  897.17   34.99   0
  -5  15   4  806.93   12.74   0
   5 -15  -4  815.54   13.56   0
  -5 -15   4  884.92   10.30   0
   5 -15   4  865.19   31.10   0
  -6  15   4  621.73   14.99   0
   6 -15  -4  622.47   13.73   0
  -6 -15  -4  672.90    9.64   0
  -6 -15   4  636.03    9.53   0
  -6 -15   4  684.17   12.27   0
  -7 -15   4  301.66   11.27   0
   7 -15  -4  298.21   15.33   0
  -7 -15  -4  322.90   11.63   0
  -7 -15   4  321.08    8.64   0
  -7  15   4  254.75   14.05   0
  -8 -15   4  180.01   11.85   0
  -8  15   4  173.11   14.15   0
   8 -15  -4  181.16   14.96   0
  -8 -15   4  191.64    8.91   0
  -8 -15  -4  195.18   11.80   0
   0 -16   4 1372.18   14.50   0
   0  16   4 1391.12   14.32   0
   0 -16  -4 1381.95   14.18   0
  -1 -16   4 1173.67   11.84   0
   1 -16  -4 1090.87   11.96   0
  -1  16   4 1139.98   12.15   0
  -1 -16  -4 1091.83   11.27   0
   2 -16  -4  617.38   10.31   0
  -2  16   4  654.99   12.80   0
  -2 -16  -4  637.03    9.60   0
  -2 -16   4  679.84   11.70   0
   2 -16   4  640.54   13.23   0
  -3  16   4  272.08   11.53   0
   3 -16   4  287.89   12.24   0
  -3 -16   4  284.51    7.99   0
   3 -16  -4  267.38    9.33   0
  -3 -16  -4  285.25   10.23   0
  -4 -16   4   97.35    7.29   0
  -4  16   4   86.00   11.00   0
  -4 -16  -4  104.17    7.08   0
   4 -16   4   79.01   14.19   0
   5 -16   4    3.81   16.07   0
   5 -16   4    3.32   15.96   0
  -5 -16   4    2.95    6.90   0
   5 -16  -4    9.38   11.63   0
  -5 -16  -4   -0.52    9.58   0
  -5  16   4    4.07   11.02   0
  -6  16   4   44.56   11.77   0
  -6 -16   4   47.31    7.68   0
  -6 -16   4   45.39   10.55   0
   6 -16  -4   37.79    9.11   0
  -6 -16  -4   37.77    7.21   0
  -7 -16  -4  128.65   11.23   0
   7 -16  -4  115.91   14.48   0
  -7  16   4  115.57   13.22   0
  -7 -16   4  123.12    8.28   0
  -7 -16   4  125.48   11.32   0
  -8 -16  -4  341.82    9.66   0
  -8 -16   4  373.44   13.10   0
  -8  16   4  303.74   15.85   0
   8 -16  -4  371.50   17.07   0
  -8 -16   4  350.34    9.86   0
  -1  17   4   26.17   10.27   0
   1 -17  -4   35.70    7.07   0
  -1 -17  -4   22.65    9.61   0
  -1 -17   4   33.10    9.30   0
   2 -17   4  300.03   11.57   0
  -2 -17   4  302.67    8.19   0
   2 -17  -4  278.81    8.86   0
  -2 -17  -4  314.40   10.89   0
  -2  17   4  293.57   11.40   0
   3 -17   4  257.18   12.29   0
  -3  17   4  288.87   11.87   0
  -3 -17  -4  284.33   10.52   0
   3 -17  -4  260.97    9.18   0
  -3 -17   4  304.09   10.69   0
   4 -17   4  485.42   15.80   0
  -4 -17  -4  510.97    9.34   0
  -4 -17   4  535.28    9.33   0
  -4  17   4  537.72   13.48   0
   5 -17   4  213.74   19.18   0
   5 -17   4  218.58   16.97   0
  -5  17   4  223.32   12.49   0
  -5 -17  -4  248.89   10.80   0
  -5 -17   4  256.03   11.20   0
   5 -17  -4  216.96   13.29   0
  -6  17   4  301.01   13.29   0
   6 -17  -4  295.39   14.45   0
  -6 -17  -4  333.39   11.41   0
  -6 -17   4  318.54    8.96   0
  -6 -17   4  322.18   12.06   0
  -7  17   4  166.08   13.59   0
  -7 -17  -4  156.23    8.92   0
   7 -17  -4  176.10   14.92   0
  -7 -17   4  170.40    8.87   0
  -7 -17   4  152.60    8.78   0
  -8  17   4  121.45   14.54   0
  -8 -17  -4  141.32    9.02   0
   8 -17  -4  141.10   15.81   0
  -8 -17   4  146.44    8.82   0
  -8 -17   4  162.07   12.53   0
   0 -18  -4   81.08   10.31   0
   0 -18   4   80.82   10.22   0
  -1 -18  -4   -2.07    6.96   0
   1 -18  -4    0.43   10.13   0
  -1  18   4   -2.42    7.28   0
  -1 -18   4    4.91    6.80   0
   1 -18   4   10.25    9.68   0
   2 -18   4   70.79   10.53   0
   2 -18  -4   63.42   10.75   0
  -2 -18   4   62.94    9.94   0
  -2  18   4   64.38    7.89   0
  -2 -18  -4   79.40   10.29   0
  -3 -18  -4    5.99    6.63   0
   3 -18   4    9.88   10.50   0
  -3  18   4   12.16   10.42   0
   3 -18  -4    8.33    7.67   0
  -3 -18   4    5.31    6.99   0
  -4 -18  -4   35.61    9.97   0
   4 -18   4   17.56   11.59   0
  -4  18   4   15.92    8.22   0
  -4 -18   4   26.25   10.30   0
  -5 -18   4    8.35    7.60   0
  -5  18   4   10.12   11.61   0
   5 -18  -4   10.25    8.72   0
   5 -18   4    6.25   14.58   0
  -5 -18  -4    5.60    7.39   0
   5 -18   4    3.66   16.09   0
   6 -18  -4    2.30   13.35   0
  -6  18   4   -0.69    8.63   0
  -6 -18   4    1.12   11.33   0
  -6 -18  -4    2.35   10.61   0
  -6 -18   4    1.28    8.13   0
  -7  18   4    3.75   12.77   0
  -7 -18   4   -6.29   11.92   0
   7 -18  -4    2.81   14.25   0
  -7 -18  -4    8.99    7.98   0
  -7 -18   4   16.46   11.96   0
   1 -19  -4   24.91    7.47   0
  -1 -19   4   21.02    9.75   0
   1 -19   4   21.39    7.32   0
  -1 -19  -4   24.89    7.03   0
  -2  19   4   65.73   11.14   0
   2 -19  -4   56.19   10.97   0
  -2 -19  -4   51.46    7.54   0
   2 -19   4   53.85   10.66   0
  -2 -19   4   62.91    6.96   0
  -3  19   4   68.49   11.42   0
  -3 -19   4   76.74    7.55   0
   3 -19  -4   57.58    8.37   0
   3 -19   4   57.42    8.46   0
  -3 -19  -4   63.39    7.46   0
  -4  19   4  196.45    9.30   0
  -4 -19   4  208.07    8.34   0
   4 -19   4  169.36   13.43   0
  -4 -19  -4  212.15   11.30   0
   5 -19   4   96.41   18.09   0
  -5 -19  -4   99.01    8.42   0
  -5  19   4  106.31    9.41   0
   5 -19  -4  109.35   13.36   0
  -5 -19   4  114.95    8.37   0
   5 -19   4  100.78   16.50   0
  -6  19   4   52.99   13.18   0
  -6 -19  -4   72.83    8.53   0
  -6 -19   4   57.38    8.31   0
   6 -19  -4   57.45   13.87   0
  -6 -19   4   63.67    8.59   0
   0 -20  -4  517.11   12.48   0
   0 -20   4  495.99    9.92   0
   1 -20   4  473.02   12.64   0
   1 -20  -4  503.15   12.69   0
  -1 -20  -4  493.52   12.10   0
  -1 -20   4  482.99    9.76   0
  -2 -20   4  528.44   12.56   0
   2 -20   4  491.67   13.43   0
   2 -20  -4  470.53   10.20   0
  -2 -20  -4  490.11    9.61   0
   3 -20   4  192.65   12.64   0
  -3 -20   4  240.89   11.58   0
  -3 -20  -4  219.40    8.36   0
   3 -20  -4  198.10    9.50   0
  -3  20   4  204.05    9.35   0
  -4  20   4   58.13    9.00   0
   4 -20   4   56.99   12.89   0
  -4 -20  -4   72.77    7.83   0
  -4 -20   4   84.02   11.42   0
   5 -20   4    4.28   17.32   0
   5 -20   4    0.90   15.74   0
  -5 -20   4    8.00   11.55   0
  -5  20   4    5.47   12.37   0
  -5 -20  -4    7.93    7.91   0
   5 -20  -4    1.25   13.15   0
   6 -20  -4   33.58   14.10   0
  -6 -20   4   25.71    8.57   0
  -6 -20   4   25.50    8.53   0
  -6 -20  -4   38.94    8.81   0
  -6  20   4   25.56    9.42   0
  -1 -21  -4   60.34    7.79   0
   1 -21  -4   70.00    8.25   0
  -1 -21   4   81.05   10.87   0
   1 -21   4   69.32   10.88   0
  -2 -21   4  216.43    8.77   0
   2 -21  -4  209.69   12.26   0
   2 -21   4  220.42   12.58   0
  -2 -21  -4  224.40    8.75   0
  -3 -21   4  474.70   10.04   0
  -3 -21  -4  475.06   12.60   0
   3 -21   4  444.42   14.48   0
   3 -21  -4  434.06   14.28   0
  -4 -21  -4  494.77   10.26   0
   4 -21   4  465.88   16.58   0
  -4 -21   4  516.05   10.11   0
   5 -21  -4  412.17   16.07   0
   5 -21   4  341.04   22.32   0
  -5 -21   4  373.04   10.43   0
  -5 -21  -4  389.69   10.13   0
   5 -21   4  378.45   20.68   0
  -5 -21   4  422.81   10.23   0
   0 -22   4  359.03   12.68   0
   0 -22  -4  349.41    9.97   0
   1 -22   4  435.21   13.35   0
  -1 -22  -4  456.31   10.04   0
   1 -22  -4  453.02   13.41   0
  -1 -22   4  453.28   12.98   0
  -2 -22   4  251.12    9.06   0
   2 -22  -4  216.54   12.67   0
  -2 -22  -4  233.20   12.37   0
   2 -22   4  220.07   10.14   0
   3 -22   4   79.43   12.91   0
   3 -22  -4   90.64   13.13   0
  -3 -22   4  106.83   12.16   0
  -3 -22  -4  103.97   12.04   0
  -4 -22   4   13.91    8.53   0
   4 -22   4    8.15   13.52   0
   4 -22   4   11.44   13.42   0
  -4 -22  -4    9.99    8.54   0
  -1 -23  -4    5.71    8.46   0
   1 -23   4   -0.53    8.25   0
   1 -23  -4   10.84    8.63   0
  -1 -23   4    5.55    8.30   0
   2 -23  -4   15.33   12.69   0
  -2 -23  -4   28.85   12.13   0
  -2 -23   4   15.77   11.91   0
   2 -23   4   18.64    8.39   0
   1   1   5  609.31   15.23   0
  -1   1   5  606.08   14.24   0
  -1  -1  -5  601.87   15.65   0
  -1   1  -5  616.93   18.17   0
   1  -1  -5  635.69   14.25   0
  -1  -1   5  664.47   14.52   0
   1   1  -5  675.81   14.67   0
   1  -1   5  573.48   16.74   0
   2   1  -5   41.93   10.14   0
  -2   1  -5   35.09    9.60   0
   2  -1  -5   34.95    8.04   0
   2  -1   5   37.77    8.62   0
  -2  -1  -5   35.93    8.90   0
   2   1   5   36.50    6.37   0
  -2  -1   5   38.86    7.65   0
  -2   1   5   39.56   11.34   0
   3   1  -5 1702.95   17.81   0
  -3   1   5 1544.66   18.62   0
  -3   1  -5 1509.41   21.58   0
   3  -1  -5 1663.92   18.78   0
  -3  -1   5 1595.88   17.55   0
   3  -1   5 1525.53   20.63   0
   3   1   5 1491.85   16.61   0
  -3  -1  -5 1543.60   18.31   0
   4   1  -5  172.16   10.17   0
  -4   1  -5  164.68   10.29   0
  -4   1   5  152.88    8.12   0
   4  -1  -5  175.20    8.05   0
  -4  -1   5  169.93    9.93   0
  -4  -1  -5  155.34    9.38   0
   5  -1  -5 1473.22   14.56   0
   5   1  -5 1497.08   13.89   0
  -5  -1  -5 1368.90   15.91   0
  -5   1   5 1374.32   14.80   0
  -5   1  -5 1379.00   17.81   0
  -5  -1   5 1389.89   15.32   0
  -6   1   5   34.68   10.64   0
   6  -1  -5   27.64    7.22   0
  -6  -1  -5   28.64    8.42   0
  -6   1  -5   27.51    9.10   0
  -6  -1   5   32.08    9.71   0
  -7   1  -5  718.55   11.84   0
  -7   1   5  727.36   13.48   0
  -7  -1  -5  727.47   12.97   0
  -7   1  -5  728.40   13.38   0
  -7  -1   5  739.67   13.24   0
  -8  -1  -5    4.87    9.33   0
  -8   1   5    7.23   11.33   0
  -8   1  -5    1.62    9.95   0
  -8  -1   5    2.91   10.50   0
  -8  -1  -5    2.07    6.62   0
  -8   1  -5    8.19    9.79   0
  -9  -1   5   58.45    8.23   0
  -9  -1  -5   60.77   10.62   0
  -9  -1  -5   54.10   10.42   0
  -9   1   5   65.74   12.03   0
  -9   1  -5   53.01    8.04   0
  -9   1  -5   51.50   10.72   0
 -10   1  -5    8.56   11.37   0
 -10  -1  -5    1.91    7.90   0
 -10   1   5   14.82   12.53   0
 -10  -1   5   12.42   12.15   0
 -10  -1  -5    3.57   11.05   0
 -10   1  -5    4.25   11.26   0
 -11   1   5   18.14    9.51   0
 -11  -1  -5   14.76   12.31   0
 -11  -1   5    7.74    9.41   0
 -11   1  -5    9.66   12.23   0
 -11   1  -5   15.90    9.15   0
 -11  -1  -5   -0.14   11.98   0
   0   2   5  999.31   17.72   0
   0  -2   5 1133.42   21.38   0
   0  -2  -5  965.68   15.83   0
   0   2  -5 1129.95   19.56   0
   1  -2  -5 1913.37   22.77   0
  -1   2   5 1746.52   20.74   0
   1   2   5 1797.24   19.61   0
   1   2  -5 2097.14   23.19   0
  -1   2  -5 1954.07   29.75   0
  -1  -2  -5 1792.75   19.80   0
   1  -2   5 1694.10   26.35   0
  -1  -2   5 2011.63   21.87   0
  -2  -2  -5  134.73    7.63   0
   2  -2  -5  130.24    8.85   0
  -2   2  -5  118.19   12.05   0
   2   2   5  125.21    9.25   0
  -2   2   5  129.38   11.95   0
   2   2  -5  148.36   10.45   0
   2  -2   5  118.78   10.34   0
  -2  -2   5  125.49   10.48   0
  -3  -2   5 1742.83   16.24   0
  -3  -2  -5 1764.97   18.01   0
  -3   2   5 1665.48   18.09   0
  -3   2  -5 1623.17   25.96   0
   3   2  -5 1848.61   17.71   0
   3  -2  -5 1811.45   18.43   0
   3   2   5 1671.96   16.36   0
   4   2  -5   72.62    9.27   0
  -4   2   5   57.01    7.30   0
  -4  -2   5   62.41    9.54   0
  -4  -2  -5   55.04    5.89   0
   4  -2  -5   65.00    9.66   0
  -4   2  -5   58.07    9.03   0
  -5  -2   5   42.96    9.08   0
  -5   2   5   46.83   10.54   0
   5  -2  -5   47.74    7.17   0
  -5  -2  -5   47.14    8.36   0
  -5   2  -5   45.12    9.22   0
  -6   2  -5   15.37    9.39   0
  -6   2   5   14.27    7.70   0
  -6   2  -5   17.06    9.10   0
  -6  -2   5   11.98    6.58   0
   6  -2  -5   13.70    7.17   0
  -6  -2  -5   14.40    8.77   0
  -7  -2   5 1061.64   12.18   0
  -7   2  -5 1069.08   16.53   0
  -7   2   5 1069.18   15.54   0
   7  -2  -5 1132.50   13.01   0
  -7  -2  -5 1067.92   14.06   0
  -7   2  -5 1027.78   15.94   0
  -8  -2   5   31.35   10.33   0
  -8   2   5   33.18    8.24   0
  -8  -2  -5   29.69    6.99   0
  -8   2  -5   32.41    7.67   0
  -8  -2  -5   32.67    9.58   0
  -8   2  -5   32.29    9.76   0
  -9   2   5 1046.38   13.71   0
  -9   2  -5 1040.40   14.31   0
  -9  -2   5 1112.42   12.75   0
  -9   2  -5 1119.17   17.54   0
  -9  -2  -5 1136.59   14.89   0
  -9  -2  -5 1100.20   14.79   0
 -10   2   5   19.92    8.99   0
 -10   2  -5   18.06    8.87   0
 -10  -2   5   27.37   12.07   0
 -10   2  -5   19.79   11.54   0
 -10  -2  -5   21.13   11.05   0
 -10  -2  -5   26.16    7.71   0
 -11   2   5  786.51   16.53   0
 -11   2  -5  839.84   18.32   0
 -11  -2  -5  830.13   15.76   0
 -11  -2  -5  801.67   12.98   0
 -11  -2   5  802.29   16.08   0
 -11   2  -5  698.21   14.16   0
   1   3  -5   25.91    7.26   0
  -1  -3  -5   25.42    6.86   0
  -1   3   5   21.55   10.84   0
  -1  -3   5   31.07    7.56   0
  -1   3  -5   28.36   10.52   0
   1   3   5   26.89    6.69   0
   1  -3  -5   24.31   10.59   0
   1  -3   5   23.07   10.87   0
   2  -3  -5   99.70   11.20   0
   2  -3   5   84.14   12.21   0
  -2  -3  -5  100.51    7.15   0
  -2   3   5   85.56    8.50   0
   2   3   5   83.62    6.84   0
  -2   3  -5   90.90   14.81   0
   2   3  -5   89.03    7.24   0
  -2  -3   5   94.25    9.79   0
  -3  -3  -5 3028.32   21.39   0
   3  -3  -5 2933.52   23.05   0
  -3  -3   5 3054.05   20.95   0
   3   3  -5 3071.93   20.08   0
  -3   3   5 2776.19   23.80   0
  -3   3  -5 2579.68   42.58   0
   3   3   5 2815.64   19.68   0
  -4  -3  -5   94.20    6.34   0
  -4   3  -5   87.71   10.31   0
  -4   3   5   87.05   10.32   0
  -4  -3   5  100.01    9.77   0
   4  -3  -5  100.42   10.03   0
  -5   3   5 3915.88   25.46   0
  -5  -3   5 3967.98   20.51   0
   5  -3  -5 4353.79   25.79   0
  -5   3  -5 3905.50   34.08   0
  -5   3  -5 4022.26   34.88   0
  -5  -3  -5 4096.74   22.67   0
  -6   3   5   29.66   10.83   0
   6  -3  -5   27.05   10.15   0
  -6   3  -5   27.21    9.79   0
  -6  -3   5   26.69    6.49   0
  -6  -3  -5   17.84    8.72   0
  -6   3  -5   25.15    9.22   0
  -7   3   5 1455.59   15.49   0
  -7   3  -5 1616.27   21.28   0
  -7  -3   5 1503.96   13.40   0
  -7  -3  -5 1497.49   13.82   0
  -7   3  -5 1524.82   19.50   0
   7  -3  -5 1639.24   15.25   0
  -8   3  -5   37.82   11.13   0
  -8   3  -5   34.02   10.00   0
  -8   3   5   32.91    8.39   0
  -8  -3   5   40.59   10.17   0
  -8  -3  -5   38.80    7.00   0
  -9  -3  -5  149.89   10.91   0
  -9   3  -5  132.23   11.56   0
  -9  -3   5  154.47    8.27   0
  -9   3   5  135.13   12.65   0
  -9   3  -5  132.90    9.43   0
  -9  -3  -5  149.06   10.55   0
 -10   3   5   11.92   12.74   0
 -10   3  -5    8.25   11.28   0
 -10  -3   5    4.01    8.20   0
 -10  -3  -5    7.59   11.13   0
 -10  -3  -5   13.13    7.89   0
 -10   3  -5    7.14   12.68   0
 -11   3  -5   85.21   15.00   0
 -11  -3  -5   84.58   12.61   0
 -11  -3   5   75.67   13.14   0
 -11   3   5   75.35   10.42   0
 -11  -3  -5   76.06    9.11   0
 -11   3  -5   82.22   13.57   0
   0  -4   5   61.00    7.37   0
   0   4   5   56.53    7.29   0
   0  -4  -5   60.52    9.90   0
   0   4  -5   61.35    9.49   0
  -1  -4   5 1205.31   17.04   0
   1  -4   5 1207.09   23.45   0
  -1   4  -5 1247.82   21.88   0
   1   4  -5 1255.08   16.71   0
   1  -4  -5 1108.92   16.76   0
  -1  -4  -5 1097.92   13.94   0
   1   4   5 1119.59   14.05   0
  -1   4   5 1061.04   15.21   0
  -2  -4  -5  807.19   11.79   0
  -2   4  -5  856.59   25.81   0
   2  -4   5  727.03   25.24   0
  -2   4   5  732.97   13.41   0
   2   4   5  809.23   12.97   0
   2  -4  -5  810.00   15.26   0
  -2  -4   5  832.89   12.30   0
   3   4   5  793.65   12.23   0
  -3   4   5  739.91   14.71   0
   3  -4  -5  815.09   15.00   0
  -3  -4   5  809.79   12.84   0
  -3  -4  -5  784.77   11.07   0
  -4   4   5    3.44    7.14   0
   4  -4  -5    5.41    6.61   0
  -4   4  -5    2.31   12.83   0
  -4  -4   5   -2.41    6.30   0
  -4   4  -5    1.19   14.29   0
  -4  -4  -5   -0.08    5.49   0
   5  -4  -5   41.44   10.79   0
  -5  -4   5   35.79    6.49   0
  -5   4   5   44.86   10.47   0
  -5   4  -5   39.98   11.79   0
  -5  -4  -5   39.72    8.85   0
  -5   4  -5   43.97   12.84   0
  -6   4   5   12.91    7.81   0
  -6  -4  -5   -1.42    8.88   0
  -6  -4   5    0.29    6.34   0
  -6   4  -5    5.40   10.37   0
  -6   4  -5    5.47    9.20   0
   6  -4  -5   10.23   10.10   0
  -7   4   5  465.50   13.61   0
   7  -4  -5  503.15   12.65   0
  -7  -4   5  475.84   11.72   0
  -7   4  -5  498.32   16.18   0
  -7  -4  -5  453.81    9.30   0
  -7   4  -5  446.53   14.04   0
  -8  -4  -5    8.18    9.68   0
  -8   4  -5   10.70   12.25   0
  -8   4  -5    6.54   14.51   0
  -8  -4   5   -1.48    7.14   0
  -8   4   5    9.57    8.30   0
  -9  -4  -5  921.58   11.55   0
  -9   4  -5  863.98   17.33   0
  -9   4   5  905.29   16.23   0
  -9   4  -5  926.63   19.84   0
  -9  -4  -5  896.39   11.63   0
  -9  -4   5  935.45   14.01   0
 -10   4  -5    8.82   13.01   0
 -10  -4   5    5.94   11.70   0
 -10  -4  -5    8.56   11.36   0
 -10  -4  -5   10.11   10.95   0
 -10   4  -5   11.96   13.77   0
 -10   4   5   17.58   13.08   0
 -11   4  -5  308.34   17.37   0
 -11  -4  -5  301.23   10.32   0
 -11   4  -5  292.34   17.94   0
 -11  -4  -5  286.13   10.19   0
 -11  -4   5  345.04   10.64   0
 -11   4   5  335.08   15.88   0
  -1  -5  -5    2.77    8.31   0
   1  -5   5    3.30    8.64   0
   1  -5  -5    4.79    6.56   0
   1   5   5    3.00    8.30   0
  -1   5   5    6.54    6.53   0
  -1  -5   5    5.09    8.65   0
  -2  -5   5   70.39    6.58   0
   2  -5  -5   67.36    9.89   0
   2   5   5   68.29    6.23   0
   2  -5   5   63.44   14.11   0
  -2   5   5   59.40    7.22   0
  -2  -5  -5   66.29    6.27   0
   3  -5  -5  150.63    8.36   0
  -3  -5  -5  155.65    7.00   0
  -3   5   5  147.25    8.33   0
   3   5   5  155.82    6.98   0
  -3  -5   5  161.24    7.47   0
  -4   5   5   74.10    7.73   0
   4  -5  -5   82.65    7.78   0
  -4  -5  -5   78.27    6.37   0
  -4  -5   5   88.13    6.88   0
   5  -5  -5   74.79    7.63   0
  -5  -5  -5   65.43    6.45   0
  -5   5   5   60.44    8.07   0
  -5  -5   5   66.33    6.76   0
  -6  -5   5   -3.04    6.44   0
  -6   5  -5    1.13   13.96   0
  -6   5   5   -0.08    7.82   0
   6  -5  -5    7.66    7.24   0
  -6  -5  -5    3.44    6.17   0
  -6   5  -5    0.60   11.56   0
  -7   5  -5   16.93   12.55   0
   7  -5  -5   18.09   10.56   0
  -7   5  -5   15.18   15.25   0
  -7  -5  -5   18.90    9.26   0
  -7  -5   5   18.79    6.96   0
  -7   5   5   15.37    8.45   0
  -8   5   5   -0.11   11.96   0
  -8   5  -5    3.06   15.49   0
  -8  -5   5   -6.29   10.01   0
   8  -5  -5   -7.62   10.71   0
  -8   5  -5    2.23   12.77   0
  -8  -5  -5    5.53    9.59   0
  -9   5  -5   12.62   13.18   0
  -9  -5   5   13.33    7.56   0
  -9   5   5   13.86   12.70   0
  -9   5  -5   13.65   13.20   0
  -9  -5  -5   10.35    7.28   0
 -10   5  -5    5.47   13.99   0
 -10   5   5    4.89   13.20   0
 -10  -5  -5    5.81    7.69   0
 -10  -5   5   10.78    8.30   0
 -10   5  -5    2.97   11.80   0
 -10  -5  -5   10.04   10.90   0
 -11  -5   5   16.38    8.93   0
 -11  -5  -5   16.74   11.87   0
 -11   5  -5    9.45   15.93   0
 -11  -5  -5    8.72    8.67   0
 -11   5  -5    6.79   15.09   0
 -11   5   5   12.95   14.50   0
   0   6   5   34.29    8.62   0
   0  -6   5   36.01    6.65   0
   0  -6  -5   33.94    6.27   0
  -1  -6  -5 1880.20   15.97   0
   1  -6   5 1944.49   23.40   0
  -1  -6   5 1986.32   17.51   0
   1  -6  -5 1872.98   18.46   0
   1   6   5 1981.81   17.42   0
  -1   6   5 1775.52   16.94   0
  -2   6   5  114.00    9.88   0
  -2  -6  -5  112.89    6.47   0
   2  -6  -5  110.70    9.80   0
   2  -6   5  125.90   12.78   0
   2   6   5  109.91    6.40   0
  -2  -6   5  118.22    8.85   0
   3   6   5  258.46    7.87   0
  -3  -6  -5  264.87    7.91   0
   3  -6  -5  264.95   11.27   0
  -3   6   5  239.75    9.17   0
  -3  -6   5  270.97    8.24   0
   4  -6  -5  143.52    8.47   0
  -4  -6   5  139.46    7.16   0
  -4   6   5  131.28   11.08   0
  -4  -6  -5  132.45    6.85   0
   5  -6  -5    1.49   10.19   0
  -5  -6   5   -3.51    8.81   0
  -5   6   5    4.45    7.57   0
  -5  -6  -5    7.00    5.76   0
  -6  -6  -5   19.94    6.32   0
   6  -6  -5   19.26    7.67   0
  -6   6   5   24.68    8.07   0
  -6  -6   5   15.30    6.61   0
  -7  -6   5  104.89    9.88   0
  -7  -6  -5  101.61    6.88   0
  -7   6   5   97.04   12.26   0
  -7   6  -5  100.99   18.83   0
  -7   6  -5   96.53   21.26   0
  -8   6   5   -2.20    8.47   0
  -8  -6  -5    0.77    6.76   0
  -8  -6   5    1.77    7.29   0
  -8   6  -5    3.39   18.29   0
  -8   6  -5    1.96   15.40   0
  -9  -6   5  260.52    8.80   0
  -9   6   5  251.60   10.71   0
  -9   6  -5  245.96   17.25   0
  -9  -6  -5  287.13   11.49   0
  -9   6  -5  243.87   19.87   0
 -10  -6   5    1.19   11.57   0
 -10  -6  -5   -5.00    7.84   0
 -10  -6  -5    4.58    7.98   0
 -10   6   5    7.90   13.99   0
 -10   6  -5    4.14   17.20   0
 -10   6  -5    2.79   14.96   0
 -11  -6  -5  181.34   12.82   0
 -11   6  -5  141.43   21.57   0
 -11  -6  -5  188.07    9.78   0
 -11   6  -5  139.04   23.58   0
 -11   6   5  178.31   15.20   0
 -11  -6   5  190.26   13.51   0
   1  -7  -5  245.23   10.00   0
  -1  -7  -5  260.26    9.67   0
   1   7   5  264.60    9.68   0
  -1  -7   5  266.51    9.80   0
  -1   7   5  237.98    7.99   0
   1  -7   5  285.91   11.84   0
  -2   7   5    4.93    8.73   0
   2  -7   5    5.41    9.56   0
   2  -7   5    3.99   11.23   0
   2  -7  -5    8.48    6.21   0
  -2  -7   5    1.69    5.82   0
   2   7   5    5.86    8.22   0
  -2  -7  -5    8.10    8.15   0
   3  -7  -5 2478.13   21.17   0
  -3  -7  -5 2619.33   16.75   0
  -3   7   5 2400.15   20.76   0
   3   7   5 2556.33   16.37   0
  -3  -7   5 2752.25   18.38   0
   4  -7  -5   88.05    7.99   0
  -4   7   5   77.42    7.75   0
  -4  -7  -5   98.78    8.61   0
  -4  -7   5   89.64    9.06   0
  -5  -7  -5 2569.93   17.01   0
  -5  -7   5 2527.48   15.51   0
  -5   7   5 2333.00   21.21   0
   5  -7  -5 2681.76   22.39   0
  -6  -7  -5   -2.92    9.04   0
  -6  -7   5    3.57    8.96   0
  -6   7   5    2.97    8.07   0
  -7   7   5  639.84   15.13   0
  -7  -7  -5  691.28    9.69   0
  -7  -7   5  699.98    9.96   0
  -8  -7  -5    8.04    9.77   0
  -8  -7   5    5.94    7.04   0
  -8   7   5    3.73   12.35   0
  -9   7   5   84.27   13.33   0
  -9  -7  -5   72.82   10.65   0
  -9  -7   5   74.21   10.93   0
 -10  -7  -5    0.13    7.72   0
 -10  -7   5   -4.45   11.68   0
 -10  -7  -5   10.26   11.09   0
 -10   7   5   15.79   14.01   0
 -11  -7   5  117.96   13.43   0
 -11  -7  -5   98.01   12.58   0
 -11  -7  -5  111.31   12.92   0
 -11   7   5  112.27   15.40   0
   0  -8   5   10.81    8.59   0
   0   8   5   10.41    8.72   0
   0  -8  -5    5.97    6.21   0
   1  -8  -5 4680.73   24.28   0
  -1   8   5 4736.48   24.36   0
   1   8   5 4756.49   22.78   0
  -1  -8   5 5387.25   26.44   0
   1  -8   5 5182.79   33.14   0
  -1  -8  -5 4973.78   23.18   0
   2  -8   5   15.25    7.94   0
   2   8   5   18.17    8.36   0
   2  -8  -5   14.82    6.27   0
  -2  -8  -5   15.41    8.40   0
  -2  -8   5   14.82    6.34   0
  -2   8   5   14.08    8.44   0
   2  -8   5   13.13    8.79   0
   3  -8  -5 1610.41   17.79   0
  -3  -8   5 1760.79   13.83   0
  -3  -8  -5 1720.14   13.57   0
   3   8   5 1772.56   14.77   0
  -3   8   5 1595.05   17.54   0
  -4   8   5   24.83    7.10   0
  -4  -8   5   31.90    8.81   0
  -4  -8  -5   27.30    6.10   0
   4  -8  -5   29.15   10.23   0
  -5  -8   5   11.28    6.25   0
  -5  -8  -5   -2.31    5.93   0
  -5   8   5    5.78   10.60   0
  -6  -8   5   -3.38    8.99   0
  -6  -8  -5    2.85    6.25   0
  -6   8   5    4.48    7.91   0
  -7   8   5  521.88   14.60   0
  -7  -8   5  561.97    9.35   0
  -7  -8  -5  540.42    9.16   0
  -8  -8  -5   84.22    7.19   0
  -8  -8   5   95.95    7.45   0
  -8   8   5   92.20   12.86   0
  -9   8   5  960.37   15.20   0
  -9  -8  -5 1079.47   11.97   0
  -9  -8   5 1118.70   14.13   0
 -10  -8   5   11.10   11.62   0
 -10   8   5    5.26    9.76   0
 -10  -8  -5   12.42   11.10   0
 -10  -8  -5   -1.98    8.12   0
  -1  -9  -5  490.57    8.98   0
   1   9   5  459.17    8.86   0
   1  -9  -5  445.53    9.14   0
  -1   9   5  475.34   11.03   0
   1  -9   5  485.01   12.00   0
   2  -9  -5    3.08    6.32   0
   2   9   5    6.16    8.14   0
  -2  -9   5    2.97    5.78   0
   2  -9   5    0.35    7.71   0
  -2   9   5   -0.63    8.75   0
   2  -9   5    0.16    8.52   0
  -2  -9  -5   -0.82    5.82   0
  -3   9   5  812.10   12.00   0
   3  -9   5  837.63   24.12   0
   3  -9  -5  821.00   12.23   0
   3  -9   5  920.41   26.01   0
  -3  -9   5  893.67   10.67   0
   3   9   5  872.02   10.23   0
  -3  -9  -5  932.98   12.05   0
  -4   9   5   27.45    7.42   0
  -4  -9  -5   29.87    6.23   0
   4  -9  -5   26.11   10.19   0
  -4  -9   5   29.26    8.90   0
  -5   9   5 1567.89   18.20   0
  -5  -9  -5 1778.59   14.50   0
  -5  -9   5 1723.84   13.03   0
  -6   9   5    5.95    8.00   0
  -6  -9   5   18.89    9.28   0
  -6  -9  -5   -0.77    6.52   0
  -7  -9  -5  829.92   12.43   0
  -7   9   5  749.72   15.83   0
  -7  -9   5  822.24   10.43   0
   8  -9  -5    2.98   11.48   0
  -8  -9  -5   -0.17    6.95   0
  -8   9   5    1.35    8.88   0
  -8  -9   5    0.36    6.86   0
   9  -9  -5   56.31   12.31   0
  -9  -9  -5   85.14   10.85   0
  -9   9   5   63.46   13.54   0
  -9  -9   5   75.65   10.97   0
 -10  -9   5  -14.34   11.83   0
 -10  -9  -5  -13.35    8.52   0
 -10   9   5    1.83   14.01   0
 -10  -9  -5   -1.37    8.24   0
   0 -10  -5    5.48    5.90   0
   0  10   5    2.25    5.92   0
  -1  10   5  536.44    9.71   0
   1 -10  -5  547.42    9.82   0
  -1 -10  -5  558.34    9.16   0
   1  10   5  551.09    9.24   0
   2 -10   5    0.47    8.93   0
   2 -10   5    0.72    8.38   0
   2  10   5   -4.42    8.46   0
  -2 -10  -5    7.50    5.92   0
   2 -10  -5   -2.42    6.47   0
  -2  10   5    3.03    9.15   0
  -3 -10   5   80.71    6.50   0
   3 -10  -5   65.66   10.12   0
   3 -10   5   62.76   10.03   0
   3 -10   5   69.15   10.54   0
  -3  10   5   73.58    9.76   0
  -3 -10  -5   69.63    6.47   0
  -4  10   5   15.79    9.85   0
  -4 -10  -5    3.78    6.21   0
  -4 -10   5   10.14    8.83   0
   4 -10  -5    9.03   10.22   0
  -5  10   5   26.73   10.82   0
  -5 -10  -5   27.68    6.26   0
  -5 -10   5   26.67    6.46   0
  -6  10   5   29.55    8.03   0
  -6 -10  -5   36.76    9.14   0
  -6 -10   5   39.57    9.57   0
  -7 -10  -5   50.90    7.10   0
  -7  10   5   54.47    8.49   0
   7 -10  -5   59.23   11.84   0
  -7 -10   5   58.69    7.03   0
   8 -10  -5    3.59    8.69   0
  -8  10   5    5.51    9.01   0
  -8 -10   5   10.99    7.50   0
  -8 -10  -5    1.87    7.19   0
   9 -10  -5   43.60   12.31   0
  -9  10   5   35.17   13.55   0
  -9 -10  -5   33.98    7.83   0
  -9 -10   5   34.90    8.06   0
 -10 -10  -5    6.12   11.58   0
 -10  10   5   15.23   13.91   0
 -10 -10   5    9.36    8.65   0
   1 -11  -5   72.57    6.70   0
  -1 -11  -5   71.94    6.22   0
  -1  11   5   72.13    9.12   0
   1  11   5   73.49    6.44   0
   2 -11   5    3.68    8.28   0
   2 -11  -5    4.09    6.39   0
  -2  11   5    2.74    9.19   0
  -2 -11  -5    5.14    5.90   0
   2  11   5   -1.33    8.19   0
   3 -11   5  235.35   13.83   0
  -3 -11  -5  259.47    9.76   0
  -3  11   5  238.86   10.71   0
   3 -11  -5  233.45    8.63   0
   3 -11   5  261.14   14.48   0
  -4 -11  -5   24.17    6.10   0
   4 -11  -5   17.67   10.49   0
  -4 -11   5   21.96    6.45   0
  -4  11   5   21.30    7.24   0
  -5 -11  -5  278.64    7.59   0
  -5 -11   5  259.06   10.31   0
  -5  11   5  242.64    9.39   0
  -6  11   5   10.13   11.32   0
  -6 -11  -5    1.15    6.68   0
  -6 -11   5    3.09    6.73   0
   7 -11  -5   84.36    8.94   0
  -7 -11  -5  102.89   10.14   0
  -7  11   5   72.70    9.08   0
  -7 -11   5   86.66   10.26   0
  -8 -11   5    9.19   10.50   0
   8 -11  -5    8.97   12.30   0
  -8 -11  -5   20.51   10.62   0
  -8  11   5    7.97   12.46   0
  -9 -11  -5   66.66   11.35   0
  -9 -11   5   48.49    8.36   0
  -9  11   5   42.66   13.87   0
   9 -11  -5   55.35   12.92   0
 -10  11   5    6.14   14.08   0
 -10 -11   5   -2.08    8.52   0
 -10 -11  -5    1.30    8.44   0
   0 -12  -5  101.29    8.86   0
   0  12   5   97.10    9.03   0
   0 -12   5   98.35    9.33   0
  -1 -12  -5 1492.20   12.47   0
   1  12   5 1492.16   12.51   0
   1 -12  -5 1417.42   13.30   0
  -1  12   5 1534.61   15.06   0
   2  12   5    2.20    6.13   0
   2 -12  -5    1.02    6.52   0
  -2  12   5    7.14    6.54   0
  -2 -12  -5    4.72    8.72   0
   2 -12   5    3.23    6.01   0
  -3 -12  -5  705.14    9.52   0
   3 -12   5  642.87   15.59   0
   3 -12  -5  622.83   10.75   0
   3 -12   5  708.61   16.35   0
  -3  12   5  664.24   12.67   0
  -4 -12  -5   18.70    6.14   0
   4 -12  -5   16.14    7.49   0
   4 -12   5   14.90   16.70   0
  -4 -12   5   21.47    6.57   0
   4 -12   5   14.43   18.12   0
  -4  12   5   16.88   10.13   0
  -5  12   5   52.21   11.32   0
  -5 -12  -5   57.16    9.32   0
  -5 -12   5   51.39    6.75   0
  -6  12   5   -4.33   11.30   0
  -6 -12   5    7.85    9.43   0
   6 -12  -5    3.16   11.78   0
  -6 -12  -5   11.18    9.40   0
   7 -12  -5  662.71   16.02   0
  -7 -12  -5  650.87   10.11   0
  -7 -12   5  606.38    9.62   0
  -7  12   5  574.04   15.27   0
  -8 -12   5   33.55    7.63   0
   8 -12  -5   34.72   13.17   0
  -8  12   5   37.16   12.86   0
  -8 -12  -5   31.13    7.34   0
  -9 -12  -5  500.38   10.27   0
  -9  12   5  409.96   13.29   0
  -9 -12   5  505.31   13.19   0
   9 -12  -5  491.22   16.18   0
  -1 -13  -5  268.10    9.53   0
   1 -13  -5  242.83   10.38   0
   1  13   5  268.77    9.73   0
  -1  13   5  263.74   10.33   0
  -1 -13   5  270.65    9.92   0
  -2  13   5   51.97    9.52   0
   2 -13   5   53.11    8.92   0
   2 -13  -5   45.70    9.46   0
   2  13   5   49.47    6.44   0
  -2 -13  -5   49.48    6.56   0
   3 -13   5 1670.94   21.67   0
  -3 -13  -5 1859.92   14.45   0
  -3  13   5 1666.45   16.57   0
   3 -13  -5 1587.79   15.06   0
  -4 -13   5   51.97    6.51   0
   4 -13   5   40.57   13.92   0
   4 -13  -5   44.83    7.72   0
  -4  13   5   53.58   10.44   0
   4 -13   5   46.77   13.42   0
  -4 -13  -5   47.77    9.20   0
  -5  13   5 2124.76   18.19   0
  -5 -13  -5 2284.57   14.14   0
  -5 -13   5 2472.79   16.39   0
  -6  13   5   65.75   11.53   0
   6 -13  -5   72.15    8.97   0
  -6 -13   5   77.67    7.22   0
  -6 -13  -5   71.75    7.08   0
  -7 -13   5  870.14   12.89   0
  -7 -13  -5  881.20   10.55   0
   7 -13  -5  895.06   17.25   0
  -7  13   5  786.92   16.52   0
  -8 -13  -5   24.43   10.73   0
   8 -13  -5   12.47   12.55   0
  -8  13   5   13.89   12.58   0
  -8 -13   5   11.88   10.62   0
   9 -13  -5   58.86   13.44   0
  -9  13   5   48.57   13.96   0
  -9 -13   5   63.95    8.60   0
  -9 -13  -5   64.58    8.51   0
   0 -14  -5   60.13    8.97   0
   0 -14   5   62.68    6.55   0
   0  14   5   56.65    9.20   0
   1  14   5 2005.28   15.61   0
  -1 -14   5 2107.78   16.02   0
  -1  14   5 2032.77   16.41   0
  -1 -14  -5 1919.24   13.84   0
   1 -14  -5 1942.24   16.17   0
  -2  14   5   62.77    9.82   0
  -2 -14   5   78.15    9.33   0
   2 -14  -5   54.50    6.95   0
   2 -14   5   69.24    9.34   0
  -2 -14  -5   74.70    9.05   0
   3 -14   5  388.69   13.15   0
  -3  14   5  401.09   11.80   0
   3 -14  -5  383.98    9.68   0
  -3 -14   5  418.57    8.56   0
  -3 -14  -5  421.30    8.20   0
   4 -14   5   77.13   13.69   0
   4 -14  -5   62.76    8.34   0
   4 -14   5   67.91   14.15   0
  -4  14   5   74.17    7.92   0
  -4 -14  -5   74.49    6.89   0
  -5 -14  -5   19.23    6.83   0
  -5  14   5    8.12    7.72   0
  -5 -14   5   11.52    6.91   0
  -6 -14   5    2.52    9.95   0
  -6 -14  -5   12.81    6.93   0
   6 -14  -5   -0.65   11.96   0
  -6  14   5    3.87    8.21   0
   7 -14  -5  257.74   14.49   0
  -7 -14   5  245.69    8.56   0
  -7  14   5  229.41   13.64   0
  -7 -14  -5  258.43   11.66   0
  -8  14   5    7.33   13.03   0
   8 -14  -5   12.74   13.26   0
  -8 -14   5    5.21    7.88   0
  -8 -14   5   16.85    8.18   0
  -8 -14  -5   13.38    7.72   0
  -9 -14   5  586.79   13.75   0
  -9 -14  -5  601.83   13.81   0
  -9  14   5  546.05   17.41   0
   9 -14  -5  571.94   17.94   0
  -9 -14   5  552.49   10.83   0
  -1 -15  -5   20.52    6.75   0
  -1 -15   5   19.16    9.00   0
  -1  15   5    9.14    9.51   0
   1  15   5   14.77    6.62   0
   1 -15  -5   16.15    9.45   0
  -2 -15   5   -3.14    6.58   0
   2 -15  -5    8.50    9.52   0
  -2  15   5    7.44    9.46   0
   2 -15   5    3.01    9.09   0
  -2 -15  -5    0.11    6.49   0
  -3 -15   5  341.26   10.75   0
  -3  15   5  305.41    9.24   0
   3 -15  -5  303.93   11.87   0
  -3 -15  -5  308.10    7.91   0
   3 -15   5  296.80   12.29   0
   4 -15   5    5.79   13.54   0
  -4  15   5   -0.73    7.37   0
  -4 -15   5    6.35    7.01   0
   4 -15   5    7.14   12.77   0
   4 -15  -5    2.78    7.86   0
  -4 -15  -5    4.05    6.60   0
  -5 -15  -5  142.72   10.23   0
  -5  15   5  131.30    8.52   0
  -5 -15   5  161.36    7.74   0
  -5 -15   5  165.15   10.46   0
   6 -15  -5    9.67   12.36   0
  -6 -15  -5    9.30    9.85   0
  -6 -15   5   12.81    7.26   0
  -6  15   5    4.73   11.41   0
  -6 -15   5   22.61   10.13   0
  -7 -15   5   63.31    7.65   0
  -7 -15  -5   59.11    7.95   0
   7 -15  -5   54.48    9.97   0
  -7 -15   5   74.35   10.61   0
  -7  15   5   44.23    9.24   0
  -8  15   5   14.74   12.86   0
  -8 -15  -5   18.54    8.11   0
  -8 -15   5   13.49    8.10   0
  -8 -15   5   12.49    8.01   0
   8 -15  -5   16.13   13.42   0
   0 -16  -5   -1.73    6.64   0
   0 -16   5    0.41    9.22   0
   0  16   5    4.74    9.63   0
   1  16   5   80.88    7.09   0
   1 -16  -5   88.90   10.42   0
  -1 -16   5   91.19    7.17   0
  -1 -16  -5   86.92    9.51   0
  -1  16   5   88.61    7.52   0
   2 -16  -5    9.85   10.15   0
  -2 -16  -5    9.06    9.29   0
  -2 -16   5   10.32    6.65   0
  -2  16   5   17.64   10.01   0
   2 -16   5   10.47    9.63   0
  -3 -16   5   16.84    6.70   0
   3 -16   5   15.76   10.03   0
  -3 -16  -5   18.80    9.38   0
   3 -16  -5   11.16    7.39   0
  -3  16   5   21.49   10.22   0
  -4  16   5    9.02   10.76   0
   4 -16  -5   16.87   10.99   0
   4 -16   5    6.13   11.20   0
  -4 -16   5   12.77    6.91   0
  -4 -16  -5   17.18    9.44   0
   4 -16   5    9.42   10.82   0
  -5  16   5    9.02   11.08   0
  -5 -16   5   -1.09    7.23   0
  -5 -16   5   -5.60    7.17   0
  -5 -16  -5    1.25    6.75   0
  -6 -16   5   13.26    7.34   0
  -6 -16  -5   16.80   10.14   0
   6 -16  -5    9.64   12.75   0
  -6 -16   5   11.96   10.15   0
  -6  16   5   -4.67   11.71   0
  -7 -16   5   19.45    8.13   0
  -7  16   5   15.87   12.57   0
  -7 -16  -5   12.35    7.67   0
   7 -16  -5   16.91   13.57   0
  -7 -16   5   16.14    7.86   0
   8 -16  -5   12.46   14.10   0
  -8 -16  -5   12.85   12.12   0
  -8 -16   5    8.55    8.50   0
  -8 -16   5   14.66   11.76   0
  -8  16   5    5.56   13.22   0
  -1  17   5   35.57   10.15   0
   1 -17  -5   31.54    9.84   0
  -1 -17  -5   21.84    6.97   0
  -1 -17   5   36.31    6.65   0
   2 -17  -5    9.75   10.01   0
  -2 -17   5    7.58    9.33   0
  -2  17   5    3.37   10.12   0
  -2 -17  -5   -7.97    9.43   0
   2 -17   5   -4.35    9.80   0
  -3  17   5  688.28   13.66   0
   3 -17   5  654.24   14.68   0
   3 -17  -5  644.67   11.30   0
  -3 -17  -5  687.77    9.80   0
  -3 -17   5  703.54   10.04   0
  -4 -17  -5   28.67    9.75   0
   4 -17  -5   20.28    8.22   0
  -4 -17   5   29.67    7.31   0
   4 -17   5   32.39   11.53   0
  -4  17   5   34.06   11.13   0
   4 -17   5   27.77   14.39   0
  -5 -17   5  713.29   10.54   0
  -5  17   5  623.05   11.92   0
  -5 -17   5  694.26   10.36   0
  -5 -17  -5  685.48    9.89   0
  -6  17   5    2.33    8.48   0
   6 -17  -5   -1.09    9.37   0
  -6 -17   5    4.47    7.93   0
  -6 -17   5   10.49    8.13   0
  -6 -17  -5    8.13    7.26   0
  -7 -17  -5  400.05   12.45   0
   7 -17  -5  378.20   16.34   0
  -7 -17   5  411.78   10.11   0
  -7 -17   5  392.51    9.66   0
  -7  17   5  367.90   15.03   0
   0  18   5  112.61    7.77   0
   0 -18  -5  112.04    7.56   0
   0 -18   5  121.64   10.18   0
   1 -18  -5 1432.49   13.30   0
  -1  18   5 1471.14   13.51   0
  -1 -18  -5 1504.25   14.39   0
  -1 -18   5 1569.50   15.12   0
   2 -18  -5   21.87   10.53   0
  -2 -18   5    9.70    6.87   0
  -2 -18  -5   14.04    6.86   0
  -2  18   5   13.90    7.68   0
   2 -18   5   13.44    6.95   0
  -3 -18  -5  755.58   10.32   0
   3 -18   5  663.25   12.52   0
   3 -18  -5  673.09   11.42   0
  -3  18   5  755.02   14.01   0
  -3 -18   5  778.49   12.63   0
   4 -18  -5   10.52   11.32   0
  -4 -18   5    8.80   10.34   0
   4 -18   5    5.01   11.41   0
   4 -18   5   10.16   11.63   0
  -4  18   5    5.10    7.99   0
  -4 -18  -5    6.23    7.25   0
  -5 -18  -5    3.36    7.07   0
   5 -18   5    4.92   22.11   0
   5 -18   5    4.01   20.41   0
  -5 -18   5   16.55   10.82   0
  -5  18   5    5.18   11.84   0
  -5 -18   5   13.94    7.86   0
  -6 -18   5    9.96    7.78   0
  -6 -18  -5    8.03    7.50   0
   6 -18  -5    4.06   13.13   0
  -6 -18   5    5.65   11.45   0
  -6  18   5   -1.31   12.32   0
   7 -18  -5  277.57   16.46   0
  -7 -18  -5  315.49   12.32   0
  -7 -18   5  334.75   12.95   0
  -7  18   5  274.21   14.90   0
  -7 -18   5  295.82    9.83   0
  -1 -19  -5  189.33    8.03   0
   1 -19  -5  182.47   11.07   0
  -1  19   5  189.98   11.26   0
  -1 -19   5  172.92    8.03   0
  -2  19   5   12.38    7.79   0
   2 -19  -5    4.45   10.86   0
   2 -19   5    5.08    7.23   0
  -2 -19   5   -4.37    9.91   0
  -2 -19  -5   16.65   10.25   0
   3 -19  -5  860.35   12.45   0
   3 -19   5  860.05   16.63   0
  -3 -19   5  940.97   11.15   0
  -3  19   5  893.65   14.98   0
  -3 -19  -5 1004.40   13.45   0
   4 -19   5   31.38   12.26   0
  -4 -19   5   32.05    7.82   0
   4 -19   5   31.95   11.81   0
  -4 -19  -5   42.96    7.70   0
  -4 -19   5   39.81    8.00   0
   4 -19  -5   31.99   11.88   0
  -4  19   5   35.54    8.27   0
  -5 -19   5  948.01   11.73   0
  -5 -19  -5  946.14   13.81   0
   5 -19   5  892.59   32.07   0
   5 -19  -5  852.01   14.37   0
   5 -19   5  858.85   33.15   0
  -5 -19   5  949.92   11.63   0
  -5  19   5  898.16   13.89   0
   6 -19  -5    5.68   13.81   0
  -6 -19   5   12.60   12.17   0
  -6  19   5    7.52   12.83   0
  -6 -19  -5    6.11    8.23   0
  -6 -19   5    9.11   11.45   0
   0 -20   5   -2.26   10.36   0
   0 -20  -5    5.42    7.55   0
   1 -20  -5  288.48   11.94   0
  -1 -20  -5  275.15    8.98   0
  -1 -20   5  302.21   11.47   0
  -2  20   5   28.69   11.29   0
   2 -20   5   32.41   11.11   0
  -2 -20   5   25.44    7.55   0
  -2 -20  -5   29.84   10.80   0
   2 -20  -5   21.08    7.90   0
   3 -20   5   71.76   12.07   0
  -3  20   5   82.77    8.75   0
  -3 -20   5   79.01   11.04   0
  -3 -20  -5   80.42    7.89   0
   3 -20  -5   75.94    8.78   0
   4 -20   5    1.15   12.48   0
  -4 -20   5   -1.01    7.93   0
  -4 -20  -5   -1.69   11.28   0
  -4  20   5    1.52    8.59   0
  -4 -20   5    4.70    7.95   0
   4 -20  -5    2.48   12.30   0
   4 -20   5    4.79   14.83   0
  -5 -20   5   10.33   11.51   0
   5 -20   5    5.83   20.53   0
   5 -20   5    5.22   21.51   0
  -5  20   5   10.50   12.94   0
  -5 -20  -5    7.30   11.48   0
   5 -20  -5    0.07   13.28   0
  -5 -20   5    6.52    8.31   0
   6 -20  -5   -5.54   13.81   0
  -6 -20  -5  -10.97   11.79   0
  -6 -20   5    3.23   12.55   0
  -6 -20   5    3.47    8.78   0
  -6  20   5   -2.58   12.83   0
  -1 -21   5   14.32    7.64   0
  -1 -21  -5    2.44   11.03   0
   1 -21  -5    3.86    7.86   0
  -2 -21   5   -4.40   10.88   0
   2 -21  -5    0.76   11.65   0
   2 -21   5    2.26   11.41   0
  -2 -21  -5    9.61    7.78   0
  -3  21   5   14.98    8.82   0
  -3 -21   5    6.62    8.08   0
   3 -21   5   10.07   11.89   0
   3 -21   5   13.30   12.16   0
   3 -21  -5    5.07    8.81   0
  -3 -21  -5   12.10    8.15   0
   4 -21  -5    8.48   12.32   0
   4 -21   5    1.93   12.81   0
  -4  21   5    3.24    8.99   0
  -4 -21  -5    6.77   11.52   0
   4 -21   5    1.95   12.82   0
  -4 -21   5   -0.71    8.59   0
  -4 -21   5    0.42   11.89   0
   5 -21  -5    6.66   13.59   0
   5 -21   5   11.91   19.01   0
   5 -21   5   12.44   20.22   0
  -5 -21  -5   12.43    8.72   0
  -5 -21   5   12.65    8.43   0
  -5  21   5   10.07   13.33   0
  -5 -21   5   14.21   12.46   0
   0 -22  -5    1.28    8.36   0
   0 -22   5   -2.23   11.38   0
  -1 -22  -5  309.29   13.08   0
   1 -22  -5  285.17   13.02   0
  -1 -22   5  311.10   12.79   0
   2 -22   5   -0.11   11.73   0
   2 -22  -5    3.78    8.51   0
  -2 -22  -5   -5.66    8.34   0
  -2 -22   5    3.32    7.98   0
   3 -22   5  199.34   13.88   0
   3 -22  -5  203.14   13.59   0
  -3 -22   5  212.54    9.31   0
   3 -22   5  186.52   14.19   0
  -3 -22  -5  234.53    9.27   0
   4 -22   5    2.98   13.74   0
  -4 -22   5   13.10   12.37   0
  -4 -22   5   -3.04    8.46   0
   4 -22   5   -0.59   13.40   0
  -4 -22  -5    3.70    8.63   0
   1 -23  -5  115.63   12.70   0
  -1 -23  -5  122.66    9.07   0
  -1 -23   5  122.94    9.12   0
   2 -23   5    6.05    9.33   0
   2 -23   5   14.70    8.94   0
   2 -23  -5    8.86   12.66   0
  -2 -23  -5   12.82   11.95   0
  -2 -23   5   11.32   12.01   0
   0   0   6  164.80   13.14   0
   0   0  -6  171.05   13.60   0
   1   0   6 1968.05   23.09   0
   1   0  -6 2290.18   24.07   0
  -1   0  -6 1991.22   22.85   0
  -1   0   6 2153.60   23.55   0
   2   0   6 1317.49   18.30   0
  -2   0   6 1440.73   18.65   0
  -2   0  -6 1286.11   17.95   0
   2   0  -6 1441.15   16.91   0
   3   0   6  460.10   10.86   0
  -3   0  -6  466.72   11.48   0
   3   0  -6  545.11   12.94   0
  -3   0   6  496.56   10.83   0
  -4   0  -6  128.70    9.55   0
  -4   0   6  118.18    7.69   0
   4   0  -6  145.83   10.09   0
  -5   0   6   94.92   10.12   0
  -5   0  -6   95.93    9.29   0
   5   0  -6   97.44    9.74   0
  -6   0   6  332.76    9.29   0
   6   0  -6  379.39   11.26   0
  -6   0  -6  329.93    9.17   0
  -7   0  -6   75.56    7.17   0
  -7   0   6   80.60   11.08   0
  -8   0  -6 1423.51   14.93   0
  -8   0   6 1485.55   16.30   0
  -8   0  -6 1392.57   14.80   0
  -9   0  -6  301.64   12.38   0
  -9   0   6  312.55   12.70   0
  -9   0  -6  301.49   12.18   0
 -10   0   6 1113.98   16.24   0
 -10   0  -6 1120.99   16.81   0
 -10   0  -6 1105.43   17.04   0
 -11   0  -6  160.31   10.37   0
 -11   0   6  174.70   10.29   0
 -11   0  -6  175.63   13.37   0
   1  -1  -6  987.38   15.78   0
   1   1   6  895.64   14.93   0
   1   1  -6 1076.38   18.37   0
  -1  -1  -6  935.38   17.11   0
   1  -1   6  903.18   17.98   0
  -1  -1   6  992.56   15.98   0
  -1   1   6  933.62   15.59   0
  -1   1  -6  967.59   19.58   0
   2   1  -6 1262.57   17.16   0
  -2  -1  -6 1035.14   15.14   0
  -2   1  -6 1058.91   19.40   0
   2   1   6 1066.40   14.80   0
   2  -1   6 1002.60   16.68   0
   2  -1  -6 1175.17   16.02   0
  -2   1   6 1142.04   17.78   0
  -2  -1   6 1156.60   15.34   0
  -3   1   6  427.05   12.63   0
   3  -1   6  393.30   10.69   0
   3   1  -6  482.61   12.20   0
  -3  -1   6  473.59   10.33   0
  -3   1  -6  412.37   13.13   0
  -3  -1  -6  420.05   10.29   0
   3  -1  -6  460.60   10.53   0
   3   1   6  439.89   11.41   0
  -4   1  -6 2310.12   23.72   0
  -4   1   6 2359.11   18.79   0
   4   1  -6 2648.70   19.54   0
   4  -1  -6 2585.72   20.37   0
  -4  -1   6 2386.75   18.05   0
  -4  -1  -6 2358.06   20.68   0
  -5   1  -6  531.46   13.22   0
  -5  -1   6  551.05   12.01   0
   5   1  -6  593.54   10.17   0
  -5  -1  -6  557.84   12.06   0
  -5   1   6  557.79   12.70   0
   5  -1  -6  589.05   10.47   0
  -6   1  -6 1557.19   18.17   0
  -6  -1   6 1562.83   15.73   0
  -6   1   6 1569.03   14.98   0
  -6  -1  -6 1560.18   16.53   0
   6  -1  -6 1651.72   14.77   0
  -7   1  -6  610.00   11.44   0
  -7   1   6  622.65   10.89   0
  -7  -1   6  635.87   10.59   0
   7  -1  -6  702.04   10.76   0
  -7  -1  -6  667.26   12.73   0
  -7   1  -6  656.68   13.36   0
  -8   1   6  290.80   12.31   0
  -8   1  -6  299.28    9.36   0
  -8  -1  -6  327.60   11.56   0
  -8   1  -6  298.08   11.80   0
  -8  -1  -6  317.10   11.22   0
  -8  -1   6  301.85    9.06   0
  -9  -1  -6   49.00   10.45   0
  -9   1  -6   61.64   11.49   0
  -9   1   6   52.59   11.93   0
  -9  -1   6   53.49    8.44   0
  -9   1  -6   49.27    8.11   0
  -9  -1  -6   51.67   10.49   0
 -10  -1  -6   -0.72   11.18   0
 -10   1  -6    6.53    7.80   0
 -10   1  -6    4.45   11.67   0
 -10   1   6    5.65   12.50   0
 -10  -1   6    4.25   12.19   0
 -10  -1  -6    2.15   11.14   0
 -11  -1   6    1.36    9.17   0
 -11  -1  -6    9.37    8.58   0
 -11  -1  -6   13.53   12.29   0
 -11   1  -6   10.36    8.92   0
 -11   1  -6    0.41   12.24   0
 -11   1   6    5.57    9.41   0
   0   2   6   78.46    8.16   0
   0   2  -6  104.89    9.35   0
   0  -2  -6   89.67   11.07   0
   0  -2   6   96.62    9.26   0
   1   2  -6   68.40    8.19   0
  -1   2  -6   65.55    8.50   0
   1  -2   6   54.73   10.62   0
  -1   2   6   65.38    8.33   0
   1  -2  -6   65.15    8.26   0
   1   2   6   56.06    7.23   0
  -1  -2   6   54.97   11.15   0
  -1  -2  -6   59.66    7.55   0
  -2  -2   6  333.66    9.72   0
   2  -2  -6  339.08   10.44   0
   2   2  -6  363.05   10.04   0
   2  -2   6  317.70   12.58   0
  -2   2  -6  321.03   14.46   0
  -2   2   6  324.95   12.96   0
   2   2   6  330.96    9.09   0
  -2  -2  -6  340.44   11.20   0
  -3  -2   6  423.81    9.49   0
   3  -2   6  406.37   13.07   0
  -3   2  -6  391.35   14.37   0
   3   2   6  413.82    9.41   0
   3   2  -6  469.80    9.79   0
   3  -2  -6  463.74   10.66   0
  -3   2   6  414.92   10.84   0
  -3  -2  -6  423.12    9.63   0
   4  -2  -6   10.46    6.76   0
  -4   2  -6    8.20    8.81   0
  -4  -2   6   10.50    6.58   0
  -4   2   6   10.40    7.04   0
   4   2  -6   10.33    9.61   0
  -4  -2  -6   11.95    8.18   0
  -5   2  -6    9.01    8.94   0
  -5  -2  -6    9.62    8.20   0
   5  -2  -6    3.60    9.98   0
  -5  -2   6   12.09    6.50   0
  -5   2   6    8.87    7.47   0
   5   2  -6    1.68    6.56   0
  -6   2  -6  123.43   10.38   0
  -6   2   6  130.93    8.41   0
   6  -2  -6  153.17    8.07   0
  -6  -2  -6  133.21    7.24   0
  -6  -2   6  143.26    7.38   0
  -7  -2  -6  121.24    7.46   0
  -7   2   6  128.83    8.52   0
  -7   2  -6  122.36   10.52   0
   7  -2  -6  137.16    8.26   0
  -7  -2   6  119.76    8.03   0
  -7   2  -6  121.18   10.43   0
  -8  -2  -6  256.54    8.58   0
  -8   2  -6  267.66   11.80   0
  -8  -2   6  249.71    8.66   0
  -8   2   6  272.49   12.49   0
  -8   2  -6  272.90   12.29   0
  -9  -2  -6   86.16   10.70   0
  -9  -2   6  105.22   11.58   0
  -9   2   6   72.65    8.99   0
  -9   2  -6   78.64    8.55   0
  -9  -2  -6   96.10   10.68   0
  -9   2  -6   85.88   10.80   0
 -10  -2  -6   95.47   11.63   0
 -10   2  -6   79.01   12.86   0
 -10  -2  -6   96.11   11.37   0
 -10  -2   6   76.76    8.99   0
 -10   2   6   83.31    9.74   0
 -10   2  -6   92.20   12.21   0
 -11  -2  -6    0.16   12.44   0
 -11   2  -6   -0.00   13.61   0
 -11   2   6    0.39   13.54   0
 -11  -2   6    5.12   13.23   0
 -11  -2  -6    6.83   12.39   0
 -11   2  -6    3.14   12.70   0
   1  -3  -6  122.05    8.24   0
  -1  -3   6  127.45    8.46   0
   1  -3   6  117.18   11.75   0
  -1   3  -6  129.27   11.54   0
  -1   3   6  111.33    8.32   0
   1   3  -6  129.34    8.16   0
   1   3   6  114.80    9.73   0
  -1  -3  -6  117.87    7.65   0
   2   3  -6  497.43   12.32   0
  -2   3  -6  455.11   17.56   0
   2  -3   6  407.14   15.17   0
   2  -3  -6  457.25   13.23   0
  -2  -3  -6  465.53   11.61   0
  -2  -3   6  452.55   10.47   0
  -2   3   6  417.30   13.14   0
   2   3   6  422.88    9.55   0
  -3   3   6   42.00   10.23   0
   3   3  -6   48.67    9.32   0
   3   3   6   36.85    7.82   0
  -3  -3   6   44.92    9.23   0
  -3   3  -6   34.30   10.46   0
   3  -3   6   37.74   10.08   0
   3  -3  -6   34.05   10.51   0
  -3  -3  -6   38.50    6.04   0
  -4  -3   6  159.98    7.73   0
  -4  -3  -6  148.73    6.93   0
  -4   3  -6  145.08   13.30   0
  -4   3   6  158.89    8.45   0
   4   3  -6  176.71    9.98   0
   4  -3  -6  167.85    8.31   0
  -5   3   6   80.68   10.87   0
  -5   3  -6   79.78   12.36   0
   5  -3  -6   74.85    7.43   0
  -5  -3   6   89.89    9.55   0
  -5  -3  -6   78.26    9.27   0
  -6   3   6  222.83   12.40   0
  -6  -3   6  220.02    8.01   0
  -6   3  -6  223.83   11.75   0
   6  -3  -6  216.67    8.59   0
  -6  -3  -6  208.84    7.58   0
  -6   3  -6  204.40   11.62   0
  -7   3   6   71.32    8.38   0
   7  -3  -6   71.57   10.59   0
  -7   3  -6   68.98   10.22   0
  -7  -3  -6   63.21    7.14   0
  -7  -3   6   74.69    7.27   0
  -7   3  -6   68.78   10.52   0
  -8   3   6   10.67    8.09   0
  -8   3  -6   13.28   10.64   0
  -8  -3   6    6.97    7.30   0
  -8  -3  -6    8.16    6.92   0
  -8   3  -6    7.24   10.10   0
  -9  -3  -6    5.87    6.99   0
  -9   3  -6   11.73   10.86   0
  -9   3   6   -8.77   11.94   0
  -9  -3  -6    7.48   10.07   0
  -9  -3   6   29.81   11.16   0
  -9   3  -6   10.70   11.80   0
 -10  -3   6   -3.05    8.51   0
 -10  -3  -6    6.82   10.98   0
 -10   3  -6   -0.23   11.37   0
 -10   3   6   -4.90   13.00   0
 -10   3  -6    5.38   12.66   0
 -10  -3  -6    8.27    7.95   0
 -11   3   6   -0.10   14.01   0
 -11  -3  -6   -1.36   12.11   0
 -11   3  -6    3.50   12.55   0
 -11   3  -6   -3.77   14.07   0
 -11  -3   6   -2.08    9.18   0
 -11  -3  -6    2.02   11.89   0
   0   4   6 3354.95   22.97   0
   0  -4  -6 3564.55   24.56   0
   0   4  -6 4050.39   29.66   0
   0  -4   6 3752.59   29.97   0
   1  -4  -6  836.22   13.08   0
  -1  -4  -6  894.78   14.11   0
  -1   4   6  800.26   12.98   0
  -1   4  -6  983.10   18.72   0
   1  -4   6  922.24   19.65   0
  -1  -4   6  965.29   15.50   0
   1   4  -6  979.96   13.87   0
   1   4   6  877.40   14.00   0
  -2  -4  -6 1811.58   16.23   0
   2  -4  -6 1804.98   18.05   0
  -2   4  -6 1999.52   32.54   0
   2   4  -6 1995.78   18.20   0
  -2   4   6 1647.90   17.58   0
   2  -4   6 1607.43   28.70   0
  -2  -4   6 1968.98   18.16   0
   2   4   6 1815.76   17.03   0
   3  -4   6  580.24   22.43   0
   3  -4  -6  612.40   11.62   0
  -3  -4   6  600.41   10.47   0
   3   4   6  591.17   11.21   0
  -3   4  -6  626.67   27.69   0
  -3   4   6  550.01   11.15   0
   3   4  -6  629.69   10.51   0
  -3  -4  -6  588.30    9.95   0
  -4  -4   6  243.84    8.02   0
  -4   4  -6  227.12   19.85   0
  -4   4   6  230.70    8.90   0
   4  -4  -6  248.73    9.35   0
  -4  -4  -6  263.50    9.53   0
  -5   4  -6    4.25   11.20   0
   5  -4  -6    2.95    7.25   0
  -5   4  -6    4.78   11.42   0
  -5   4   6   -1.06   10.86   0
  -5  -4  -6    2.04    5.94   0
  -5  -4   6    5.20    6.49   0
  -6   4  -6  108.40   11.82   0
   6  -4  -6  106.66   10.77   0
  -6   4   6  101.37    8.49   0
  -6  -4   6  103.13    6.99   0
  -6   4  -6   96.67   12.94   0
  -6  -4  -6  107.56    9.36   0
  -7  -4   6   82.44    7.02   0
   7  -4  -6   91.56   10.91   0
  -7   4  -6   84.85   14.58   0
  -7  -4  -6   84.01    7.16   0
  -7   4  -6   83.08   10.88   0
  -7   4   6   74.14    8.51   0
  -8   4   6  620.36   11.75   0
   8  -4  -6  661.84   11.24   0
  -8  -4   6  650.44   12.43   0
  -8  -4  -6  606.48   10.19   0
  -8   4  -6  643.83   18.06   0
  -8   4  -6  615.28   18.02   0
  -9  -4   6  100.60    8.38   0
  -9   4  -6  110.38   13.71   0
  -9  -4  -6  112.38   10.83   0
  -9   4   6  111.67   12.70   0
  -9   4  -6  109.88   14.48   0
 -10   4  -6  430.14   17.96   0
 -10   4  -6  437.07   17.48   0
 -10  -4   6  491.71   13.46   0
 -10  -4  -6  433.12   10.11   0
 -10   4   6  424.87   11.65   0
 -10  -4  -6  442.25   10.26   0
 -11   4  -6   65.15   15.36   0
 -11  -4  -6   71.37    8.83   0
 -11  -4   6   59.65   13.26   0
 -11   4   6   64.30   10.42   0
 -11  -4  -6   52.56    9.20   0
 -11   4  -6   59.28   13.76   0
   1   5  -6    8.94    6.09   0
  -1   5   6    8.06    6.56   0
  -1  -5   6    4.25    6.13   0
   1  -5  -6    6.83    6.38   0
  -1   5  -6    8.06    8.38   0
   1  -5   6    7.50    9.64   0
  -1  -5  -6   12.44    6.21   0
   1   5   6    7.61    5.92   0
  -2  -5  -6 1557.66   14.51   0
  -2   5   6 1483.36   17.28   0
   2   5   6 1538.99   14.29   0
  -2  -5   6 1663.05   16.51   0
   2  -5   6 1487.45   29.44   0
   2  -5  -6 1571.72   17.58   0
  -3   5   6  362.12    9.76   0
  -3  -5   6  431.72   11.29   0
  -3  -5  -6  426.41   10.32   0
   3   5   6  396.97    8.35   0
   3  -5  -6  408.78   12.00   0
  -4   5   6 2812.53   21.09   0
  -4  -5   6 3273.46   19.75   0
   4  -5  -6 3222.47   22.50   0
  -4  -5  -6 3120.20   18.49   0
  -5  -5  -6  778.16   10.36   0
   5  -5  -6  875.96   14.66   0
  -5  -5   6  788.32   12.25   0
  -5   5   6  742.37   14.38   0
  -6   5   6 1697.12   18.39   0
  -6   5  -6 1733.79   44.08   0
  -6  -5   6 1758.58   15.16   0
   6  -5  -6 1904.70   18.42   0
  -6  -5  -6 1719.64   13.79   0
  -6   5  -6 1557.04   39.73   0
  -7   5  -6  279.10   17.01   0
  -7  -5  -6  292.54    8.14   0
   7  -5  -6  320.41   12.35   0
  -7   5  -6  307.67   21.45   0
  -7  -5   6  314.09   10.80   0
  -7   5   6  280.34   13.19   0
   8  -5  -6  792.01   14.35   0
  -8  -5   6  741.96   10.51   0
  -8   5  -6  719.16   21.57   0
  -8   5  -6  682.82   20.61   0
  -8  -5  -6  730.84   10.49   0
  -8   5   6  675.59   12.42   0
  -9   5  -6    6.01   13.87   0
  -9  -5  -6    0.71   10.54   0
  -9  -5   6   16.18   10.73   0
  -9   5  -6    7.16   13.51   0
  -9   5   6   -2.11   12.81   0
 -10  -5  -6    8.32    7.85   0
 -10   5  -6    3.38   17.22   0
 -10   5  -6    6.25   14.69   0
 -10  -5   6    6.46    8.37   0
 -10  -5  -6    2.70    8.03   0
 -10   5   6    2.88    9.56   0
 -11   5  -6    2.71   16.68   0
 -11  -5   6    7.15    8.99   0
 -11  -5  -6    5.98    8.39   0
 -11   5   6   11.96    9.70   0
 -11   5  -6    0.45   18.46   0
 -11  -5  -6   18.10   12.25   0
   0  -6  -6 4175.45   23.14   0
   0  -6   6 4600.79   29.66   0
   0   6   6 3951.12   22.70   0
  -1   6   6 1053.15   14.60   0
  -1  -6   6 1133.00   13.71   0
   1  -6  -6 1035.07   14.63   0
   1   6   6 1085.03   12.57   0
   1  -6   6 1164.47   19.51   0
  -1  -6  -6 1150.57   14.07   0
  -2   6   6 1996.46   18.85   0
   2  -6   6 2119.26   33.45   0
   2   6   6 2087.24   16.82   0
   2  -6  -6 1912.86   17.29   0
  -2  -6  -6 2102.82   15.98   0
  -2  -6   6 2102.74   16.62   0
   3   6   6  405.01    8.37   0
  -3  -6   6  397.67    8.75   0
  -3   6   6  385.66   12.08   0
  -3  -6  -6  421.85    8.59   0
   3  -6  -6  405.16   10.04   0
  -4  -6  -6  322.42    7.94   0
   4  -6  -6  339.87   12.40   0
  -4  -6   6  321.21    8.18   0
  -4   6   6  307.74   12.20   0
  -5   6   6   36.65   11.07   0
  -5  -6   6   35.27    9.09   0
   5  -6  -6   32.54    7.94   0
  -5  -6  -6   31.37    6.40   0
  -6  -6  -6  248.80    7.90   0
   6  -6  -6  253.35   11.96   0
  -6  -6   6  250.38    7.85   0
  -6   6   6  239.40   12.40   0
  -7  -6  -6   50.17    9.34   0
  -7   6   6   51.79    8.77   0
  -7  -6   6   33.30    7.04   0
   7  -6  -6   48.59    8.12   0
  -8   6   6  522.36   14.65   0
  -8  -6   6  562.48   12.20   0
   8  -6  -6  575.21   11.25   0
  -8  -6  -6  540.62   11.89   0
  -9  -6   6  243.13    8.68   0
  -9   6  -6  217.21   23.64   0
  -9  -6  -6  248.64   11.54   0
  -9   6  -6  213.70   25.68   0
  -9   6   6  236.36   13.85   0
 -10  -6  -6  708.94   11.38   0
 -10   6  -6  602.40   34.32   0
 -10   6  -6  612.55   35.77   0
 -10   6   6  642.10   13.67   0
 -10  -6  -6  727.28   14.18   0
 -10  -6   6  698.04   11.19   0
 -11  -6  -6  127.18    9.51   0
 -11  -6   6  136.36    9.71   0
 -11   6   6  146.81   15.51   0
 -11  -6  -6  132.25   12.58   0
  -1  -7  -6   18.89    8.63   0
  -1  -7   6   13.85    8.35   0
   1  -7  -6   19.40    8.69   0
  -1   7   6   14.28    6.12   0
   1  -7   6   14.96    6.60   0
   1   7   6   15.55    5.99   0
   2   7   6  118.34    6.78   0
   2  -7  -6  111.23    9.50   0
  -2   7   6  116.78    9.54   0
   2  -7   6  120.72   11.81   0
  -2  -7   6  111.85    7.03   0
  -2  -7  -6  117.88    6.92   0
  -3   7   6  137.85   10.49   0
   3  -7  -6  144.51    8.04   0
  -3  -7   6  158.72    9.54   0
  -3  -7  -6  151.66    6.89   0
   3   7   6  147.29    8.96   0
   4  -7  -6  478.38   10.64   0
  -4  -7  -6  493.32    8.75   0
  -4  -7   6  484.48    8.96   0
  -4   7   6  444.97   12.61   0
  -5   7   6  115.38   11.44   0
  -5  -7  -6  146.40    9.21   0
   5  -7  -6  137.54    8.83   0
  -5  -7   6  129.48    7.24   0
   6  -7  -6  723.60   14.76   0
  -6  -7  -6  692.40    9.97   0
  -6   7   6  622.86   12.19   0
  -6  -7   6  716.72   11.99   0
  -7  -7  -6  133.43    9.74   0
   7  -7  -6  127.87    8.87   0
  -7  -7   6  114.82    7.60   0
  -7   7   6  118.98   12.46   0
  -8  -7  -6   63.77    9.88   0
  -8  -7   6   64.81   10.36   0
  -8   7   6   54.59    9.21   0
  -9  -7   6   14.93    7.75   0
  -9   7   6   20.05   13.05   0
  -9  -7  -6   20.69    7.65   0
 -10  -7  -6    8.00    8.02   0
 -10   7   6    4.80    9.81   0
 -10  -7  -6   12.39   11.58   0
 -10  -7   6    6.66    8.43   0
   0   8   6    0.78    8.82   0
   0  -8   6    7.90    8.89   0
   0  -8  -6    2.13    8.45   0
   1  -8   6   49.07    9.39   0
   1  -8  -6   44.81    6.65   0
  -1  -8   6   45.22    8.18   0
  -1  -8  -6   40.23    6.29   0
  -1   8   6   38.37    6.33   0
   1   8   6   44.52    6.52   0
  -2  -8   6   27.65    8.40   0
  -2   8   6   21.19    6.38   0
   2  -8   6   26.33    9.52   0
  -2  -8  -6   25.63    8.55   0
   2  -8  -6   23.38    8.92   0
   2   8   6   26.25    6.03   0
   2  -8   6   29.41    8.36   0
  -3   8   6   11.69    6.87   0
   3   8   6    5.05    5.89   0
   3  -8  -6    7.39    6.91   0
  -3  -8  -6    8.99    5.93   0
  -3  -8   6   13.49    6.09   0
  -4   8   6    7.01   10.13   0
  -4  -8   6    7.51    6.24   0
  -4  -8  -6    9.24    8.34   0
   4  -8  -6    8.55    9.98   0
  -5  -8  -6    2.64    8.52   0
  -5   8   6    3.88    7.50   0
   5  -8  -6   -1.07   10.77   0
  -5  -8   6   12.03    6.31   0
  -6  -8  -6    3.28    9.37   0
   6  -8  -6    2.67   11.02   0
  -6   8   6    1.60    7.87   0
  -6  -8   6    1.02    9.33   0
  -7   8   6    6.66   11.84   0
  -7  -8   6   11.08    6.95   0
  -7  -8  -6    5.86    6.69   0
  -8   8   6    6.83   12.34   0
  -8  -8   6    1.54   10.69   0
  -8  -8  -6    3.67    6.93   0
  -9  -8   6   15.45    7.91   0
  -9   8   6    8.73    9.33   0
  -9  -8  -6    8.87    7.60   0
 -10  -8  -6   16.06    8.22   0
 -10   8   6    9.93    9.93   0
 -10  -8   6   16.60    8.53   0
  -1  -9  -6  305.01    9.78   0
  -1  -9   6  311.07    8.41   0
   1   9   6  296.79    9.81   0
   1  -9  -6  300.83    8.23   0
   1  -9   6  336.37   11.79   0
  -1   9   6  290.84    8.17   0
  -2  -9  -6  392.46   10.13   0
   2  -9  -6  344.54   11.17   0
   2  -9   6  402.44   13.85   0
   2   9   6  363.91   10.08   0
  -2   9   6  351.49    9.00   0
   2  -9   6  380.52   12.35   0
  -2  -9   6  378.18    8.45   0
   3  -9  -6  368.14    9.45   0
   3  -9   6  375.17   19.36   0
  -3  -9  -6  403.21    8.15   0
   3  -9   6  405.88   22.92   0
  -3   9   6  361.45   11.60   0
   3   9   6  380.15    8.07   0
  -3  -9   6  406.44    8.37   0
   4  -9  -6 1008.73   15.56   0
  -4   9   6  914.77   12.75   0
  -4  -9   6 1008.45   10.97   0
  -4  -9  -6 1012.10   10.85   0
  -5   9   6  117.91    8.64   0
   5  -9  -6  137.23   11.49   0
  -5  -9  -6  129.96    6.78   0
  -5  -9   6  138.57    7.22   0
  -6   9   6  687.24   14.70   0
  -6  -9  -6  741.71    9.96   0
  -6  -9   6  754.98   12.31   0
  -7   9   6  178.86    9.76   0
  -7  -9  -6  201.11   10.18   0
  -7  -9   6  203.65    7.66   0
  -8  -9  -6  155.17   10.54   0
  -8   9   6  145.64   12.95   0
  -8  -9   6  147.66   11.38   0
  -9  -9  -6   22.13   10.90   0
   9  -9  -6   19.81   12.47   0
  -9  -9   6   26.59    7.82   0
  -9   9   6   13.31   13.18   0
 -10   9   6   -4.51   14.11   0
 -10  -9   6   10.48    8.42   0
 -10  -9  -6    4.14    8.13   0
   0 -10   6 4504.86   24.52   0
   0 -10  -6 4345.31   21.04   0
   0  10   6 4250.23   20.76   0
  -1 -10   6 1395.81   13.37   0
   1 -10  -6 1319.21   12.97   0
   1 -10   6 1473.87   17.56   0
  -1 -10  -6 1389.83   13.80   0
  -1  10   6 1288.79   12.73   0
   1  10   6 1349.18   12.35   0
   2 -10   6 1545.18   19.81   0
  -2  10   6 1472.53   13.95   0
   2 -10  -6 1534.83   15.90   0
  -2 -10  -6 1641.70   14.37   0
   2  10   6 1591.35   14.28   0
   2 -10   6 1586.97   21.11   0
  -2 -10   6 1625.06   13.71   0
   3 -10   6  167.03   15.06   0
  -3  10   6  155.23    8.19   0
  -3 -10   6  151.02    7.29   0
   3  10   6  163.27    6.83   0
   3 -10  -6  153.27   10.80   0
  -3 -10  -6  154.92    9.39   0
   3 -10   6  151.04   13.20   0
  -4 -10   6   79.68    6.80   0
  -4  10   6   72.66   10.27   0
   4 -10  -6   65.77   10.54   0
  -4 -10  -6   74.96    6.49   0
  -5 -10  -6    4.34    8.84   0
  -5  10   6    5.10   10.73   0
   5 -10  -6    9.20    7.55   0
  -5 -10   6    0.74    6.47   0
  -6  10   6  352.85   10.55   0
  -6 -10   6  402.76   11.10   0
  -6 -10  -6  436.01   10.72   0
  -7 -10   6   30.60    7.19   0
  -7 -10  -6   44.78    7.03   0
  -7  10   6   40.53   12.23   0
  -8  10   6  518.71   15.34   0
  -8 -10  -6  545.00    9.51   0
  -8 -10   6  576.91   12.24   0
   8 -10  -6  599.34   15.05   0
  -9 -10  -6  179.81    8.58   0
  -9  10   6  191.35   14.19   0
   9 -10  -6  195.65   13.51   0
  -9 -10   6  191.39   11.81   0
 -10 -10  -6  784.20   14.41   0
 -10  10   6  624.22   18.03   0
 -10 -10   6  769.24   11.60   0
  -1 -11  -6  145.63    7.03   0
   1 -11   6  151.21    7.37   0
   1 -11  -6  156.13    7.28   0
  -1  11   6  155.17    9.29   0
   1 -11   6  156.25    7.88   0
  -1 -11   6  155.08    7.39   0
   1  11   6  150.30    6.97   0
   2 -11  -6  760.94   11.12   0
   2 -11   6  806.01   14.65   0
   2  11   6  780.78    9.95   0
  -2  11   6  783.39   13.27   0
  -2 -11   6  835.89   10.42   0
   2 -11   6  837.98   15.77   0
  -2 -11  -6  831.96   11.84   0
  -3  11   6  270.02    8.71   0
   3 -11  -6  258.54    8.70   0
   3  11   6  281.13    9.63   0
  -3 -11   6  284.59    7.72   0
   3 -11   6  269.93   14.48   0
   3 -11   6  296.80   15.89   0
  -3 -11  -6  289.50    9.72   0
  -4  11   6 1384.50   16.28   0
   4 -11  -6 1433.34   15.11   0
  -4 -11   6 1564.83   12.63   0
  -4 -11  -6 1596.53   13.95   0
   5 -11  -6  622.99   12.04   0
  -5  11   6  588.91   11.45   0
  -5 -11  -6  638.44    9.45   0
  -5 -11   6  670.37   11.55   0
  -6  11   6 1182.04   16.91   0
  -6 -11   6 1252.66   11.50   0
  -6 -11  -6 1295.42   11.88   0
  -7 -11   6  385.79    8.66   0
  -7  11   6  340.94   10.87   0
  -7 -11  -6  394.24   11.71   0
  -8  11   6  183.17   10.19   0
   8 -11  -6  208.15   13.36   0
  -8 -11   6  209.20    8.74   0
  -8 -11  -6  207.34    8.01   0
   9 -11  -6   -1.97   12.70   0
  -9  11   6   11.00   13.46   0
  -9 -11  -6   14.75   11.22   0
  -9 -11   6   23.68   11.65   0
 -10 -11  -6    4.04    8.55   0
 -10 -11   6    7.06   12.71   0
 -10  11   6    9.21   14.69   0
   0 -12   6 1339.86   13.64   0
   0 -12  -6 1307.06   13.67   0
   0  12   6 1333.33   13.86   0
   0 -12   6 1323.95   13.19   0
  -1 -12  -6  131.28    6.93   0
   1 -12  -6  131.01    9.35   0
  -1 -12   6  149.22    7.31   0
   1  12   6  135.67    6.93   0
   1 -12   6  149.41    7.84   0
  -1  12   6  142.60    7.57   0
   2  12   6  609.36    9.10   0
   2 -12  -6  576.38   11.92   0
  -2 -12   6  663.23   11.58   0
   2 -12   6  592.06   12.05   0
   2 -12   6  601.05   13.06   0
  -2 -12  -6  594.64    9.07   0
  -2  12   6  564.14    9.92   0
   3 -12   6   54.57   10.52   0
   3 -12   6   47.00    9.86   0
   3 -12  -6   43.08    7.22   0
  -3 -12  -6   46.69    6.46   0
  -3 -12   6   58.11    9.22   0
  -3  12   6   49.57    7.26   0
  -4  12   6  105.89    7.80   0
  -4 -12  -6  123.71    6.92   0
   4 -12  -6  117.17   11.23   0
  -4 -12   6  137.27    9.63   0
   5 -12  -6   11.36   10.94   0
  -5 -12   6   22.79    6.45   0
  -5  12   6   12.85    7.48   0
  -5 -12  -6   11.62    9.43   0
  -6 -12  -6    1.63    9.35   0
  -6  12   6    7.25    8.08   0
  -6 -12   6    3.53    6.76   0
  -7  12   6   53.84   12.29   0
  -7 -12   6   59.03    7.45   0
  -7 -12  -6   51.12    7.25   0
   7 -12  -6   65.92   12.56   0
  -8 -12   6  240.00   11.72   0
  -8  12   6  230.55   14.24   0
   8 -12  -6  234.76   10.89   0
  -8 -12  -6  226.86    8.44   0
  -9 -12  -6   58.52    8.21   0
  -9  12   6   44.46   14.28   0
  -9 -12   6   62.85    8.27   0
   9 -12  -6   62.18   13.52   0
  -1 -13  -6    3.80    8.65   0
   1  13   6    8.98    8.75   0
  -1  13   6    6.75    6.72   0
   1 -13  -6    9.15    6.69   0
   1 -13   6    6.33    6.88   0
  -2 -13   6   39.24    6.63   0
   2 -13  -6   30.19    7.04   0
   2  13   6   34.69    6.49   0
   2 -13   6   37.57    9.54   0
   2 -13   6   34.68    8.93   0
  -2  13   6   39.80    9.75   0
  -2 -13  -6   36.84    6.36   0
   3 -13   6    1.84    9.54   0
   3 -13   6    3.50    9.70   0
   3 -13  -6    3.38    7.17   0
  -3  13   6   -2.07    9.43   0
  -3 -13   6    6.39    6.72   0
  -3 -13  -6    2.73    8.80   0
  -4 -13   6   17.99    6.89   0
  -4  13   6   16.85   10.40   0
   4 -13   6   10.10   19.55   0
  -4 -13  -6   19.51    9.33   0
   4 -13  -6   10.55   10.72   0
   4 -13   6   14.10   19.94   0
  -5  13   6   -1.19   10.77   0
  -5 -13   6    4.02    9.55   0
  -5 -13  -6   -7.47    6.65   0
  -6 -13   6    9.55    7.33   0
  -6  13   6    6.27   11.31   0
  -6 -13  -6    9.91    6.97   0
  -7  13   6   30.34   12.28   0
  -7 -13   6   30.85    7.33   0
  -7 -13  -6   37.13   10.45   0
   7 -13  -6   26.00   12.57   0
  -8 -13   6   -3.18    7.70   0
  -8  13   6   11.40   12.69   0
  -8 -13  -6   -8.46   10.93   0
   8 -13  -6   -1.82    9.35   0
  -9  13   6    7.58   13.97   0
   9 -13  -6   -0.95   13.48   0
  -9 -13  -6    1.59   11.86   0
  -9 -13   6   -0.67   12.02   0
   0 -14  -6  517.67   11.43   0
   0  14   6  520.21    9.32   0
   0 -14   6  561.20   11.83   0
  -1  14   6  131.53    7.72   0
   1  14   6  146.00    7.25   0
   1 -14  -6  146.09    7.62   0
  -1 -14   6  158.40    9.86   0
  -1 -14  -6  133.33    9.64   0
  -2 -14  -6  269.95    9.78   0
   2 -14  -6  233.82   10.74   0
   2  14   6  238.03    7.44   0
  -2 -14   6  274.89    8.12   0
   2 -14   6  254.12   11.42   0
   2 -14   6  261.67   10.71   0
  -2  14   6  261.58    8.38   0
  -3  14   6  151.28    8.21   0
   3 -14   6  154.44   11.15   0
   3 -14  -6  159.48    8.25   0
   3 -14   6  168.15   11.76   0
  -3 -14   6  168.16    9.66   0
  -3 -14  -6  149.06    7.12   0
  -4 -14   6   45.67    7.27   0
   4 -14  -6   42.04   11.02   0
   4 -14   6   40.84   14.23   0
  -4  14   6   34.59   10.69   0
   4 -14   6   46.61   14.45   0
  -4 -14  -6   38.66    6.70   0
  -5 -14  -6    4.72    9.36   0
  -5 -14   6    4.84    6.88   0
  -5  14   6    5.73   11.03   0
  -6 -14   6   31.66   10.12   0
  -6 -14  -6   45.99   10.01   0
  -6  14   6   44.48   11.61   0
   7 -14  -6   37.49   12.95   0
  -7 -14   6   42.37    7.59   0
  -7  14   6   32.04    8.99   0
  -7 -14  -6   32.94    8.05   0
   8 -14  -6  233.32   11.23   0
  -8  14   6  220.50   14.51   0
  -8 -14   6  279.51   12.10   0
  -8 -14  -6  268.33    8.99   0
  -9 -14  -6   33.11    8.67   0
  -9  14   6   34.98   14.18   0
  -9 -14   6   43.71    8.87   0
   9 -14  -6   27.23   14.23   0
  -1 -15  -6  132.78    6.93   0
   1  15   6  133.63    7.02   0
   1 -15  -6  120.57    7.56   0
  -1 -15   6  138.03    9.69   0
  -1  15   6  136.63   10.31   0
  -2 -15  -6  727.27    9.86   0
   2 -15   6  733.29   13.52   0
   2 -15  -6  701.79   10.80   0
   2  15   6  756.70    9.66   0
   2 -15   6  792.18   14.29   0
  -2  15   6  719.12   10.69   0
  -2 -15   6  796.20   12.15   0
  -3 -15   6  313.34    8.01   0
  -3 -15  -6  315.55   10.27   0
   3 -15   6  307.64   12.76   0
   3 -15  -6  297.71   11.46   0
  -3  15   6  285.93   11.66   0
   3 -15   6  279.89   13.90   0
  -3 -15   6  315.80   11.02   0
   4 -15   6 1222.99   27.92   0
  -4  15   6 1282.62   13.94   0
   4 -15   6 1356.35   27.38   0
   4 -15  -6 1222.91   14.05   0
  -4 -15   6 1426.55   14.41   0
  -4 -15  -6 1352.51   13.48   0
  -5 -15  -6  266.67    8.13   0
  -5 -15   6  284.85    8.51   0
  -5  15   6  255.35    9.88   0
  -6 -15  -6  812.62   12.65   0
  -6 -15   6  803.25   10.44   0
  -6  15   6  763.96   15.47   0
  -7 -15   6  183.11   11.05   0
   7 -15  -6  157.22   14.28   0
  -7 -15  -6  162.35    8.32   0
  -7  15   6  149.77   13.44   0
  -8 -15  -6  278.71   12.46   0
  -8 -15   6  277.35    9.44   0
  -8 -15   6  281.18    9.23   0
  -8  15   6  250.55   14.69   0
   8 -15  -6  256.85   15.12   0
   0  16   6 1017.81   11.38   0
   0 -16  -6  991.37   10.90   0
   0 -16   6 1071.16   13.80   0
   1  16   6  674.26   11.64   0
  -1 -16  -6  639.71   11.96   0
   1 -16  -6  602.14    9.97   0
  -1  16   6  585.26    9.73   0
  -1 -16   6  652.05   12.13   0
  -2 -16   6 1355.50   12.10   0
   2 -16  -6 1243.97   12.75   0
  -2 -16  -6 1343.76   14.08   0
   2 -16   6 1358.88   17.12   0
  -2  16   6 1249.78   12.89   0
   2 -16   6 1284.50   16.22   0
   3 -16   6  101.91   10.63   0
  -3 -16   6  118.82   10.24   0
  -3 -16   6  102.07    7.44   0
   3 -16   6  104.22   11.16   0
  -3  16   6  104.44   10.89   0
   3 -16  -6   91.09   11.00   0
  -3 -16  -6  111.73    7.11   0
   4 -16  -6   66.39   11.51   0
  -4 -16   6   77.43   10.43   0
   4 -16   6   67.23   14.36   0
  -4 -16   6   69.07    7.27   0
  -4  16   6   78.11   11.18   0
  -4 -16  -6   72.84    7.13   0
   4 -16   6   75.32   14.57   0
  -5 -16   6   20.64   10.33   0
  -5 -16   6    7.91    9.60   0
  -5  16   6    6.61   11.25   0
  -5 -16  -6   -5.38    7.08   0
  -6 -16  -6   97.92    7.75   0
  -6 -16   6  104.85   11.17   0
  -6 -16   6   90.50    8.20   0
  -6  16   6  104.71   12.56   0
   6 -16  -6   86.41   12.84   0
   7 -16  -6   63.03   13.57   0
  -7 -16   6   77.70   11.53   0
  -7 -16   6   53.31   11.50   0
  -7 -16  -6   55.59   11.35   0
  -7  16   6   54.87   12.90   0
  -8 -16   6  513.73   10.60   0
   8 -16  -6  540.37   17.47   0
  -8 -16   6  574.45   10.87   0
  -8  16   6  462.26   16.85   0
  -8 -16  -6  519.57   10.60   0
  -1 -17  -6   31.10    6.81   0
   1 -17  -6   24.56    6.97   0
  -1 -17   6   34.80    6.93   0
   1  17   6   28.85    7.17   0
  -1  17   6   33.43    7.02   0
  -2 -17  -6  211.09    7.88   0
   2 -17   6  215.64   11.92   0
  -2  17   6  199.26   11.28   0
   2 -17   6  210.84   11.46   0
  -2 -17   6  213.48    7.89   0
   2 -17  -6  199.52   11.20   0
   3 -17   6  174.66   12.47   0
   3 -17   6  165.56   11.86   0
   3 -17  -6  172.62    8.74   0
  -3 -17   6  187.29   10.78   0
  -3 -17  -6  188.10   10.44   0
  -3  17   6  165.35   11.58   0
  -3 -17   6  191.62   10.57   0
   4 -17   6  590.44   20.38   0
   4 -17   6  505.26   17.74   0
  -4  17   6  534.48   10.97   0
  -4 -17   6  592.63   12.26   0
  -4 -17   6  588.08   12.44   0
  -4 -17  -6  572.18    9.34   0
   4 -17  -6  481.27   10.85   0
  -5 -17   6  139.03    8.24   0
  -5  17   6  129.99   12.16   0
  -5 -17   6  133.52   11.23   0
  -5 -17  -6  148.20   10.64   0
  -6 -17   6  334.75    9.40   0
  -6 -17   6  319.03    9.22   0
  -6 -17  -6  331.28   11.53   0
  -6  17   6  280.93   10.88   0
   6 -17  -6  312.95   14.94   0
  -7 -17  -6   92.16    8.34   0
   7 -17  -6   85.51   14.61   0
  -7 -17   6   84.29    8.37   0
  -7  17   6   73.97   13.57   0
  -7 -17   6   95.05    8.89   0
   0 -18  -6   56.07   10.09   0
   0  18   6   60.09   10.46   0
   0 -18   6   64.27    7.34   0
  -1 -18  -6   -2.44    6.78   0
   1 -18  -6   -2.45   10.30   0
  -1  18   6    4.91   10.57   0
  -1 -18   6    1.12    6.96   0
   2 -18   6    3.96   10.58   0
   2 -18  -6   -4.44    7.61   0
  -2 -18  -6    4.81    9.85   0
   2 -18   6   -3.89    9.98   0
  -2 -18   6    5.05    9.78   0
  -2  18   6    5.86   10.68   0
   3 -18  -6   14.00    7.95   0
  -3 -18   6   24.89    7.07   0
  -3  18   6   21.03   10.98   0
  -3 -18   6   19.99   10.24   0
  -3 -18  -6   26.82   10.46   0
   3 -18   6   14.87    7.90   0
   3 -18   6    7.57   10.73   0
   4 -18   6    0.64   14.26   0
  -4  18   6    4.57    8.23   0
  -4 -18   6    4.57   10.75   0
   4 -18  -6    1.68   11.20   0
   4 -18   6    3.48   14.24   0
  -4 -18   6    3.45    7.42   0
  -4 -18  -6    8.68   10.25   0
  -5  18   6    1.57   11.87   0
  -5 -18   6    4.41   10.99   0
  -5 -18   6    1.36   10.86   0
  -5 -18  -6   -6.78    7.24   0
  -6 -18  -6   14.94   10.82   0
  -6 -18   6   13.03    8.03   0
   6 -18  -6    4.54   13.54   0
  -6 -18   6    7.33    8.16   0
  -6  18   6    8.70   12.68   0
  -7 -18   6    1.45    8.30   0
  -7 -18  -6    2.68    8.10   0
  -7  18   6   -1.73   13.42   0
  -7 -18   6    3.71    8.63   0
   7 -18  -6    2.35   10.57   0
  -1 -19  -6   -0.03    7.29   0
   1 -19  -6    6.70   10.35   0
  -1 -19   6   -0.76   10.07   0
  -1  19   6   -6.95    7.48   0
   2 -19  -6   50.17    8.07   0
  -2 -19  -6   53.48    7.42   0
  -2 -19   6   52.08    7.68   0
   2 -19   6   53.79   11.23   0
  -2  19   6   49.45    7.96   0
  -2 -19   6   55.02    7.42   0
   2 -19   6   53.98   10.72   0
  -3 -19   6   23.53   10.66   0
   3 -19   6   17.89   11.28   0
   3 -19   6   15.52   11.63   0
  -3 -19   6   36.72   10.75   0
   3 -19  -6   18.84    8.01   0
  -3  19   6   11.37   11.31   0
  -3 -19  -6   24.87    7.49   0
   4 -19   6  211.29   16.71   0
  -4  19   6  214.63    9.49   0
   4 -19   6  201.82   16.70   0
  -4 -19  -6  236.03   11.50   0
  -4 -19   6  244.29   11.58   0
  -4 -19   6  222.97   11.75   0
   4 -19  -6  206.69   12.94   0
  -5 -19  -6   43.43    8.22   0
  -5 -19   6   27.70   11.69   0
  -5 -19   6   36.66    8.30   0
  -5  19   6   26.10    8.81   0
  -6 -19   6  155.26    9.01   0
   6 -19  -6  170.03   14.64   0
  -6 -19   6  184.63   12.29   0
  -6  19   6  183.13   13.83   0
  -6 -19  -6  172.29    8.92   0
   0 -20  -6  741.14   13.17   0
   0 -20   6  691.01   10.89   0
  -1 -20  -6  226.84   11.36   0
  -1  20   6  235.75   12.05   0
   1 -20   6  233.39    9.13   0
   1 -20  -6  202.28    8.78   0
  -1 -20   6  221.79    8.72   0
   2 -20   6  499.15   11.40   0
   2 -20  -6  495.45   10.61   0
   2 -20   6  561.61   14.73   0
  -2 -20   6  557.24   10.29   0
  -2 -20   6  563.01   10.03   0
  -2 -20  -6  509.68   10.01   0
  -2  20   6  543.95   10.75   0
   3 -20   6  144.82   12.71   0
  -3 -20   6  157.01    8.42   0
   3 -20  -6  143.73    9.28   0
   3 -20   6  154.61   13.22   0
  -3 -20   6  156.79    8.71   0
  -3  20   6  137.00   12.53   0
  -3 -20  -6  144.80   11.24   0
  -4  20   6   86.67   12.56   0
   4 -20   6   75.59   15.80   0
   4 -20   6   67.63   13.22   0
  -4 -20   6   74.54    8.58   0
   4 -20  -6   61.88    9.20   0
  -4 -20   6   72.16   12.17   0
  -4 -20  -6   93.76    8.30   0
  -5 -20  -6    8.10    8.04   0
  -5 -20   6   12.69    8.38   0
  -5 -20   6   13.45    8.29   0
  -5  20   6    9.07   12.89   0
  -1 -21  -6   28.16    8.08   0
  -1 -21   6   28.37   11.13   0
  -1 -21   6   34.34    8.15   0
   1 -21  -6   30.13   11.60   0
   1 -21   6   32.86   11.69   0
   2 -21   6  300.76   12.94   0
  -2 -21   6  329.20   12.84   0
  -2  21   6  331.16   13.37   0
   2 -21   6  334.10   13.59   0
  -2 -21   6  326.47   12.37   0
  -2 -21  -6  317.76   12.07   0
   2 -21  -6  300.33   13.02   0
   3 -21   6  146.04   12.76   0
  -3 -21  -6  158.63   11.95   0
   3 -21  -6  139.28    9.51   0
  -3 -21   6  174.27   11.88   0
  -3  21   6  143.68   12.86   0
  -3 -21   6  147.28    9.09   0
   3 -21   6  148.73   13.31   0
  -4 -21   6  744.50   11.87   0
   4 -21   6  811.92   20.00   0
   4 -21  -6  709.28   16.31   0
   4 -21   6  665.00   22.39   0
  -4  21   6  778.88   16.33   0
  -4 -21  -6  818.68   11.62   0
  -4 -21   6  866.68   14.50   0
   0 -22  -6  700.55   14.24   0
   0 -22   6  763.39   15.25   0
   0 -22   6  664.88   11.70   0
  -1 -22  -6   99.82   11.84   0
   1 -22  -6   92.45    8.85   0
  -1 -22   6   86.69    8.48   0
   1 -22   6   88.99    9.12   0
  -1 -22   6   81.17   12.25   0
   2 -22   6  300.46   13.49   0
  -2 -22  -6  282.64    9.42   0
  -2 -22   6  300.95    9.74   0
   2 -22  -6  243.09   10.12   0
   2 -22   6  296.37   14.22   0
  -2 -22   6  297.11   10.17   0
   3 -22   6   57.46   13.72   0
   3 -22   6   61.29   13.29   0
  -3 -22  -6   60.19    8.53   0
  -3  22   6   61.64    9.24   0
   3 -22  -6   46.09   12.70   0
  -3 -22   6   45.29    8.71   0
  -3 -22   6   48.09   12.56   0
   1 -23   6    0.86   12.87   0
  -1 -23   6    4.75    8.63   0
  -1 -23  -6   -0.74    8.64   0
   1 -23  -6    5.66   12.49   0
  -1 -23   6    3.82   11.77   0
  -1  -1   7   40.07   11.10   0
   1   1   7   37.56    9.48   0
  -1  -1  -7   46.52    9.88   0
   1  -1   7   35.93    7.13   0
   1   1  -7   45.77    7.98   0
  -1   1   7   39.95    7.73   0
   1  -1  -7   41.49    7.83   0
  -1   1  -7   48.58   10.85   0
   2  -1   7 1363.89   18.92   0
  -2  -1  -7 1350.78   16.59   0
   2   1  -7 1557.09   16.60   0
   2   1   7 1342.14   15.82   0
   2  -1  -7 1574.08   18.61   0
  -2   1  -7 1314.18   19.13   0
  -2  -1   7 1510.65   18.02   0
  -2   1   7 1419.83   16.64   0
  -3  -1   7  321.81    9.34   0
  -3   1  -7  302.85   12.64   0
   3   1   7  299.51    8.66   0
   3  -1   7  288.34    9.59   0
   3   1  -7  365.59   11.69   0
  -3   1   7  305.77    9.64   0
  -3  -1  -7  306.86    9.10   0
   3  -1  -7  355.30   12.32   0
  -4  -1  -7 1002.87   14.90   0
  -4   1  -7  915.94   15.07   0
  -4   1   7  964.93   12.70   0
   4  -1  -7 1066.59   13.09   0
   4   1   7  997.06   14.24   0
  -4  -1   7  981.38   12.59   0
   4   1  -7 1064.94   12.67   0
   4  -1   7  916.11   14.04   0
  -5   1   7  140.41   10.55   0
   5   1  -7  150.21   10.10   0
  -5  -1   7  149.83   10.47   0
  -5   1  -7  136.78   10.30   0
   5  -1  -7  157.45   10.43   0
  -5  -1  -7  136.23    9.36   0
   6  -1  -7  741.56   13.39   0
   6   1  -7  739.96   10.77   0
  -6   1  -7  672.76   13.77   0
  -6  -1   7  702.25   12.80   0
  -6  -1  -7  683.39   12.93   0
  -6   1   7  669.86   13.68   0
  -7  -1  -7   74.65    7.25   0
  -7   1   7   81.57   11.05   0
  -7  -1   7   68.66    7.74   0
  -7   1  -7   71.75    9.84   0
   7  -1  -7   83.84   10.89   0
  -8   1   7  100.55    8.21   0
  -8   1  -7  108.37   10.73   0
  -8   1  -7  119.44   10.30   0
  -8  -1   7  121.52   11.21   0
  -8  -1  -7  112.05   10.23   0
  -9   1  -7   10.39   10.93   0
  -9  -1  -7   11.05    7.22   0
  -9  -1   7    8.15   11.33   0
  -9   1   7   11.03    8.19   0
  -9  -1  -7    7.67    7.36   0
  -9   1  -7   12.60   10.54   0
 -10  -1  -7   12.74   11.30   0
 -10  -1   7    3.96    8.70   0
 -10   1  -7    3.94   11.67   0
 -10   1  -7    0.93   11.68   0
 -10  -1  -7   -0.39   11.15   0
 -10   1   7   10.38    8.74   0
 -11  -1  -7   27.52   12.48   0
 -11   1  -7   28.42   13.11   0
 -11   1   7   33.84    9.47   0
 -11  -1  -7   33.27   12.18   0
 -11  -1   7   20.92    9.61   0
 -11   1  -7   27.43   12.67   0
   0  -2   7 5481.14   35.82   0
   0   2  -7 6002.83   37.19   0
   0  -2  -7 5131.15   30.84   0
   0   2   7 5165.71   30.61   0
   1   2   7 1229.91   15.25   0
   1  -2  -7 1277.66   15.94   0
  -1  -2   7 1319.85   16.68   0
  -1   2   7 1261.01   17.53   0
   1  -2   7 1230.67   19.77   0
  -1  -2  -7 1265.81   16.99   0
   1   2  -7 1448.59   18.52   0
  -1   2  -7 1341.63   19.91   0
   2  -2   7 3165.92   29.57   0
   2  -2  -7 3477.07   24.98   0
   2   2  -7 3653.51   23.68   0
  -2  -2   7 3545.25   24.38   0
  -2  -2  -7 3308.32   23.86   0
  -2   2   7 3255.58   24.49   0
  -2   2  -7 3240.67   32.56   0
   2   2   7 3138.50   22.00   0
  -3   2   7   52.09    7.72   0
   3   2   7   48.24    5.96   0
  -3  -2   7   51.60   10.02   0
   3  -2   7   43.85    6.43   0
   3  -2  -7   57.70    7.39   0
   3   2  -7   55.44    7.26   0
  -3   2  -7   44.86   10.30   0
  -3  -2  -7   44.85    8.52   0
  -4   2   7  854.59   12.53   0
  -4  -2  -7  848.18   12.08   0
  -4   2  -7  838.37   17.28   0
  -4  -2   7  864.34   11.65   0
   4   2  -7  949.40   11.88   0
   4   2   7  882.86   13.18   0
   4  -2  -7  929.66   12.74   0
  -5   2  -7   15.42    9.46   0
   5  -2  -7   18.76    7.11   0
   5   2  -7   20.30    6.62   0
  -5  -2   7   24.70    6.54   0
  -5   2   7   23.14   10.28   0
  -5  -2  -7   19.35    8.29   0
  -6  -2  -7  135.81    9.69   0
  -6   2   7  160.55   11.23   0
  -6  -2   7  147.79    7.89   0
   6  -2  -7  161.64   11.17   0
  -6   2  -7  145.42   10.62   0
   7  -2  -7  347.80   11.93   0
  -7   2  -7  320.92   12.45   0
  -7   2  -7  344.26   12.08   0
  -7   2   7  352.39   12.57   0
  -7  -2   7  342.69   11.84   0
  -7  -2  -7  342.00   11.07   0
  -8  -2  -7  643.23   10.84   0
  -8   2  -7  688.29   14.93   0
  -8   2   7  687.38   14.14   0
  -8  -2   7  695.97   13.14   0
  -8   2  -7  667.16   14.68   0
  -9  -2  -7  346.32    9.24   0
  -9  -2  -7  344.75   12.23   0
  -9   2  -7  330.49   13.14   0
  -9  -2   7  362.37   12.49   0
  -9   2  -7  327.74   12.88   0
  -9   2   7  312.23   10.16   0
 -10   2   7  825.12   13.25   0
 -10  -2   7  842.03   12.27   0
 -10   2  -7  787.54   16.84   0
 -10  -2  -7  804.99   12.62   0
 -10   2  -7  847.28   17.85   0
 -10  -2  -7  818.09   12.75   0
 -11   2   7   96.97   10.24   0
 -11  -2   7  121.84   13.69   0
 -11  -2  -7   91.40    9.31   0
 -11   2  -7   97.09   13.76   0
 -11   2  -7  107.28   14.49   0
 -11  -2  -7   94.89    9.32   0
   1   3   7  325.63   11.16   0
   1  -3   7  317.19   13.51   0
  -1  -3  -7  316.79    9.31   0
  -1   3  -7  370.50   13.75   0
  -1   3   7  308.58    9.83   0
   1   3  -7  380.38   12.40   0
  -1  -3   7  339.80   12.47   0
   1  -3  -7  327.08    9.92   0
   2  -3  -7 1636.67   16.81   0
  -2   3  -7 1760.76   26.63   0
   2  -3   7 1547.95   23.32   0
   2   3   7 1589.47   15.37   0
  -2   3   7 1549.95   16.55   0
  -2  -3   7 1732.99   16.47   0
   2   3  -7 1874.09   16.84   0
  -2  -3  -7 1687.03   17.18   0
   3  -3   7  947.80   19.62   0
   3  -3  -7  980.30   13.65   0
  -3  -3  -7  975.15   12.44   0
   3   3   7  955.78   13.13   0
  -3   3   7  891.53   13.15   0
  -3   3  -7  947.03   23.09   0
  -3  -3   7 1013.34   14.27   0
   3   3  -7 1143.24   14.71   0
  -4  -3  -7 2609.84   19.49   0
  -4  -3   7 2695.94   19.12   0
   4  -3  -7 2780.56   19.94   0
   4   3   7 2542.93   18.61   0
  -4   3   7 2480.91   19.38   0
  -4   3  -7 2308.40   30.65   0
   4   3  -7 2848.99   19.33   0
  -5  -3   7  934.74   13.15   0
   5  -3  -7  992.58   14.57   0
  -5  -3  -7  870.60   11.30   0
  -5   3  -7  846.02   18.58   0
  -5   3   7  855.39   12.41   0
  -6  -3  -7 2141.75   16.14   0
   6  -3  -7 2435.67   19.19   0
  -6   3  -7 2299.59   25.10   0
  -6   3  -7 2088.45   25.04   0
  -6   3   7 2164.71   19.10   0
  -6  -3   7 2201.76   15.36   0
  -7   3   7  561.46   11.17   0
  -7  -3  -7  584.11   10.09   0
  -7   3  -7  588.60   15.25   0
  -7  -3   7  587.35   12.50   0
   7  -3  -7  617.45   10.89   0
  -7   3  -7  545.07   14.86   0
  -8   3   7  659.40   11.61   0
   8  -3  -7  735.09   11.49   0
  -8   3  -7  716.02   16.32   0
  -8  -3  -7  689.44   10.77   0
  -8  -3   7  708.31   13.05   0
  -8   3  -7  668.58   15.59   0
  -9   3   7   29.51   12.35   0
  -9  -3  -7   28.12    7.45   0
  -9   3  -7   34.77   14.49   0
  -9   3  -7   31.93   11.20   0
  -9  -3   7   29.08    8.16   0
 -10   3  -7    1.60   14.93   0
 -10  -3  -7   11.73   11.04   0
 -10   3   7    3.55   12.85   0
 -10  -3   7    9.69   12.12   0
 -10  -3  -7    0.73   11.34   0
 -10   3  -7    6.26   13.01   0
 -11  -3  -7   13.13   12.05   0
 -11   3  -7    9.19   14.25   0
 -11  -3   7   14.55    9.22   0
 -11   3  -7    5.10   12.96   0
 -11   3   7    9.12   14.10   0
 -11  -3  -7    3.63   12.20   0
   0  -4  -7  764.33   12.02   0
   0   4   7  732.00   11.88   0
   0  -4   7  845.58   16.36   0
   0   4  -7  918.45   16.03   0
   1  -4   7  747.12   17.42   0
   1   4  -7  783.23   14.02   0
  -1  -4  -7  660.62   11.01   0
  -1   4  -7  782.18   16.83   0
   1  -4  -7  645.38   11.58   0
   1   4   7  659.67   10.97   0
  -1   4   7  632.14   11.58   0
  -1  -4   7  757.83   14.08   0
  -2  -4   7 2464.48   18.70   0
  -2  -4  -7 2529.56   19.18   0
  -2   4  -7 2656.06   32.80   0
   2  -4   7 2210.42   29.30   0
  -2   4   7 2233.60   19.10   0
   2   4  -7 2619.08   19.00   0
   2   4   7 2345.19   17.53   0
   2  -4  -7 2459.74   20.83   0
   3   4   7  408.10   10.31   0
   3  -4  -7  439.19   12.53   0
  -3   4  -7  423.90   18.36   0
   3   4  -7  461.63    9.56   0
  -3   4   7  391.40   12.34   0
   3  -4   7  410.27   16.18   0
  -3  -4   7  437.49   11.44   0
  -3  -4  -7  428.52   10.61   0
  -4  -4   7   33.39    6.65   0
   4   4   7   34.25    8.20   0
  -4   4   7   26.04    7.64   0
   4  -4  -7   32.51    7.28   0
  -4  -4  -7   27.18    6.20   0
   4   4  -7   33.25    6.74   0
  -4   4  -7   26.43   15.36   0
   5  -4  -7   39.39    7.40   0
  -5   4  -7   35.43   12.76   0
  -5  -4   7   28.69    9.20   0
  -5   4  -7   40.09   11.64   0
  -5   4   7   34.24   10.94   0
  -5  -4  -7   40.13    8.70   0
  -6  -4   7   92.13    7.25   0
  -6   4  -7   87.21   13.64   0
  -6   4   7   92.22    8.51   0
   6  -4  -7  104.64   10.88   0
  -6  -4  -7   94.02    6.96   0
  -6   4  -7   96.61   13.28   0
  -7   4  -7   22.07   12.95   0
  -7  -4   7   16.31    7.32   0
  -7  -4  -7   26.01    6.81   0
  -7   4  -7   17.21   11.17   0
   7  -4  -7   24.41    7.54   0
  -7   4   7   23.58    8.40   0
  -8   4   7  444.44   10.74   0
  -8   4  -7  422.58   15.42   0
   8  -4  -7  491.31   13.20   0
  -8  -4  -7  460.49   11.88   0
  -8   4  -7  457.37   16.63   0
  -8  -4   7  446.64    9.35   0
  -9   4  -7  128.76   12.64   0
  -9   4   7  150.50    9.67   0
  -9  -4   7  130.00   11.48   0
  -9   4  -7  141.23   14.30   0
  -9  -4  -7  133.65    8.26   0
 -10  -4  -7  267.00    9.16   0
 -10  -4   7  292.40    9.81   0
 -10   4  -7  258.47   14.88   0
 -10   4  -7  282.23   19.48   0
 -10   4   7  245.13   10.78   0
 -10  -4  -7  300.87   12.29   0
 -11   4  -7   75.25   17.37   0
 -11  -4   7  102.68   13.29   0
 -11  -4  -7   87.03   12.63   0
 -11  -4  -7  103.49   12.59   0
 -11   4   7   76.61   10.79   0
 -11   4  -7   66.78   19.45   0
  -1  -5   7   -1.42    6.24   0
  -1  -5  -7    3.95    5.83   0
  -1   5   7    6.25    6.25   0
   1   5  -7    4.27    6.09   0
  -1   5  -7    3.87    6.47   0
   1  -5   7    2.29   10.12   0
   1  -5  -7   -1.63    6.23   0
   1   5   7    2.69    6.01   0
  -2   5   7   61.07    7.48   0
   2   5  -7   80.75    7.05   0
   2  -5  -7   66.97   10.01   0
  -2  -5   7   72.78    7.06   0
  -2   5  -7   72.36   12.02   0
  -2  -5  -7   68.02    6.41   0
   2   5   7   68.46    6.36   0
   2  -5   7   68.29   12.89   0
  -3   5  -7   70.86   14.10   0
   3  -5  -7   60.07    7.50   0
  -3  -5   7   71.81    7.15   0
  -3   5   7   60.70    7.47   0
   3   5   7   71.52    8.49   0
  -3  -5  -7   66.47    6.25   0
   3  -5   7   65.50   12.73   0
  -4  -5   7  164.48    7.52   0
   4  -5  -7  186.24   11.09   0
  -4   5   7  145.26   11.14   0
  -4  -5  -7  186.31    9.19   0
   4   5   7  165.36    7.00   0
   5  -5  -7   24.02   10.68   0
  -5   5   7   17.16    8.01   0
  -5  -5   7   22.42    9.39   0
  -5  -5  -7   26.08    6.34   0
  -6  -5   7   -2.99    9.48   0
  -6  -5  -7    6.69    8.88   0
  -6   5   7   13.92   10.99   0
   6  -5  -7    6.07    7.33   0
  -7   5   7   20.51   11.85   0
  -7   5  -7   21.60   16.27   0
  -7  -5   7   28.02    9.83   0
  -7  -5  -7   24.25    6.82   0
  -7   5  -7   24.02   17.61   0
   7  -5  -7   24.75   10.83   0
  -8  -5   7   39.12   10.61   0
  -8  -5  -7   39.19   10.08   0
  -8   5  -7   35.41   16.73   0
  -8   5  -7   37.55   16.39   0
   8  -5  -7   46.49    8.12   0
  -8   5   7   44.28    8.74   0
  -9  -5   7   12.82    8.22   0
  -9   5  -7    1.72   18.90   0
  -9   5  -7    5.48   16.89   0
  -9  -5  -7    9.02    7.61   0
  -9   5   7    7.73    9.15   0
 -10   5  -7    3.58   17.79   0
 -10  -5  -7    7.88   11.01   0
 -10   5  -7    0.66   17.29   0
 -10  -5  -7   -0.52   11.38   0
 -10   5   7    4.19   13.53   0
 -10  -5   7   14.07   11.81   0
 -11  -5  -7    2.27   12.20   0
 -11  -5  -7    6.41   11.93   0
 -11  -5   7   -0.18    9.23   0
 -11   5  -7   -1.34   19.97   0
 -11   5   7   -0.54   14.63   0
 -11   5  -7    1.91   21.73   0
   0   6   7 1300.14   15.15   0
   0  -6   7 1367.32   16.53   0
   0  -6  -7 1319.08   15.23   0
  -1   6   7  223.96   10.51   0
  -1  -6  -7  248.32   10.02   0
   1   6   7  229.07    7.73   0
   1  -6  -7  247.61   10.58   0
   1  -6   7  239.08   10.36   0
  -1  -6   7  255.08    8.34   0
   2  -6  -7  611.83   11.00   0
  -2   6   7  582.83   10.81   0
  -2  -6  -7  628.29   10.11   0
   2   6   7  643.83   11.62   0
   2  -6   7  628.81   18.53   0
  -2  -6   7  698.54   12.39   0
  -3  -6  -7  163.47    6.90   0
  -3  -6   7  168.00    7.49   0
   3   6   7  162.83    8.87   0
  -3   6   7  148.10    7.92   0
   3  -6  -7  162.66    7.85   0
  -4  -6  -7  123.83    6.70   0
   4   6   7  125.31    6.35   0
  -4   6   7  124.82   11.31   0
  -4  -6   7  129.92    9.65   0
   4  -6  -7  126.89    7.93   0
   5  -6  -7   16.30   10.64   0
  -5  -6   7   12.36    6.63   0
  -5   6   7    8.95   11.07   0
  -5  -6  -7   13.03    6.49   0
   6  -6  -7   17.43   11.01   0
  -6  -6  -7   17.05    9.13   0
  -6  -6   7   25.35    6.65   0
  -6   6   7   21.61   10.87   0
  -7  -6   7    2.92    6.82   0
  -7   6   7    2.43   11.82   0
  -7  -6  -7    2.56    6.79   0
   7  -6  -7    2.49   11.10   0
  -8  -6  -7  144.67   10.44   0
  -8  -6   7  146.39    8.12   0
   8  -6  -7  168.62   12.31   0
  -8   6   7  132.18    9.70   0
  -9  -6   7   42.79   11.16   0
   9  -6  -7   39.09    8.53   0
  -9   6   7   33.42    9.31   0
  -9  -6  -7   39.82    7.51   0
 -10   6   7  177.03   14.38   0
 -10  -6  -7  205.42   12.41   0
 -10  -6   7  172.00    9.25   0
   1  -7   7   97.60   10.29   0
  -1   7   7   80.38    9.22   0
  -1  -7  -7   87.72    9.04   0
   1  -7  -7   87.40    9.12   0
  -1  -7   7   97.18    8.89   0
   1   7   7   88.33    6.72   0
   2  -7  -7 1253.86   15.28   0
  -2   7   7 1212.65   15.17   0
   2  -7   7 1379.82   25.51   0
  -2  -7   7 1380.95   14.72   0
  -2  -7  -7 1347.65   14.28   0
   2   7   7 1294.25   12.52   0
  -3  -7   7  441.37   10.84   0
   3  -7  -7  402.30   12.27   0
  -3   7   7  391.75    9.59   0
   3   7   7  423.41   10.15   0
  -3  -7  -7  414.46    8.48   0
   4  -7  -7 2158.32   19.37   0
  -4   7   7 1931.79   17.01   0
  -4  -7   7 2126.75   14.89   0
  -4  -7  -7 2179.99   15.02   0
   4   7   7 2199.90   15.91   0
  -5  -7  -7  546.68    9.32   0
  -5   7   7  502.06   13.20   0
  -5  -7   7  571.41   11.42   0
   5  -7  -7  555.47   11.10   0
  -6  -7   7 1936.07   15.54   0
   6  -7  -7 2018.76   19.30   0
  -6   7   7 1678.15   16.52   0
  -6  -7  -7 1864.96   14.02   0
   7  -7  -7  247.31    9.46   0
  -7  -7   7  251.40   10.80   0
  -7   7   7  212.36    9.92   0
  -7  -7  -7  245.39    7.84   0
   8  -7  -7  536.85   11.46   0
  -8  -7   7  475.07    9.41   0
  -8  -7  -7  479.81    9.57   0
  -8   7   7  461.68   11.52   0
  -9  -7   7   15.42   10.75   0
   9  -7  -7   10.96    8.27   0
  -9  -7  -7   16.25    7.79   0
  -9   7   7   12.29    9.16   0
 -10  -7   7    2.01    8.72   0
 -10  -7  -7    7.51   11.76   0
 -10   7   7   -6.41    9.93   0
   0  -8  -7 4844.54   23.05   0
   0   8   7 4931.65   24.12   0
   0  -8   7 5200.75   28.08   0
  -1   8   7  714.65   12.27   0
  -1  -8   7  758.75   12.60   0
  -1  -8  -7  734.86   12.09   0
   1   8   7  694.90   10.16   0
   1  -8   7  748.62   15.08   0
   1  -8  -7  703.20   10.51   0
  -2   8   7 2621.75   19.62   0
   2  -8  -7 2630.35   19.77   0
  -2  -8  -7 2707.19   16.71   0
  -2  -8   7 2852.85   17.92   0
   2   8   7 2702.48   16.58   0
   2  -8   7 2913.65   32.82   0
  -3  -8   7  118.21    6.91   0
  -3   8   7  103.37   10.49   0
  -3  -8  -7  103.17    6.69   0
   3  -8   7  106.84   18.05   0
   3   8   7  111.68    6.59   0
   3  -8  -7  105.88   10.38   0
   3  -8   7  107.03   16.99   0
  -4  -8  -7  209.61    7.22   0
   4  -8  -7  218.36   11.54   0
  -4   8   7  199.54   11.53   0
  -4  -8   7  206.20   10.09   0
   4   8   7  215.37    7.27   0
   5  -8  -7    3.13    7.53   0
  -5   8   7    2.12    7.54   0
  -5  -8   7   -2.01    6.64   0
  -5  -8  -7    4.60    6.35   0
   6  -8  -7   61.45   11.42   0
  -6   8   7   44.64   11.58   0
  -6  -8   7   53.27    6.97   0
  -6  -8  -7   54.04    7.00   0
  -7  -8  -7  282.96   10.50   0
   7  -8  -7  285.36   12.98   0
  -7   8   7  238.24   10.16   0
  -7  -8   7  295.04   10.71   0
  -8  -8   7  649.10   10.12   0
  -8  -8  -7  615.25   10.11   0
  -8   8   7  586.59   15.16   0
   8  -8  -7  673.51   14.86   0
  -9  -8   7  291.43   12.07   0
  -9   8   7  253.04   11.10   0
  -9  -8  -7  295.29    9.03   0
 -10  -8   7  721.02   11.53   0
 -10  -8  -7  703.88   14.56   0
 -10   8   7  627.13   13.90   0
   1   9   7   61.80    6.52   0
  -1  -9   7   66.26    8.99   0
   1  -9   7   65.98    9.58   0
  -1  -9  -7   66.52    6.38   0
   1  -9  -7   52.46    6.57   0
  -1   9   7   57.58    6.60   0
  -2  -9  -7  457.76    8.72   0
  -2  -9   7  437.30    8.80   0
   2  -9  -7  433.12    9.44   0
   2   9   7  472.80   10.53   0
  -2   9   7  437.83   11.50   0
   2  -9   7  465.59   15.06   0
   3  -9  -7  166.13    8.19   0
  -3  -9   7  192.10    9.62   0
  -3   9   7  176.49   10.64   0
   3   9   7  169.75    6.89   0
   3  -9   7  175.68   18.74   0
  -3  -9  -7  193.72    9.44   0
   3  -9   7  177.49   13.99   0
   4  -9  -7  941.43   14.88   0
  -4  -9  -7  956.22   10.52   0
  -4  -9   7  944.39   10.84   0
  -4   9   7  847.72   12.25   0
  -5  -9   7  216.28    7.68   0
  -5   9   7  186.51   11.58   0
   5  -9  -7  205.14   12.08   0
  -5  -9  -7  227.36    9.79   0
  -6   9   7 1177.25   14.55   0
   6  -9  -7 1381.18   17.37   0
  -6  -9  -7 1349.72   11.98   0
  -6  -9   7 1319.45   11.94   0
   7  -9  -7   43.40   11.80   0
  -7   9   7   37.63   11.97   0
  -7  -9  -7   53.85    9.83   0
  -7  -9   7   33.92    9.70   0
  -8  -9  -7  224.86   11.02   0
  -8  -9   7  209.41    8.08   0
  -8   9   7  181.06   13.27   0
  -9  -9   7   11.05   11.35   0
  -9   9   7   14.74   13.21   0
  -9  -9  -7   17.90   11.09   0
 -10  -9   7   -0.60    8.60   0
 -10   9   7   -6.54   14.32   0
 -10  -9  -7    1.17    8.19   0
   0 -10   7  553.46   10.41   0
   0 -10  -7  521.94    9.25   0
   0  10   7  523.27    9.25   0
   1 -10   7  110.68    9.79   0
  -1 -10  -7   98.55    9.02   0
  -1 -10   7   91.23    7.10   0
   1  10   7   98.94    8.80   0
   1 -10  -7   96.77    9.22   0
  -1  10   7   88.64    9.11   0
  -2  10   7   58.94    9.71   0
   2 -10   7   65.95   10.45   0
   2 -10   7   54.86    9.04   0
   2 -10  -7   51.06    6.79   0
  -2 -10  -7   56.93    6.50   0
  -2 -10   7   60.29    6.49   0
   2  10   7   49.07    6.21   0
   3 -10  -7    7.79    9.95   0
  -3 -10   7   16.75    8.85   0
  -3 -10  -7   11.86    6.27   0
   3  10   7    1.92    6.06   0
   3 -10   7    8.14   13.23   0
  -3  10   7    5.26    7.08   0
   3 -10   7    8.42   10.55   0
  -4 -10   7   73.76    6.80   0
  -4  10   7   68.25   10.51   0
   4 -10  -7   75.65    7.86   0
  -4 -10  -7   82.78    9.18   0
  -5 -10  -7   11.73    6.33   0
  -5 -10   7    2.95    6.53   0
   5 -10  -7    5.24   11.12   0
  -5  10   7   12.74   11.10   0
  -6 -10  -7   29.73    9.47   0
  -6 -10   7   27.54    9.76   0
  -6  10   7   24.55   11.46   0
   6 -10  -7   16.06    8.36   0
  -7  10   7    9.15    8.42   0
  -7 -10  -7    9.75    6.86   0
  -7 -10   7   10.39    9.99   0
  -8  10   7   35.35    9.26   0
  -8 -10   7   37.41    7.52   0
  -8 -10  -7   34.93   10.47   0
  -9  10   7   -0.98   13.37   0
  -9 -10   7    1.41    8.29   0
  -9 -10  -7    2.90    7.96   0
  10 -10  -7   48.44    9.86   0
 -10 -10   7   54.27   12.53   0
 -10  10   7   47.04   14.16   0
 -10 -10  -7   47.83    8.72   0
  -1 -11  -7   33.41    8.62   0
   1 -11  -7   24.42    6.62   0
   1 -11   7   28.12    9.10   0
  -1 -11   7   25.07    6.44   0
   1  11   7   27.03    6.38   0
  -1  11   7   31.76    6.67   0
  -2 -11   7   88.81    6.72   0
  -2 -11  -7   89.87    6.69   0
   2 -11  -7   86.11   10.01   0
   2  11   7   97.01    6.60   0
   2 -11   7   89.61   10.57   0
   2 -11   7   86.60    9.37   0
  -2  11   7   78.91    7.27   0
  -3 -11   7   93.31    9.65   0
   3  11   7   83.15    6.66   0
  -3 -11  -7   90.03    6.73   0
   3 -11  -7   82.85    7.57   0
  -3  11   7   86.05   10.35   0
   3 -11   7   85.64   10.08   0
   3 -11   7   95.31   14.21   0
  -4  11   7  151.50   11.39   0
   4 -11  -7  140.56   11.39   0
  -4 -11  -7  159.68    6.96   0
  -4 -11   7  175.61    9.79   0
  -5  11   7   18.90    8.00   0
   5 -11  -7   19.75    8.32   0
  -5 -11   7   37.90    9.47   0
  -5 -11  -7   21.24    6.46   0
  -6  11   7  132.94    9.27   0
  -6 -11   7  173.64   10.08   0
   6 -11  -7  156.68   12.84   0
  -6 -11  -7  157.67    7.75   0
  -7 -11  -7   47.58   10.69   0
  -7  11   7   46.28   12.39   0
  -7 -11   7   54.09    7.37   0
  -8  11   7  102.25   13.02   0
  -8 -11   7  113.13   10.86   0
  -8 -11  -7  100.14    7.96   0
  -9 -11   7   11.80    8.29   0
  -9 -11  -7    8.85    7.93   0
   9 -11  -7   24.67   12.92   0
  -9  11   7   14.88   13.67   0
   0 -12  -7 1908.58   15.38   0
   0 -12   7 1971.82   17.56   0
   0  12   7 1810.37   13.76   0
   1 -12   7  672.85   12.53   0
  -1 -12  -7  681.18   11.29   0
   1 -12  -7  638.99   12.18   0
  -1 -12   7  653.20   10.26   0
  -1  12   7  603.52    9.89   0
   1  12   7  684.47   11.49   0
   1 -12   7  671.74   11.47   0
  -2 -12   7 1404.77   14.57   0
   2 -12  -7 1246.97   12.82   0
   2 -12   7 1476.44   19.13   0
  -2  12   7 1312.94   14.62   0
  -2 -12  -7 1347.82   11.88   0
   2  12   7 1287.49   11.61   0
   2 -12   7 1236.78   15.45   0
  -3 -12   7   63.70    6.85   0
  -3 -12  -7   57.23    6.61   0
   3 -12   7   66.14   13.70   0
   3 -12   7   57.07    9.84   0
   3 -12  -7   62.05    7.19   0
  -3  12   7   59.17    9.95   0
   3  12   7   74.13    6.51   0
  -4  12   7  189.28   11.35   0
  -4 -12   7  182.85    7.39   0
  -4 -12  -7  182.01    7.39   0
   4 -12  -7  190.26    8.78   0
  -5  12   7    8.54    7.88   0
  -5 -12   7   11.11    6.95   0
   5 -12  -7   17.92    7.85   0
  -5 -12  -7   17.41    9.27   0
  -6  12   7   94.62    8.88   0
  -6 -12   7  105.43    7.26   0
   6 -12  -7  117.87   12.15   0
  -6 -12  -7  100.00   10.02   0
  -7  12   7  106.16   12.74   0
  -7 -12   7  120.27   10.45   0
  -7 -12  -7  114.73    7.74   0
  -8  12   7  393.69   15.17   0
   8 -12  -7  411.20   12.15   0
  -8 -12  -7  435.95   12.08   0
  -8 -12   7  418.97    9.66   0
   9 -12  -7  193.85   14.53   0
  -9  12   7  163.53   10.99   0
  -9 -12  -7  203.66   12.58   0
  -9 -12   7  202.41   12.53   0
  -1 -13  -7  100.28    9.09   0
   1 -13  -7  101.31    6.85   0
   1 -13   7  103.53    7.44   0
   1  13   7   99.99    6.70   0
  -1 -13   7  112.01    9.45   0
  -1  13   7   97.06    7.17   0
   2 -13   7  957.07   14.95   0
  -2  13   7  903.89   11.21   0
   2 -13  -7  885.16   11.25   0
  -2 -13   7  959.06   11.24   0
   2 -13   7  954.27   16.15   0
   2  13   7  928.04   12.14   0
  -2 -13  -7  925.34   10.52   0
   3 -13  -7  277.86    9.10   0
  -3 -13  -7  314.80   10.11   0
  -3 -13   7  313.05   10.38   0
   3 -13   7  315.00   16.12   0
   3 -13   7  278.40   12.58   0
   3  13   7  310.99    7.68   0
  -3  13   7  282.37    8.89   0
  -4 -13  -7 1730.14   14.53   0
  -4 -13   7 1693.12   13.24   0
   4 -13  -7 1538.36   15.08   0
  -4  13   7 1521.82   16.54   0
   5 -13  -7  526.06   14.18   0
  -5 -13   7  536.35    9.10   0
  -5  13   7  495.58   10.72   0
  -5 -13  -7  548.82    8.82   0
  -6 -13   7 1593.59   14.73   0
  -6  13   7 1347.01   15.11   0
  -6 -13  -7 1482.18   12.46   0
  -7 -13   7  349.42    8.92   0
  -7 -13  -7  335.13    8.78   0
  -7  13   7  322.95   13.94   0
   8 -13  -7  273.44   14.84   0
  -8 -13   7  274.88   12.21   0
  -8 -13  -7  271.28    8.82   0
  -8  13   7  278.73   14.80   0
  -9  13   7    8.79   14.00   0
  -9 -13   7   13.33    8.20   0
  -9 -13  -7    7.29    8.38   0
   9 -13  -7    1.91    9.83   0
   0 -14  -7 1189.79   11.80   0
   0  14   7 1238.16   12.09   0
   0 -14   7 1343.37   15.35   0
   0 -14   7 1327.59   14.64   0
   1  14   7  637.04   11.42   0
  -1 -14  -7  674.88   11.53   0
   1 -14  -7  626.97   12.26   0
   1 -14   7  662.89   13.44   0
  -1  14   7  624.56   10.00   0
  -1 -14   7  679.25   10.42   0
  -2 -14  -7  719.65   11.74   0
   2  14   7  740.44   11.71   0
  -2  14   7  667.49   10.27   0
   2 -14  -7  674.51   12.73   0
   2 -14   7  761.46   14.94   0
   2 -14   7  716.57   13.70   0
  -2 -14   7  750.84   12.56   0
   3 -14   7  255.24   13.16   0
  -3 -14   7  255.94    8.09   0
   3 -14  -7  246.03   11.24   0
  -3  14   7  262.42   11.10   0
   3 -14   7  246.99   11.89   0
  -3 -14  -7  256.78    7.75   0
  -4 -14   7  128.67    7.75   0
   4 -14   7  122.70   24.55   0
  -4 -14  -7  134.52    7.20   0
   4 -14   7  116.01   22.57   0
   4 -14  -7  117.64   11.57   0
  -4  14   7  129.56    8.41   0
   5 -14  -7   11.45   11.70   0
  -5 -14   7    2.62    7.05   0
  -5  14   7   10.23    7.85   0
  -5 -14  -7    0.90    9.59   0
  -6  14   7   71.65    8.95   0
  -6 -14  -7   89.81   10.07   0
  -6 -14   7   77.73    7.52   0
  -7 -14   7   24.48   10.78   0
  -7 -14  -7   33.14    7.21   0
  -7  14   7   36.18   12.65   0
   8 -14  -7  298.27   11.96   0
  -8  14   7  299.75   11.88   0
  -8 -14  -7  342.11   12.61   0
  -8 -14   7  332.23    9.63   0
  -9  14   7   87.08   14.99   0
  -9 -14   7  104.51   12.82   0
  -9 -14  -7   96.67   12.45   0
   9 -14  -7   82.12   14.70   0
  -1 -15  -7    4.58    6.38   0
  -1 -15   7    3.55    6.78   0
   1 -15   7    1.69    6.91   0
   1  15   7   -1.24    9.15   0
  -1  15   7    2.17    6.98   0
  -1 -15   7    6.96    9.02   0
   1 -15  -7    6.90    9.61   0
  -2 -15  -7   64.05    6.68   0
   2  15   7   72.40    9.69   0
  -2 -15   7   63.30    7.21   0
   2 -15  -7   65.57   10.28   0
  -2  15   7   69.75   10.57   0
   2 -15   7   69.56    9.88   0
   2 -15   7   64.45    7.76   0
  -3  15   7   90.38    8.04   0
   3 -15   7   92.53   11.43   0
  -3 -15   7   96.53   10.24   0
   3 -15  -7   83.62   11.04   0
   3 -15   7   86.23   10.62   0
  -3 -15  -7   98.38    9.61   0
  -4 -15  -7  311.98   10.70   0
  -4  15   7  290.88   12.05   0
  -4 -15   7  325.79   11.24   0
   4 -15   7  287.33   21.66   0
   4 -15   7  259.83   20.06   0
   4 -15  -7  275.38   12.20   0
  -5 -15   7   52.71   10.67   0
   5 -15  -7   44.29   11.86   0
  -5  15   7   52.19   11.64   0
  -5 -15  -7   40.65    7.05   0
  -6  15   7  107.50    9.40   0
  -6 -15   7  117.07    8.05   0
  -6 -15  -7  114.44    7.75   0
  -7 -15   7   44.57    8.02   0
   7 -15  -7   32.24   13.58   0
  -7 -15  -7   45.84   11.10   0
  -7  15   7   36.19    9.48   0
   8 -15  -7   67.07   10.09   0
  -8 -15   7   71.36   12.03   0
  -8 -15  -7   70.50    8.61   0
  -8  15   7   58.90    9.91   0
   0 -16   7  163.35   10.10   0
   0 -16  -7  168.99    9.98   0
   0 -16   7  165.09   10.83   0
   0  16   7  157.27   10.82   0
   1  16   7   23.65    6.68   0
  -1 -16  -7   23.65    7.00   0
   1 -16  -7   18.16    9.61   0
  -1 -16   7   18.97   10.07   0
  -1  16   7   16.12    7.01   0
  -1 -16   7   24.32    9.46   0
   1 -16   7   23.69   10.33   0
  -2 -16  -7   59.70    6.91   0
   2  16   7   60.07    7.04   0
  -2 -16   7   75.86    9.92   0
  -2  16   7   76.48   10.54   0
   2 -16  -7   53.66    7.39   0
   2 -16   7   60.21   10.61   0
  -2 -16   7   62.32    7.15   0
   2 -16   7   62.01    9.87   0
  -3 -16  -7    8.93    6.81   0
   3 -16   7   10.31   10.96   0
   3 -16   7   13.46   10.11   0
  -3 -16   7    4.93    7.01   0
  -3  16   7    2.25    7.34   0
   3 -16  -7   16.07   10.69   0
  -3 -16   7   13.87   10.18   0
  -4  16   7   27.92    7.89   0
  -4 -16   7   32.79    7.17   0
   4 -16   7   24.24   14.25   0
   4 -16  -7   31.61    8.25   0
  -4 -16  -7   34.75    7.03   0
   4 -16   7   28.49   15.29   0
  -5 -16   7    0.13   10.46   0
   5 -16  -7    4.68    8.58   0
  -5 -16  -7    0.28   10.07   0
  -5  16   7    6.11    8.11   0
  -6 -16  -7    7.68   10.12   0
  -6 -16   7   12.42   11.31   0
  -6  16   7  -10.19   12.17   0
  -7 -16   7    8.31    8.34   0
   7 -16  -7    6.51   13.67   0
  -7  16   7    5.57   13.04   0
  -7 -16  -7    4.05    7.99   0
  -8 -16   7   -6.75   12.20   0
   8 -16  -7   -1.75   14.09   0
  -8 -16   7    1.90    8.38   0
  -8  16   7   16.75   13.82   0
  -8 -16  -7   10.43   12.18   0
  -1 -17   7    6.02    9.50   0
   1 -17   7    9.15   10.12   0
   1 -17  -7    6.97    9.83   0
  -1 -17  -7    4.88    9.68   0
  -1 -17   7   10.37    9.88   0
  -1  17   7   10.26   10.09   0
   1  17   7    4.03    7.17   0
  -2 -17  -7  397.93   11.13   0
   2 -17  -7  384.05    9.58   0
  -2 -17   7  421.55   11.36   0
  -2 -17   7  379.80    9.17   0
  -2  17   7  364.51    9.28   0
   2 -17   7  374.39   12.21   0
   2 -17   7  386.88   13.29   0
  -3 -17   7  150.75    7.65   0
   3 -17   7  144.19   12.03   0
   3 -17  -7  123.86    8.64   0
   3 -17   7  138.44   11.33   0
  -3  17   7  133.09    8.46   0
  -3 -17   7  139.00   10.59   0
  -3 -17  -7  165.87   10.50   0
   4 -17   7  564.20   21.13   0
   4 -17  -7  549.93   13.72   0
  -4 -17   7  546.81    9.68   0
   4 -17   7  502.83   20.19   0
  -4  17   7  546.18   13.67   0
  -4 -17   7  562.02    9.63   0
  -4 -17  -7  546.73   11.90   0
  -5 -17   7  233.94    8.88   0
  -5  17   7  208.00   12.82   0
  -5 -17   7  229.71    8.80   0
  -5 -17  -7  213.10    8.24   0
   5 -17  -7  211.91   13.44   0
  -6 -17  -7  389.76    9.15   0
  -6 -17   7  383.25   12.66   0
  -6 -17   7  437.00   12.46   0
  -6  17   7  395.05   14.62   0
  -7 -17   7  141.01    9.18   0
  -7 -17   7  167.21    8.85   0
   7 -17  -7  141.31   11.00   0
  -7 -17  -7  161.83   12.29   0
  -7  17   7  146.70   13.91   0
   0 -18  -7 1424.91   12.63   0
   0 -18   7 1470.99   15.68   0
   0 -18   7 1481.68   16.29   0
   0  18   7 1401.68   12.64   0
  -1  18   7  218.13    8.32   0
  -1 -18  -7  197.09    7.94   0
   1 -18  -7  223.59   11.17   0
   1  18   7  213.10   11.44   0
  -1 -18   7  223.33   11.50   0
  -1 -18   7  231.30   10.85   0
   1 -18   7  220.32   11.68   0
  -2  18   7 1026.33   12.11   0
  -2 -18  -7 1066.26   11.78   0
  -2 -18   7 1088.95   12.14   0
   2 -18  -7 1014.87   12.09   0
  -2 -18   7 1078.28   11.85   0
   2 -18   7 1062.14   16.34   0
   2 -18   7 1062.00   17.28   0
  -3 -18  -7   83.93    7.38   0
   3 -18   7   78.44   13.81   0
   3 -18   7   76.51   11.95   0
  -3 -18   7   82.14   10.52   0
  -3  18   7   66.08    8.41   0
   3 -18  -7   82.33    8.34   0
  -3 -18   7   89.75   10.67   0
  -4 -18   7  112.38    8.19   0
   4 -18   7  122.37   14.00   0
   4 -18  -7  102.13    9.14   0
   4 -18   7  116.67   15.91   0
  -4 -18  -7  118.21    7.81   0
  -4  18   7  129.36   11.89   0
  -4 -18   7  120.75    8.40   0
  -5 -18   7   -1.06    7.82   0
  -5  18   7   -2.89    8.76   0
  -5 -18   7    3.90    7.82   0
   5 -18  -7    3.44    8.66   0
  -5 -18  -7    5.41    7.44   0
  -6 -18  -7   49.50    8.08   0
  -6 -18   7   53.45    8.23   0
  -6 -18   7   67.76   12.15   0
  -6  18   7   46.90    9.37   0
   7 -18  -7   96.28   15.17   0
  -7 -18   7  105.90   12.77   0
  -7 -18   7   95.94    9.09   0
  -7  18   7   89.15   14.29   0
  -7 -18  -7   99.52    8.92   0
   1 -19  -7   36.37    7.75   0
  -1 -19  -7   36.50    7.65   0
  -1 -19   7   39.76    7.58   0
  -1 -19   7   37.94   10.99   0
   1 -19   7   41.38   11.14   0
  -1  19   7   41.39   11.12   0
  -2 -19   7  375.76    9.25   0
   2 -19  -7  356.03    9.80   0
  -2 -19   7  386.00    9.59   0
  -2  19   7  334.37    9.62   0
   2 -19   7  347.45   10.20   0
   2 -19   7  374.42   13.81   0
  -2 -19  -7  395.78   11.50   0
  -3 -19  -7  257.03   11.59   0
   3 -19   7  217.22   12.74   0
   3 -19   7  239.67   13.58   0
   3 -19  -7  216.77    9.40   0
  -3 -19   7  250.33   11.68   0
  -3 -19   7  229.66   11.35   0
  -3  19   7  218.30    9.55   0
  -4 -19  -7  718.51   10.60   0
  -4 -19   7  725.25   11.04   0
  -4 -19   7  753.15   10.78   0
   4 -19   7  723.31   22.57   0
   4 -19   7  648.10   21.71   0
  -4  19   7  738.22   14.89   0
   4 -19  -7  647.03   12.23   0
  -5 -19   7  157.72    8.89   0
  -5 -19   7  159.39    8.99   0
  -5  19   7  157.86   13.41   0
  -5 -19  -7  179.07   11.61   0
   5 -19  -7  145.99   13.67   0
  -6 -19  -7  545.08   13.49   0
  -6 -19   7  588.52   13.53   0
  -6 -19   7  534.08   14.08   0
  -6  19   7  535.44   15.74   0
   0 -20  -7  219.90   11.94   0
   0  20   7  219.78    9.05   0
   0 -20   7  225.12   11.64   0
   0 -20   7  229.02    9.50   0
   1 -20  -7   30.76    8.12   0
  -1 -20   7   45.97   10.67   0
   1 -20   7   38.05    8.39   0
  -1 -20  -7   39.22    7.80   0
  -1 -20   7   43.99    8.04   0
  -1  20   7   31.90    8.39   0
  -2 -20  -7  219.30    8.68   0
   2 -20  -7  201.27    9.23   0
  -2  20   7  219.97   12.60   0
  -2 -20   7  239.99   11.73   0
  -2 -20   7  235.42    9.26   0
   2 -20   7  249.29   12.92   0
   2 -20   7  215.47   12.01   0
  -3 -20   7   52.83    8.21   0
   3 -20   7   52.83   12.13   0
  -3 -20   7   65.87   11.69   0
   3 -20   7   63.82   12.77   0
  -3 -20  -7   62.84    8.21   0
   3 -20  -7   52.75    8.60   0
  -3  20   7   53.14    8.85   0
   4 -20  -7    8.07    8.81   0
  -4 -20   7   37.82   11.86   0
   4 -20   7   17.58   12.93   0
  -4 -20  -7   15.58   11.12   0
  -4 -20   7   16.66    8.03   0
  -4  20   7   15.56   12.66   0
   4 -20   7   20.00   13.43   0
  -5 -20   7   -3.22    8.29   0
  -5  20   7    0.97   13.06   0
  -5 -20   7    1.83   12.05   0
   5 -20  -7    1.41   13.48   0
  -5 -20  -7    4.87    8.30   0
  -1 -21  -7    7.43    8.12   0
   1 -21  -7   15.82   11.57   0
   1 -21   7   15.41   12.03   0
  -1 -21   7    9.25   11.11   0
  -1  21   7    3.13   11.81   0
  -1 -21   7   17.81    8.19   0
   2 -21  -7    7.92   11.82   0
  -2  21   7   -2.51    8.44   0
   2 -21   7    3.17    8.07   0
  -2 -21   7    6.03    7.74   0
  -2 -21  -7   -2.37    7.91   0
  -2 -21   7    0.15   11.50   0
   2 -21   7    4.78   12.21   0
  -3  21   7    7.86    8.58   0
  -3 -21  -7   11.09    8.29   0
   3 -21   7   10.23   12.29   0
  -3 -21   7   16.10    8.51   0
   3 -21  -7    6.62    8.57   0
  -3 -21   7    0.49   11.62   0
   3 -21   7   11.77   13.18   0
  -4  21   7   22.46   13.06   0
  -4 -21   7   21.57   12.37   0
   4 -21   7   12.80   16.61   0
  -4 -21   7   23.07   12.16   0
   4 -21  -7   12.16    9.28   0
   4 -21   7   11.15   13.80   0
  -4 -21  -7   20.40    8.35   0
   0 -22  -7  306.40   13.01   0
   0 -22   7  308.50   10.45   0
   0 -22   7  305.62    9.80   0
  -1 -22   7   78.97    8.49   0
   1 -22  -7   87.72    8.67   0
   1 -22   7   83.81   13.23   0
  -1 -22  -7   85.36    8.93   0
  -1 -22   7   86.70   12.68   0
   2 -22   7  217.28   13.27   0
   2 -22   7  220.52   14.31   0
  -2 -22   7  220.79    9.94   0
   2 -22  -7  221.93    9.95   0
  -2 -22  -7  240.03   12.66   0
  -2 -22   7  229.60   12.41   0
  -2  22   7  247.01   13.65   0
   3 -22   7   12.52   12.41   0
  -3  22   7   14.99   12.99   0
   3 -22   7   12.60    9.72   0
  -3 -22   7    8.95    8.81   0
  -3 -22  -7   19.64   12.05   0
   3 -22  -7   15.31    9.28   0
  -3 -22   7   15.49    8.67   0
  -1 -23  -7   27.47   12.37   0
  -1 -23   7   33.78    9.35   0
   1 -23  -7   33.64   12.44   0
  -1 -23   7   26.65   12.28   0
   1 -23   7   30.04    9.25   0
   0   0   8  290.25    9.88   0
   0   0  -8  310.62   10.31   0
   1   0  -8 4795.13   28.66   0
   1   0   8 4322.67   29.07   0
  -1   0  -8 4589.90   30.89   0
  -1   0   8 4653.74   29.23   0
   2   0   8  507.01   12.50   0
  -2   0  -8  514.94   13.61   0
  -2   0   8  568.20   13.81   0
   2   0  -8  567.00   11.47   0
   3   0   8 2214.54   20.56   0
  -3   0   8 2135.23   17.86   0
  -3   0  -8 2152.82   21.80   0
   3   0  -8 2387.37   18.64   0
  -4   0  -8    8.00    8.98   0
   4   0   8   10.61    8.00   0
   4   0  -8   18.12    9.87   0
  -4   0   8    7.33    7.15   0
  -5   0  -8   39.78    6.66   0
   5   0  -8   45.47    9.80   0
  -5   0   8   38.72    7.09   0
  -6   0   8   30.66   10.31   0
   6   0  -8   35.79   10.12   0
  -6   0  -8   29.22    9.19   0
   7   0  -8  964.40   11.62   0
  -7   0   8  929.19   14.01   0
  -7   0  -8  867.19   12.71   0
  -8   0   8    9.54    7.79   0
  -8   0  -8   13.92   10.14   0
  -9   0   8  998.00   12.46   0
  -9   0  -8 1023.24   15.94   0
  -9   0  -8  945.98   13.78   0
 -10   0  -8   21.18   11.68   0
 -10   0   8   24.69    8.99   0
 -10   0  -8   23.42   11.61   0
 -11   0   8  674.76   12.54   0
 -11   0  -8  695.06   16.73   0
 -11   0  -8  713.33   16.71   0
  -1  -1   8  794.48   15.32   0
   1  -1  -8  835.28   15.07   0
   1   1   8  713.60   12.42   0
   1  -1   8  719.77   13.63   0
   1   1  -8  861.19   15.69   0
  -1  -1  -8  715.43   12.78   0
  -1   1   8  763.42   12.94   0
  -1   1  -8  764.67   14.50   0
   2  -1   8    6.53    8.72   0
  -2  -1   8    3.55    7.00   0
   2  -1  -8    7.67    7.06   0
   2   1   8    5.70    8.25   0
  -2  -1  -8    5.66    9.00   0
  -2   1  -8    6.82   10.00   0
   2   1  -8   14.14   10.05   0
  -2   1   8    1.05   10.28   0
   3  -1   8 2301.85   22.11   0
  -3  -1  -8 2280.73   19.62   0
   3   1  -8 2611.83   18.98   0
  -3  -1   8 2462.87   18.70   0
   3   1   8 2286.97   18.62   0
  -3   1  -8 2286.77   23.95   0
  -3   1   8 2320.13   18.86   0
   3  -1  -8 2462.88   19.01   0
   4  -1  -8    4.18    6.71   0
   4  -1   8    2.81    7.89   0
  -4   1  -8    3.06    8.99   0
  -4  -1   8    1.44    7.03   0
  -4  -1  -8    6.48    8.61   0
  -4   1   8    1.82    9.80   0
   4   1   8    1.85    7.93   0
   4   1  -8    4.53    9.83   0
  -5   1  -8 1914.68   20.97   0
  -5   1   8 1859.23   15.73   0
   5   1  -8 2135.00   15.86   0
  -5  -1   8 1948.48   17.07   0
   5  -1  -8 2083.80   16.37   0
  -5  -1  -8 1835.97   16.79   0
   6  -1  -8   32.38   10.47   0
  -6   1   8   21.48    7.60   0
  -6   1  -8   32.13    6.79   0
  -6  -1   8   25.41    7.14   0
   6   1  -8   38.08   10.10   0
  -6  -1  -8   26.86    9.10   0
   7  -1  -8  897.77   11.84   0
  -7   1   8  848.29   11.78   0
  -7  -1   8  815.67   13.93   0
  -7   1  -8  813.52   14.93   0
  -7  -1  -8  836.06   13.95   0
  -8   1   8   19.43    7.79   0
  -8   1  -8   19.53    9.99   0
  -8  -1   8   16.63    7.81   0
  -8  -1  -8   18.33    7.10   0
  -8   1  -8   12.14   10.26   0
  -9  -1  -8  116.87   10.81   0
  -9   1  -8  110.50   11.46   0
  -9   1  -8  114.60   11.42   0
  -9   1   8  110.82    8.78   0
  -9  -1   8   96.92    8.86   0
  -9  -1  -8   98.58    8.38   0
 -10  -1   8    3.86    8.87   0
 -10   1  -8    5.45    8.35   0
 -10   1  -8   10.70   11.82   0
 -10   1   8    4.68    8.71   0
 -10  -1  -8    1.55   11.07   0
 -10  -1  -8    8.16   11.40   0
 -11   1   8   51.94    9.94   0
 -11   1  -8   30.94   13.21   0
 -11  -1   8   52.66   13.35   0
 -11  -1  -8   34.43    9.28   0
 -11   1  -8   38.46    9.64   0
 -11  -1  -8   49.61   12.99   0
   0   2  -8   49.49   10.83   0
   0   2   8   40.92    7.08   0
   0  -2  -8   47.22    9.94   0
   0  -2   8   51.52   10.88   0
  -1   2  -8 1081.36   17.18   0
  -1  -2   8 1071.72   14.88   0
   1  -2   8  994.23   17.58   0
  -1  -2  -8 1043.88   13.99   0
   1   2   8 1013.13   14.91   0
  -1   2   8  990.60   14.15   0
   1   2  -8 1174.04   15.28   0
   1  -2  -8 1084.32   16.15   0
   2  -2   8    2.52    9.09   0
   2  -2  -8    0.92    9.84   0
   2   2  -8    7.50    9.54   0
  -2  -2  -8   -0.51    5.94   0
  -2  -2   8    5.25    7.08   0
  -2   2   8   -2.34   10.07   0
  -2   2  -8   -2.28   10.58   0
   2   2   8    7.06    5.66   0
  -3  -2  -8  349.89   10.68   0
  -3   2   8  356.70   12.20   0
  -3  -2   8  346.14    9.40   0
   3  -2  -8  378.96   12.44   0
  -3   2  -8  318.02   11.42   0
   3   2   8  324.93    8.34   0
   3   2  -8  393.78   11.84   0
   3  -2   8  333.70   11.60   0
   4  -2   8    3.15    8.12   0
  -4   2   8    5.22    9.95   0
  -4  -2  -8    3.93    8.61   0
   4   2  -8    4.11    6.60   0
  -4  -2   8    7.89    9.82   0
   4  -2  -8    2.10    6.88   0
  -4   2  -8    3.68    6.53   0
   4   2   8    1.45    7.94   0
  -5   2   8   19.18    7.33   0
   5   2  -8   22.34    9.61   0
   5  -2  -8   18.52    7.30   0
  -5  -2   8   21.74    6.85   0
  -5   2  -8   20.78    9.77   0
  -5  -2  -8   26.36    8.70   0
  -6   2   8   20.05    7.99   0
  -6  -2  -8   14.21    6.68   0
   6  -2  -8   31.52    7.56   0
  -6  -2   8   29.27    6.97   0
   6   2  -8   26.39    9.91   0
  -6   2  -8   22.31    9.70   0
  -7   2   8   43.30   11.25   0
  -7   2  -8   40.86   10.56   0
  -7  -2   8   46.00    7.78   0
   7  -2  -8   56.14   10.92   0
  -7  -2  -8   46.80    7.09   0
  -8   2   8   20.61   11.29   0
   8  -2  -8   17.53    7.78   0
  -8   2  -8   15.62   10.11   0
  -8  -2   8   26.36    7.64   0
  -8   2  -8   21.69   10.35   0
  -8  -2  -8   18.92   10.15   0
  -9   2   8  135.44    9.26   0
  -9  -2   8  141.68    8.93   0
  -9   2  -8  152.91   12.28   0
  -9  -2  -8  145.61   11.10   0
  -9   2  -8  133.01   12.09   0
 -10   2   8    3.97    9.33   0
 -10   2  -8   11.77   12.14   0
 -10  -2   8   10.11    8.70   0
 -10  -2  -8   14.87   11.47   0
 -10  -2  -8    5.58   11.03   0
 -10   2  -8    6.26   12.01   0
 -11   2   8   57.18    9.88   0
 -11   2  -8   53.87   16.92   0
 -11  -2  -8   58.21    9.02   0
 -11  -2   8   71.91   13.61   0
 -11   2  -8   58.27   14.17   0
 -11  -2  -8   60.97   12.42   0
   1   3   8  106.03    6.96   0
   1  -3   8  109.98   11.61   0
  -1  -3  -8  109.48    7.43   0
   1   3  -8  132.78    8.14   0
  -1  -3   8  129.78   10.72   0
  -1   3  -8  119.76    9.06   0
   1  -3  -8  115.96    8.07   0
  -1   3   8  105.03    8.00   0
   2   3  -8    5.03    9.32   0
  -2  -3  -8    1.78    8.61   0
   2  -3  -8    4.34    6.87   0
  -2  -3   8    2.39    6.77   0
   2  -3   8    3.68    9.32   0
  -2   3   8    7.58    9.84   0
  -2   3  -8    0.24   10.47   0
   2   3   8    2.58    5.82   0
   3  -3   8    2.33    8.54   0
   3  -3  -8   10.35    9.82   0
   3   3   8    6.52    5.32   0
   3   3  -8    5.76    6.90   0
  -3  -3   8    2.93    6.90   0
  -3  -3  -8    5.15    8.35   0
  -3   3   8   -3.20    7.37   0
  -3   3  -8    3.44   10.69   0
  -4  -3   8   -1.59    6.85   0
   4  -3   8    5.82    8.00   0
  -4   3  -8    7.17    9.88   0
  -4  -3  -8    8.87    8.70   0
   4  -3  -8    2.11    7.11   0
   4   3   8    8.68    8.11   0
  -4   3   8    6.74    7.45   0
   4   3  -8    4.40    6.79   0
  -5   3  -8  495.46   15.72   0
   5  -3  -8  595.68   12.91   0
   5   3  -8  571.30    9.90   0
  -5  -3   8  561.98   11.77   0
  -5  -3  -8  566.22   11.77   0
  -5   3   8  527.09   10.62   0
  -6  -3  -8    8.86    8.94   0
  -6   3  -8    7.55   10.39   0
   6  -3  -8   11.53    7.81   0
  -6  -3   8    9.29    6.93   0
  -6   3   8   10.33    8.17   0
  -7   3   8   70.82    8.73   0
  -7   3  -8   79.89   10.69   0
  -7   3  -8   73.24   13.37   0
   7  -3  -8   80.88   11.23   0
  -7  -3   8   66.57   10.74   0
  -7  -3  -8   76.04    9.95   0
  -8   3   8    9.35    8.35   0
  -8   3  -8   10.09   13.12   0
   8  -3  -8    9.15   11.02   0
  -8  -3  -8   13.01    9.93   0
  -8   3  -8    5.44   10.48   0
  -8  -3   8    6.89    7.74   0
  -9   3   8    4.25   12.53   0
  -9   3  -8    8.92   11.36   0
  -9   3  -8    7.33   11.67   0
  -9  -3   8   20.51   10.98   0
  -9  -3  -8    6.92   10.65   0
 -10   3   8    1.08    9.41   0
 -10   3  -8    2.69   12.20   0
 -10  -3  -8    4.60    7.84   0
 -10   3  -8    2.01   15.79   0
 -10  -3  -8    7.72   11.28   0
 -10  -3   8    5.27   12.49   0
 -11   3  -8    0.94   13.49   0
 -11  -3   8    5.29    9.40   0
 -11   3  -8   -1.65   14.27   0
 -11  -3  -8   -2.33    8.65   0
 -11   3   8    5.69    9.95   0
 -11  -3  -8    5.17    8.96   0
   0   4  -8    9.20    6.88   0
   0   4   8    6.74    6.32   0
   0  -4   8   16.82   10.19   0
   0  -4  -8    8.77    6.28   0
  -1   4  -8 4091.73   32.10   0
  -1   4   8 3353.94   22.83   0
  -1  -4  -8 3557.86   22.54   0
  -1  -4   8 3938.62   25.73   0
   1   4   8 3543.11   22.41   0
   1  -4  -8 3452.93   22.08   0
   1   4  -8 4144.43   25.74   0
   1  -4   8 3459.09   29.54   0
  -2  -4  -8  216.49    7.71   0
   2   4  -8  251.68   10.98   0
   2  -4   8  209.94   12.24   0
  -2   4   8  206.32    8.98   0
   2  -4  -8  226.18    8.97   0
  -2  -4   8  242.75    8.81   0
   2   4   8  224.05    7.57   0
  -2   4  -8  251.01   13.57   0
  -3  -4  -8 1101.82   12.41   0
   3  -4   8 1046.54   20.07   0
  -3   4   8 1002.40   13.30   0
   3  -4  -8 1173.95   15.72   0
  -3   4  -8 1129.01   24.03   0
   3   4  -8 1210.41   13.02   0
   3   4   8 1084.84   13.47   0
  -3  -4   8 1079.45   12.56   0
  -4  -4  -8    4.34    8.57   0
  -4   4   8   -4.76   10.16   0
   4   4  -8    0.55    9.33   0
   4   4   8    7.69    5.52   0
   4  -4  -8    4.75   10.17   0
  -4  -4   8    8.94    9.42   0
  -4   4  -8    5.45   13.12   0
  -5  -4   8   -0.26    9.45   0
  -5   4  -8    2.59   13.22   0
  -5   4   8   -1.18   11.25   0
   5  -4  -8    6.10    7.72   0
  -5  -4  -8    3.10    9.11   0
   6  -4  -8   49.07    7.71   0
  -6   4   8   40.08    7.85   0
  -6   4  -8   40.93   13.47   0
  -6  -4  -8   46.32    6.79   0
  -6  -4   8   47.31    6.97   0
  -6   4  -8   49.47   12.34   0
  -7   4  -8  356.82   17.51   0
  -7  -4   8  402.03   11.61   0
  -7  -4  -8  373.10    8.88   0
  -7   4  -8  406.46   17.61   0
  -7   4   8  375.43   10.28   0
   7  -4  -8  407.36   10.15   0
  -8   4  -8   -1.05   13.88   0
  -8   4  -8    5.03   11.66   0
  -8  -4  -8    1.19    9.88   0
   8  -4  -8    2.13    7.91   0
  -8  -4   8    3.90   10.33   0
  -8   4   8   -0.15    8.28   0
  -9   4  -8  531.18   17.58   0
  -9  -4  -8  591.04   13.16   0
   9  -4  -8  611.63   11.29   0
  -9  -4   8  547.35   10.39   0
  -9   4  -8  576.35   20.91   0
  -9   4   8  549.07   11.82   0
 -10  -4  -8    6.51   11.03   0
 -10  -4  -8    3.90    8.20   0
 -10   4  -8    1.46   15.33   0
 -10   4  -8    6.84   16.66   0
 -10  -4   8    1.37    8.69   0
 -10   4   8    6.76   13.34   0
 -11   4  -8  350.63   21.71   0
 -11   4  -8  385.94   23.43   0
 -11  -4  -8  432.64   14.29   0
 -11  -4   8  424.91   14.37   0
 -11   4   8  430.26   15.73   0
 -11  -4  -8  404.26   14.76   0
  -1  -5  -8  412.34   11.22   0
   1  -5   8  389.21   12.07   0
   1  -5  -8  399.84   11.71   0
  -1   5   8  360.35    9.45   0
   1   5   8  381.67    8.95   0
   1   5  -8  431.10    9.75   0
  -1  -5   8  426.87   11.95   0
  -1   5  -8  451.55   13.69   0
  -2  -5  -8   68.61    6.49   0
   2   5  -8   73.26    7.04   0
  -2   5   8   69.74    7.60   0
   2  -5   8   63.92   10.46   0
   2  -5  -8   66.27    7.33   0
  -2   5  -8   74.14   10.58   0
   2   5   8   68.00    6.18   0
  -2  -5   8   75.07    6.82   0
   3  -5   8 3052.33   35.82   0
  -3  -5  -8 3273.23   19.24   0
  -3  -5   8 3336.49   19.55   0
   3   5  -8 3619.42   20.14   0
  -3   5  -8 3505.51   42.00   0
  -3   5   8 3068.79   21.78   0
   3   5   8 3238.75   19.59   0
   3  -5  -8 3237.07   21.07   0
  -4   5   8  106.05    8.07   0
   4  -5  -8  117.35    8.10   0
  -4   5  -8  122.40   18.71   0
  -4  -5   8  130.58    9.79   0
   4   5   8  122.72    8.71   0
  -4  -5  -8  128.09    9.07   0
   5  -5  -8 3496.13   21.47   0
  -5  -5   8 3379.02   19.39   0
  -5  -5  -8 3266.26   18.64   0
  -5   5   8 3124.71   22.21   0
  -6  -5   8   62.89    7.06   0
   6  -5  -8   60.96    7.87   0
  -6  -5  -8   54.41    9.07   0
  -6   5   8   53.54    7.87   0
  -7  -5   8 1596.63   13.42   0
  -7   5   8 1592.35   15.66   0
  -7  -5  -8 1682.45   15.80   0
  -7   5  -8 1707.65   48.03   0
   7  -5  -8 1723.55   15.67   0
  -7   5  -8 1480.65   45.21   0
  -8   5  -8   10.35   20.16   0
  -8   5  -8    6.21   16.91   0
   8  -5  -8    7.46   11.11   0
  -8  -5  -8    4.27    7.10   0
  -8   5   8   15.04   12.20   0
  -8  -5   8   11.82    7.66   0
  -9   5  -8  138.66   21.78   0
   9  -5  -8  159.63    9.16   0
  -9  -5  -8  132.93    8.31   0
  -9   5  -8  129.62   20.15   0
  -9   5   8  132.87   13.20   0
  -9  -5   8  147.97   11.65   0
 -10   5  -8    6.49   22.88   0
 -10   5  -8    4.53   21.84   0
 -10   5   8   -2.86    9.75   0
 -10  -5  -8   10.06   11.35   0
 -10  -5   8   10.55    8.54   0
   0   6   8   32.62    6.57   0
   0  -6   8   35.15    6.72   0
   0  -6  -8   34.95    6.53   0
   0   6  -8   33.19    6.78   0
  -1  -6   8 3988.33   24.39   0
  -1   6   8 3452.34   22.22   0
  -1  -6  -8 3671.08   20.66   0
  -1   6  -8 4085.24   29.32   0
   1  -6   8 3815.33   30.82   0
   1  -6  -8 3475.63   21.09   0
   1   6  -8 4062.02   22.99   0
   1   6   8 3471.12   20.05   0
  -2  -6  -8    9.42    6.12   0
  -2   6  -8    9.98    8.80   0
  -2   6   8    6.58    9.51   0
   2  -6  -8    5.81    7.19   0
   2  -6   8    9.37    9.97   0
   2   6   8    4.54    8.61   0
  -2  -6   8    9.59    9.54   0
  -3  -6  -8 1719.21   14.15   0
   3  -6   8 1619.23   30.57   0
   3   6   8 1723.94   15.06   0
  -3  -6   8 1760.99   14.48   0
  -3   6   8 1578.16   15.38   0
   3  -6  -8 1783.66   17.58   0
   4   6   8   50.14    6.20   0
   4  -6  -8   57.78    7.48   0
  -4  -6   8   53.87    6.84   0
  -4  -6  -8   54.65    6.35   0
  -4   6   8   56.32   10.54   0
  -5  -6   8   12.70    6.66   0
  -5   6   8    1.77    7.81   0
   5  -6  -8   10.90    7.80   0
  -5  -6  -8   -0.20    6.53   0
  -6  -6   8    4.69    6.69   0
   6  -6  -8    7.00   10.94   0
  -6   6   8    9.82    7.75   0
  -6  -6  -8    6.46    9.57   0
  -7  -6   8  351.56   11.46   0
  -7  -6  -8  367.12   11.28   0
   7  -6  -8  366.45   12.94   0
  -7   6   8  308.35   10.38   0
  -8  -6   8   -2.52    7.73   0
   8  -6  -8    4.39   11.43   0
  -8   6   8   12.03   12.14   0
  -8  -6  -8    2.28    7.09   0
   9  -6  -8  938.89   13.12   0
  -9  -6  -8  901.92   11.66   0
  -9   6   8  878.47   16.45   0
  -9  -6   8  894.19   11.40   0
 -10   6   8   22.82   13.91   0
 -10  -6   8   31.89   12.42   0
 -10  -6  -8   37.22   11.81   0
  -1  -7   8  160.20    7.46   0
  -1   7   8  159.70   10.16   0
   1  -7  -8  150.90    7.45   0
   1  -7   8  167.49   11.37   0
   1   7   8  150.00    9.35   0
  -1  -7  -8  161.71    7.29   0
   2  -7   8  104.27   11.47   0
  -2   7   8  104.65    9.90   0
   2  -7  -8   94.42    7.23   0
  -2  -7   8  118.80    9.49   0
  -2  -7  -8  108.99    9.15   0
   2   7   8   99.89    6.61   0
  -3  -7  -8  713.01   11.79   0
   3  -7   8  606.10   21.93   0
   3  -7  -8  659.32   11.15   0
  -3   7   8  630.79   13.17   0
  -3  -7   8  681.28   10.26   0
   3   7   8  690.91   11.32   0
   4   7   8    8.54    8.12   0
   4  -7  -8    3.66   10.38   0
  -4   7   8    3.51    7.57   0
  -4  -7   8    8.92    6.61   0
  -4  -7  -8    3.98    6.18   0
  -5  -7  -8  610.02    9.62   0
   5  -7  -8  644.61   11.56   0
  -5  -7   8  665.26   11.86   0
  -5   7   8  609.80   13.66   0
  -6  -7   8    9.47    9.60   0
  -6   7   8    5.02   11.29   0
  -6  -7  -8   11.99    9.45   0
   6  -7  -8   10.46   11.01   0
  -7  -7   8  269.09   10.86   0
   7  -7  -8  274.86    9.83   0
  -7  -7  -8  289.19   10.72   0
  -7   7   8  250.67    9.94   0
  -8   7   8    8.84   12.33   0
  -8  -7  -8    4.64    7.19   0
  -8  -7   8  -12.19   11.21   0
   8  -7  -8    9.56    8.24   0
  -9  -7   8   16.81    8.26   0
   9  -7  -8   12.03   12.28   0
  -9   7   8   14.49   13.29   0
  -9  -7  -8    9.61    7.85   0
 -10   7   8   -7.76   13.84   0
 -10  -7  -8   14.17   11.72   0
 -10  -7   8    2.89   12.29   0
   0  -8   8    9.14    6.51   0
   0  -8  -8   11.61    6.23   0
   0   8   8   12.87    6.44   0
  -1   8   8   29.62    6.42   0
   1   8   8   37.50    6.38   0
   1  -8  -8   40.75    6.49   0
  -1  -8   8   41.50    6.54   0
  -1  -8  -8   34.28    6.39   0
   1  -8   8   40.18    9.68   0
  -2   8   8   70.33    7.19   0
  -2  -8  -8   93.52    6.62   0
   2  -8   8   93.03   11.57   0
   2  -8  -8   94.27    7.24   0
  -2  -8   8   95.72    7.01   0
   2   8   8   92.62    8.83   0
  -3   8   8  189.15   10.76   0
  -3  -8  -8  194.92    7.35   0
   3  -8   8  183.37   17.18   0
   3  -8   8  200.41   15.27   0
   3   8   8  194.11    9.08   0
  -3  -8   8  214.65    9.80   0
   3  -8  -8  205.76   10.90   0
   4  -8  -8   24.13   10.54   0
  -4   8   8   12.44   10.53   0
   4   8   8   20.16    5.97   0
  -4  -8   8   28.38    9.21   0
  -4  -8  -8   19.62    8.72   0
   5  -8  -8   10.48    7.50   0
  -5  -8  -8   -4.20    8.92   0
  -5  -8   8   -3.13    6.61   0
  -5   8   8    0.34   10.74   0
  -6   8   8    7.51   11.54   0
  -6  -8   8    1.81    6.78   0
   6  -8  -8    6.09    8.06   0
  -6  -8  -8    6.45    9.43   0
   7  -8  -8    5.72   11.38   0
  -7  -8   8    2.73    6.98   0
  -7   8   8   13.19   11.63   0
  -7  -8  -8    5.04    9.52   0
  -8   8   8    5.73   12.18   0
   8  -8  -8   -0.71   11.73   0
  -8  -8  -8   -3.27    6.93   0
  -8  -8   8    2.97   10.95   0
  -9  -8   8   22.68    7.95   0
  -9   8   8   21.20    9.24   0
   9  -8  -8   19.58   12.55   0
  -9  -8  -8   23.09    7.72   0
 -10  -8   8   -2.53   12.37   0
 -10   8   8    6.14   14.22   0
 -10  -8  -8    4.60   11.87   0
  -1   9   8   53.01    6.73   0
  -1  -9  -8   60.49    6.38   0
   1   9   8   49.40    6.34   0
   1  -9  -8   60.06    9.26   0
   1  -9   8   56.92   10.19   0
  -1  -9   8   61.43    6.73   0
  -2  -9  -8  204.59    9.53   0
  -2   9   8  201.02   10.24   0
   2  -9  -8  200.32   10.30   0
   2   9   8  199.55    7.17   0
   2  -9   8  234.66   13.04   0
  -2  -9   8  213.76    7.60   0
  -3  -9  -8  940.19   10.56   0
   3   9   8  941.32   12.07   0
  -3   9   8  888.83   12.04   0
   3  -9   8  915.02   22.57   0
   3  -9   8  864.76   26.13   0
   3  -9  -8  919.13   14.37   0
  -3  -9   8  967.41   11.02   0
   4   9   8   29.50    6.07   0
  -4  -9   8   26.93    9.23   0
   4  -9  -8   25.74    7.43   0
  -4   9   8   26.33   10.47   0
  -4  -9  -8   15.45    8.81   0
   5  -9  -8 1170.80   13.85   0
  -5   9   8 1056.69   13.18   0
  -5  -9   8 1163.34   11.44   0
  -5  -9  -8 1150.34   11.30   0
  -6   9   8   -3.46    8.22   0
  -6  -9  -8   10.46    9.79   0
   6  -9  -8    5.31    8.22   0
  -6  -9   8   10.44    6.81   0
   7  -9  -8  642.07   11.92   0
  -7   9   8  575.70   14.51   0
  -7  -9   8  621.19    9.74   0
  -7  -9  -8  603.23    9.74   0
  -8  -9  -8   22.53   10.40   0
  -8  -9   8  -10.79   10.34   0
  -8   9   8   10.90   12.70   0
   8  -9  -8    7.91   12.29   0
  -9   9   8   20.17    9.35   0
  -9  -9   8   26.06    8.19   0
  -9  -9  -8   19.75   11.18   0
   9  -9  -8   29.21   12.31   0
 -10  -9   8    5.75   12.26   0
 -10   9   8   14.55   14.35   0
 -10  -9  -8   15.38    8.57   0
   0 -10  -8   47.63    6.46   0
   0 -10   8   47.93    6.78   0
   0  10   8   59.52    8.98   0
  -1 -10  -8 2440.08   15.37   0
   1 -10   8 2531.50   21.55   0
   1  10   8 2433.31   15.41   0
   1 -10  -8 2475.10   17.75   0
  -1 -10   8 2837.21   19.44   0
  -1  10   8 2414.72   17.65   0
  -2  10   8   17.74    9.45   0
  -2 -10  -8   14.14    6.27   0
   2 -10  -8   23.41    6.95   0
  -2 -10   8   14.77    6.19   0
   2  10   8   17.72    5.98   0
   2 -10   8   20.55    9.93   0
  -3 -10  -8 1234.98   11.54   0
   3  10   8 1250.92   13.09   0
  -3 -10   8 1265.36   12.02   0
   3 -10   8 1259.07   28.61   0
  -3  10   8 1153.23   12.82   0
   3 -10  -8 1185.57   13.10   0
   3 -10   8 1212.30   23.87   0
  -4 -10   8   32.13    9.35   0
   4  10   8   29.53    8.71   0
  -4  10   8   28.01   10.42   0
  -4 -10  -8   25.51    9.06   0
   4 -10  -8   22.96   10.43   0
   5 -10  -8   12.85   11.12   0
  -5  10   8    5.81    7.90   0
  -5 -10   8    1.46    6.81   0
  -5 -10  -8    4.90    6.35   0
  -6  10   8   18.79    8.05   0
   6 -10  -8   17.85   11.61   0
  -6 -10   8   12.54    6.78   0
  -6 -10  -8    7.70    9.76   0
  -7 -10  -8  638.60    9.66   0
  -7  10   8  595.28   14.54   0
  -7 -10   8  651.89   12.37   0
   7 -10  -8  680.09   14.93   0
  -8  10   8    9.52   12.73   0
  -8 -10   8    8.90    7.91   0
   8 -10  -8    7.08    8.68   0
  -8 -10  -8   11.62   10.64   0
  -9 -10   8  904.23   11.92   0
  -9  10   8  838.36   17.63   0
  -9 -10  -8  935.86   14.32   0
 -10  10   8   16.33   14.46   0
 -10 -10   8   24.74    9.25   0
 -10 -10  -8   22.48    8.70   0
   1 -11   8  251.30    9.12   0
  -1 -11   8  249.66    8.26   0
   1 -11  -8  244.03   10.02   0
  -1  11   8  247.43   10.33   0
  -1 -11  -8  261.55    9.89   0
   1  11   8  251.33    9.85   0
   2 -11   8    7.94   10.13   0
   2  11   8   13.67    8.53   0
  -2  11   8   14.28    6.75   0
   2 -11  -8    7.60    7.00   0
  -2 -11   8   14.58    6.75   0
  -2 -11  -8    6.77    6.24   0
   2 -11   8    8.79    8.45   0
  -3 -11  -8 1295.16   11.75   0
  -3  11   8 1251.97   14.84   0
   3 -11   8 1340.09   27.58   0
   3 -11  -8 1200.18   13.04   0
  -3 -11   8 1282.55   11.96   0
   3  11   8 1284.36   13.18   0
   3 -11   8 1274.59   23.02   0
  -4  11   8   10.99   10.48   0
  -4 -11   8   24.05    9.19   0
  -4 -11  -8   12.27    6.48   0
   4  11   8   17.25    6.21   0
   4 -11  -8   20.23    7.54   0
  -5 -11   8 2660.55   16.92   0
  -5  11   8 2299.86   17.71   0
   5 -11  -8 2492.52   18.60   0
  -5 -11  -8 2535.34   15.19   0
  -6  11   8   20.39    8.17   0
  -6 -11   8   22.30    9.76   0
   6 -11  -8   17.84   11.50   0
  -6 -11  -8   25.68    6.95   0
  -7  11   8  843.26   15.63   0
  -7 -11   8  961.97   13.18   0
   7 -11  -8  946.80   13.63   0
  -7 -11  -8  942.14   11.23   0
  -8 -11  -8    3.99    7.68   0
  -8  11   8    0.59   12.71   0
  -8 -11   8   -4.39    7.61   0
  -9  11   8   87.54   13.92   0
  -9 -11   8   91.94   12.23   0
  -9 -11  -8   85.11    8.94   0
   0  12   8   12.29    9.10   0
   0 -12   8   12.81    6.90   0
   0 -12  -8   20.10    8.81   0
   1  12   8 1089.58   11.13   0
  -1 -12  -8 1118.49   12.85   0
   1 -12  -8 1056.30   11.55   0
  -1 -12   8 1121.14   14.07   0
   1 -12   8 1161.65   15.88   0
  -1  12   8 1052.44   11.52   0
  -2 -12  -8    0.71    6.35   0
   2 -12   8   -1.73    9.83   0
  -2 -12   8    9.05    6.71   0
   2 -12  -8   -2.48    7.21   0
   2 -12   8    1.52    8.53   0
   2  12   8    3.68    8.83   0
  -2  12   8    4.18   10.01   0
  -3  12   8  202.23    8.36   0
  -3 -12  -8  217.51    7.30   0
   3 -12   8  210.92   13.61   0
   3  12   8  220.81    9.38   0
  -3 -12   8  211.65    8.04   0
   3 -12   8  228.70   14.24   0
   3 -12  -8  200.14    8.50   0
  -4 -12   8   25.65    6.65   0
  -4 -12  -8   22.05    6.55   0
  -4  12   8   28.96   10.40   0
   4 -12  -8   20.38    7.66   0
  -5 -12   8    6.93    6.78   0
  -5  12   8    6.89    7.99   0
   5 -12  -8   13.80    7.67   0
  -5 -12  -8   17.41    9.35   0
  -6  12   8   12.25   11.77   0
  -6 -12   8   13.19    7.12   0
   6 -12  -8   10.25    8.55   0
  -6 -12  -8   22.91    9.94   0
  -7 -12   8  151.08    8.24   0
   7 -12  -8  178.64   10.02   0
  -7  12   8  153.13    9.74   0
  -7 -12  -8  174.34   10.89   0
  -8  12   8    2.18    9.02   0
  -8 -12   8   -0.81   10.85   0
  -8 -12  -8   10.07   10.82   0
  -9 -12   8  264.09    9.95   0
  -9  12   8  254.08   15.26   0
  -9 -12  -8  302.23   12.55   0
   9 -12  -8  290.94   15.01   0
   1 -13   8   -0.71    8.81   0
   1 -13  -8  -11.88    9.57   0
  -1 -13  -8    3.87    6.26   0
  -1  13   8   -1.10    6.93   0
  -1 -13   8   -1.84    9.23   0
   1  13   8   -1.82    8.96   0
   1 -13   8    3.34    6.99   0
  -2  13   8    8.96    9.96   0
   2 -13  -8    5.86   10.05   0
   2  13   8   -0.10    6.18   0
   2 -13   8    2.24    8.65   0
  -2 -13   8    4.47    9.78   0
   2 -13   8    4.81    9.67   0
  -2 -13  -8    2.32    6.12   0
  -3 -13   8    3.09    9.74   0
  -3 -13  -8   -3.84    9.30   0
   3 -13  -8    3.85    7.44   0
   3  13   8    4.42    8.98   0
   3 -13   8    0.46   11.32   0
   3 -13   8    3.80   11.21   0
  -3  13   8    2.43    7.09   0
  -4  13   8    1.30    7.47   0
  -4 -13  -8   -7.28    9.33   0
  -4 -13   8   -7.43    7.04   0
   4 -13  -8    2.79    7.90   0
  -5  13   8   26.76    8.07   0
   5 -13  -8   24.53    8.33   0
  -5 -13   8   25.14    7.10   0
  -5 -13  -8   28.52    6.71   0
  -6 -13   8    6.49    7.28   0
   6 -13  -8    6.55    8.29   0
  -6  13   8    6.60    8.29   0
  -6 -13  -8    4.12    7.14   0
  -7  13   8    5.09    8.84   0
  -7 -13  -8    6.24    7.27   0
  -7 -13   8   13.29   10.74   0
  -8  13   8    3.70    9.41   0
  -8 -13   8   -2.06    7.76   0
  -8 -13  -8   -1.12    7.77   0
  -9  13   8    3.16   13.85   0
  -9 -13   8   -5.20    8.85   0
   9 -13  -8    0.36   13.87   0
  -9 -13  -8    0.40   11.78   0
   0 -14   8    4.60    9.83   0
   0 -14   8    0.16    6.43   0
   0  14   8    8.29    6.80   0
   0 -14  -8    8.93    6.51   0
   1 -14   8  777.30   12.00   0
   1 -14  -8  747.43   10.48   0
  -1 -14   8  784.26   10.99   0
   1 -14   8  814.89   13.30   0
  -1  14   8  738.56   10.35   0
  -1 -14  -8  767.93    9.82   0
   1  14   8  757.47   10.01   0
  -2 -14  -8   70.01    6.94   0
   2  14   8   74.06    7.04   0
  -2 -14   8   73.98    7.29   0
   2 -14   8   70.62   10.74   0
  -2  14   8   64.79    7.54   0
   2 -14  -8   70.71    7.57   0
   2 -14   8   69.87    9.43   0
  -3 -14  -8  226.07    7.81   0
   3 -14  -8  217.57   11.42   0
   3 -14   8  238.19   13.46   0
   3  14   8  230.50    7.79   0
  -3  14   8  225.83    8.75   0
  -3 -14   8  224.71    8.09   0
   3 -14   8  212.68   11.63   0
  -4 -14   8   13.38    6.91   0
   4 -14  -8   14.99    7.95   0
  -4  14   8   19.27    7.79   0
  -4 -14  -8   15.55    6.56   0
  -5 -14   8   17.23    7.34   0
  -5  14   8   11.51   11.31   0
   5 -14  -8   10.49    8.21   0
  -5 -14  -8   24.67    6.76   0
  -6  14   8    7.99    8.53   0
  -6 -14   8    8.11    7.33   0
   6 -14  -8    1.39    8.73   0
  -6 -14  -8    3.36    7.04   0
  -7 -14  -8  121.92   11.07   0
  -7  14   8  111.28   13.01   0
  -7 -14   8  108.76    8.05   0
   8 -14  -8   -0.07    9.35   0
  -8  14   8    3.79    9.53   0
  -8 -14   8   -5.94   11.51   0
  -8 -14  -8    5.91    8.23   0
   1 -15  -8  203.80    7.97   0
   1 -15   8  232.49   11.59   0
  -1 -15   8  214.52    8.00   0
  -1 -15  -8  223.06   10.54   0
  -1  15   8  205.43   10.81   0
  -1 -15   8  230.61   10.91   0
   1  15   8  211.60    7.63   0
   2 -15   8    4.32    6.37   0
  -2 -15   8    9.11    9.61   0
  -2  15   8    4.60    6.90   0
   2  15   8    2.42    6.71   0
   2 -15  -8    7.67    9.95   0
   2 -15   8   -0.98   10.13   0
  -2 -15  -8    7.29    9.21   0
  -3 -15   8 1060.50   11.40   0
  -3 -15  -8 1051.43   10.64   0
   3 -15  -8 1010.22   14.91   0
   3  15   8 1023.18   10.69   0
   3 -15   8 1074.76   19.81   0
  -3  15   8 1044.83   14.69   0
   3 -15   8  999.29   17.81   0
  -4 -15   8   37.67   10.30   0
   4 -15   8   37.92   20.50   0
   4 -15   8   38.72   24.08   0
   4 -15  -8   31.59    8.22   0
  -4  15   8   43.27    8.08   0
  -4 -15  -8   41.01    7.03   0
  -5 -15   8 1370.59   14.44   0
  -5 -15  -8 1321.45   11.76   0
   5 -15  -8 1278.59   14.70   0
  -5  15   8 1282.30   16.49   0
   6 -15  -8    6.31    8.68   0
  -6 -15  -8   16.67   10.29   0
  -6 -15   8   27.02   11.13   0
  -6  15   8   15.30    8.73   0
  -7  15   8  654.04   16.08   0
  -7 -15  -8  702.92   10.87   0
  -7 -15   8  756.20   13.45   0
   8 -15  -8   10.26   13.82   0
  -8 -15  -8   -0.75   11.65   0
  -8  15   8    5.18    9.68   0
  -8 -15   8   -0.61    8.38   0
   0 -16  -8   88.99    7.20   0
   0 -16   8  101.16    9.98   0
   0  16   8   82.62    7.44   0
   0 -16   8   98.78   10.79   0
  -1 -16  -8 1548.33   14.82   0
   1 -16  -8 1517.97   13.01   0
  -1 -16   8 1592.73   14.08   0
   1 -16   8 1583.49   15.84   0
  -1  16   8 1592.34   15.38   0
  -1 -16   8 1602.92   13.62   0
   1  16   8 1578.69   14.73   0
  -2 -16   8   19.88    7.11   0
  -2 -16  -8   17.26    6.78   0
  -2  16   8   17.42    7.42   0
   2 -16  -8   24.93    9.85   0
   2 -16   8   14.90   10.74   0
  -2 -16   8   13.84    6.69   0
   2 -16   8   15.06    7.01   0
   2  16   8   33.60    9.66   0
  -3  16   8  846.16   14.13   0
   3 -16   8  892.78   18.31   0
  -3 -16   8  954.01   13.40   0
   3 -16  -8  858.74   14.08   0
   3 -16   8  839.90   16.51   0
  -3 -16  -8  902.55   12.40   0
  -4 -16  -8   19.87    9.80   0
   4 -16  -8   21.79   11.11   0
   4 -16   8   21.43   18.79   0
   4 -16   8   18.51   17.01   0
  -4  16   8   27.84   11.30   0
  -4 -16   8   24.03    7.94   0
   5 -16  -8   16.29   12.25   0
  -5 -16   8   10.82    7.69   0
  -5  16   8   11.49    8.17   0
  -5 -16  -8   14.91    7.21   0
  -6 -16   8    2.35    7.96   0
   6 -16  -8    4.86   12.11   0
  -6  16   8    1.54   12.46   0
  -6 -16  -8    9.57    7.68   0
  -7 -16   8  276.13   13.01   0
  -7  16   8  267.33   14.30   0
  -7 -16  -8  297.29   12.39   0
  -8 -16   8    9.45    8.68   0
  -8 -16  -8   12.18    8.84   0
  -8  16   8   11.74    9.92   0
   8 -16  -8   14.69   14.38   0
   1  17   8   64.89    7.36   0
  -1  17   8   61.93    7.27   0
   1 -17  -8   57.48    7.52   0
  -1 -17  -8   61.57    7.28   0
  -1 -17   8   56.42    7.60   0
   1 -17   8   67.55   10.82   0
  -1 -17   8   61.39    7.30   0
  -2 -17  -8   18.31    7.19   0
  -2 -17   8   16.19    7.11   0
   2 -17  -8   13.59    7.56   0
  -2 -17   8   15.23    7.40   0
  -2  17   8   15.54    7.59   0
   2 -17   8    8.95    8.12   0
   2 -17   8   13.78    9.92   0
   2  17   8   16.95   10.40   0
  -3 -17   8  536.39   12.48   0
  -3 -17  -8  515.40    9.45   0
   3 -17   8  504.49   16.62   0
  -3 -17   8  555.92   11.96   0
   3 -17   8  540.19   15.62   0
   3 -17  -8  491.30   10.22   0
  -3  17   8  494.07   12.86   0
  -4 -17  -8    2.79    7.16   0
   4 -17   8    1.09   15.86   0
   4 -17  -8   -1.19    8.28   0
  -4 -17   8    5.97    7.61   0
   4 -17   8    3.60   14.39   0
  -4 -17   8    4.55    7.37   0
  -4  17   8    7.86    8.13   0
   5 -17  -8  425.80   14.43   0
  -5 -17  -8  439.66    9.21   0
  -5 -17   8  440.47   10.00   0
  -5  17   8  445.13   13.95   0
   6 -17  -8    3.43   12.97   0
  -6 -17   8   13.09    8.19   0
  -6  17   8   12.27    8.79   0
  -6 -17  -8   11.72    7.83   0
  -7 -17   8  275.09    9.89   0
  -7  17   8  237.20   15.00   0
  -7 -17  -8  280.61    9.59   0
  -7 -17   8  270.51    9.96   0
   0 -18  -8   12.88   10.33   0
   0 -18   8    0.78   10.30   0
   0  18   8    7.75    7.40   0
   0 -18   8    3.28   10.51   0
  -1 -18  -8    7.25    7.48   0
  -1 -18   8    4.28    7.53   0
  -1  18   8   -0.45   10.58   0
   1  18   8    2.24    7.37   0
   1 -18   8    2.84   10.90   0
  -1 -18   8    7.80   10.03   0
   1 -18  -8   -6.14    7.48   0
  -2 -18  -8    4.41   10.33   0
  -2 -18   8    7.15    7.43   0
   2 -18  -8    0.98    7.72   0
   2 -18   8    5.77   10.12   0
  -2 -18   8   -4.21   10.21   0
  -2  18   8    4.98   11.17   0
   2 -18   8    2.07   11.30   0
  -3 -18  -8    6.09   10.12   0
   3 -18  -8    2.76    8.13   0
  -3  18   8    6.12    7.79   0
   3 -18   8    5.82   11.87   0
  -3 -18   8    9.17   10.84   0
  -3 -18   8    6.26   10.20   0
   3 -18   8    6.33   10.54   0
   4 -18   8    9.70   16.76   0
   4 -18  -8   -1.30    8.61   0
  -4 -18  -8   12.19   10.49   0
   4 -18   8    9.02   15.15   0
  -4 -18   8   12.75   10.92   0
  -4 -18   8    8.90    7.69   0
  -4  18   8    1.18    8.55   0
  -5 -18   8   13.59    8.26   0
  -5 -18   8   -1.59    8.01   0
  -5 -18  -8    3.87   10.71   0
  -5  18   8    9.61   12.46   0
   5 -18  -8   13.83   12.40   0
  -6 -18  -8    3.92   11.14   0
  -6  18   8    7.43   12.94   0
  -6 -18   8   10.21    8.46   0
  -6 -18   8   -7.40    8.17   0
  -1 -19  -8   36.74   10.73   0
  -1  19   8   46.40   11.11   0
   1 -19  -8   29.80    7.80   0
   1  19   8   53.52   10.91   0
  -1 -19   8   52.91   10.46   0
   1 -19   8   39.97   11.38   0
  -1 -19   8   38.92    7.86   0
  -2 -19   8   19.40   10.42   0
  -2 -19  -8    8.48    7.58   0
   2 -19   8   14.58   11.54   0
   2 -19  -8    8.24    8.09   0
  -2  19   8    6.31   11.33   0
  -2 -19   8   10.92    7.84   0
   2 -19   8    9.59   10.70   0
  -3 -19  -8  155.73    8.35   0
   3 -19   8  141.14   11.99   0
  -3 -19   8  177.02   11.63   0
  -3 -19   8  144.92    8.42   0
  -3  19   8  162.87   12.19   0
   3 -19  -8  148.15   12.18   0
   3 -19   8  156.02   13.46   0
  -4 -19  -8    5.32    8.07   0
  -4  19   8    3.72    8.75   0
   4 -19   8    0.52   15.03   0
  -4 -19   8    9.17    7.73   0
  -4 -19   8   -6.20    8.17   0
   4 -19   8    3.27   16.58   0
   4 -19  -8   11.13   12.37   0
  -5  19   8  207.04   10.25   0
  -5 -19   8  227.76    9.55   0
  -5 -19  -8  219.90    9.03   0
  -5 -19   8  254.56   12.64   0
   5 -19  -8  214.63   10.61   0
  -6 -19   8   13.30    8.83   0
  -6 -19  -8    2.78    8.07   0
  -6  19   8   -1.65    9.24   0
  -6 -19   8    3.85   12.13   0
   0  20   8   -1.14    7.98   0
   0 -20   8    8.64   10.59   0
   0 -20  -8    1.27    7.83   0
   0 -20   8    0.95   11.30   0
  -1 -20  -8  886.75   11.27   0
   1 -20  -8  881.61   14.16   0
  -1 -20   8  890.62   14.14   0
  -1  20   8  843.62   11.85   0
   1 -20   8  914.66   16.18   0
  -1 -20   8  871.47   12.26   0
   2 -20   8   37.09   12.33   0
   2 -20  -8   28.83   11.60   0
  -2 -20   8   32.21    7.84   0
  -2 -20  -8   33.23   11.04   0
  -2  20   8   33.94    8.44   0
  -2 -20   8   32.29    8.24   0
   2 -20   8   26.76    7.80   0
  -3 -20   8  390.17   12.94   0
   3 -20   8  350.43   15.46   0
   3 -20  -8  334.27   13.51   0
   3 -20   8  312.62   14.35   0
  -3 -20  -8  359.19   12.68   0
  -3  20   8  348.48   13.61   0
  -3 -20   8  383.46   12.63   0
   4 -20  -8   21.80   12.81   0
  -4 -20  -8   21.11    7.93   0
   4 -20   8   18.58   16.26   0
  -4 -20   8   32.48   11.45   0
  -4 -20   8   22.35    8.25   0
  -4  20   8   25.27   12.68   0
   4 -20   8   26.18   17.19   0
  -5 -20  -8   12.14   11.74   0
  -5  20   8    8.21   13.11   0
  -5 -20   8    4.11    8.74   0
  -5 -20   8   10.52    8.60   0
   5 -20  -8    5.78    9.41   0
  -1 -21  -8  136.13   11.68   0
   1 -21  -8  108.40    8.81   0
  -1  21   8  141.44   12.15   0
   1 -21   8  110.86    9.27   0
  -1 -21   8  117.57    8.73   0
  -1 -21   8  135.72   12.66   0
  -2 -21  -8    1.73    8.24   0
   2 -21  -8   -0.63   12.00   0
   2 -21   8    3.25   12.47   0
  -2  21   8    5.44    8.43   0
  -2 -21   8    1.87    8.12   0
  -2 -21   8    2.34   11.89   0
   2 -21   8    4.80   11.47   0
  -3 -21   8  824.14   15.04   0
   3 -21   8  802.12   19.01   0
  -3 -21  -8  796.00   11.26   0
   3 -21   8  762.01   17.87   0
   3 -21  -8  737.15   12.62   0
  -3  21   8  819.92   15.87   0
  -3 -21   8  858.31   14.64   0
  -4 -21   8   22.58    8.68   0
  -4 -21  -8   13.19   12.01   0
  -4  21   8   23.53    9.06   0
   4 -21   8   14.19   16.75   0
   4 -21  -8   13.74   13.07   0
  -4 -21   8   15.29    9.04   0
   4 -21   8   14.57   17.79   0
   0 -22  -8   10.49    8.56   0
   0 -22   8    2.52    9.08   0
   0 -22   8   10.32   11.76   0
  -1 -22  -8  664.10   11.54   0
  -1  22   8  693.26   11.78   0
   1 -22  -8  673.98   11.57   0
   1 -22   8  687.29   16.13   0
  -1 -22   8  677.94   14.43   0
   1 -22   8  659.08   15.07   0
  -1 -22   8  675.89   15.15   0
   2 -22   8    3.96   12.13   0
   2 -22  -8    7.09    8.70   0
  -2 -22   8    1.33   11.72   0
  -2 -22   8    5.02   12.28   0
   2 -22   8    5.08   13.12   0
  -2  22   8    1.02   12.71   0
  -2 -22  -8    2.17    8.47   0
   3 -22   8  131.62   15.07   0
  -3  22   8  132.53   10.31   0
   3 -22   8  112.98   13.90   0
  -3 -22   8  123.77    9.74   0
   3 -22  -8  124.72   10.08   0
  -3 -22  -8  151.04    9.21   0
  -3 -22   8  146.17    9.43   0
   1  -1  -9    5.81    7.22   0
   1   1   9   10.51    8.90   0
   1  -1   9   13.73    6.86   0
   1   1  -9   13.69    7.22   0
  -1  -1  -9    8.89    6.66   0
  -1   1   9   13.17    6.88   0
  -1   1  -9   14.79    7.00   0
  -1  -1   9   11.30    7.50   0
   2   1   9  299.23   10.40   0
   2  -1   9  272.12    9.07   0
   2  -1  -9  312.85    9.71   0
  -2  -1  -9  297.84   11.29   0
  -2   1  -9  285.45   10.65   0
  -2  -1   9  311.73    9.49   0
  -2   1   9  297.91    9.56   0
   2   1  -9  324.16    9.73   0
   3   1   9  610.54   11.95   0
   3   1  -9  697.35   11.41   0
  -3   1  -9  565.02   12.51   0
  -3  -1   9  610.05   11.00   0
  -3  -1  -9  589.56   12.91   0
   3  -1   9  576.38   12.88   0
   3  -1  -9  652.77   11.41   0
  -3   1   9  607.67   11.42   0
   4  -1  -9  730.75   11.31   0
  -4   1   9  639.16   11.01   0
   4   1   9  702.37   12.18   0
  -4  -1   9  677.81   10.97   0
  -4   1  -9  620.97   12.60   0
   4  -1   9  667.96   13.16   0
   4   1  -9  748.68   11.19   0
  -4  -1  -9  689.54   13.18   0
  -5   1   9  468.12   12.05   0
   5   1  -9  525.44    9.87   0
  -5   1  -9  454.61   11.21   0
  -5  -1  -9  480.25   12.00   0
  -5  -1   9  489.48    9.74   0
   5  -1  -9  524.38    9.89   0
  -6  -1  -9  399.61    9.75   0
  -6  -1   9  407.53    9.59   0
  -6   1   9  422.11   11.83   0
  -6   1  -9  408.78   12.72   0
   6  -1  -9  462.01    9.96   0
   6   1  -9  466.99    9.23   0
  -7  -1  -9  222.43   11.39   0
  -7   1   9  214.37    8.99   0
  -7  -1   9  220.50    8.75   0
   7   1  -9  245.85   11.35   0
  -7   1  -9  203.60    9.00   0
   7  -1  -9  242.92    8.96   0
  -8   1  -9   52.51   10.93   0
  -8   1   9   66.07   11.38   0
  -8  -1   9   48.78   11.01   0
   8  -1  -9   60.13   10.93   0
  -8  -1  -9   54.42   10.45   0
  -9   1  -9   16.00   11.22   0
  -9   1  -9   23.54   10.77   0
  -9   1   9   17.20    8.40   0
  -9  -1   9   12.32    8.36   0
  -9  -1  -9   20.66   10.97   0
 -10   1  -9    3.04   11.86   0
 -10   1   9   -1.98    8.94   0
 -10  -1   9   -0.58    8.77   0
 -10  -1  -9   -3.85   11.06   0
 -10   1  -9    2.67    8.38   0
 -10  -1  -9    9.52   11.68   0
 -11   1  -9    0.92   13.34   0
 -11  -1  -9   12.98   13.03   0
 -11  -1   9   -3.69   13.34   0
 -11   1  -9    5.68   13.40   0
 -11   1   9    2.72    9.82   0
 -11  -1  -9    4.15    9.05   0
   0   2   9 2311.68   18.92   0
   0   2  -9 2707.44   22.47   0
   0  -2  -9 2415.61   19.43   0
   0  -2   9 2529.51   22.84   0
   1  -2  -9 1966.41   19.01   0
   1   2   9 1859.58   17.94   0
  -1  -2  -9 1895.23   18.52   0
   1  -2   9 1784.13   19.47   0
  -1   2   9 1843.54   18.57   0
   1   2  -9 2152.21   18.96   0
  -1  -2   9 2058.25   19.92   0
  -1   2  -9 2073.91   22.49   0
   2  -2  -9 1415.79   17.07   0
   2  -2   9 1239.84   18.04   0
  -2  -2   9 1367.72   16.74   0
  -2  -2  -9 1265.50   14.47   0
  -2   2   9 1284.80   16.71   0
  -2   2  -9 1260.10   18.24   0
   2   2  -9 1564.28   17.26   0
   2   2   9 1226.56   13.66   0
  -3   2  -9  407.97   14.02   0
   3   2   9  402.14    8.85   0
  -3  -2   9  434.93    9.86   0
   3  -2  -9  476.55   10.76   0
   3   2  -9  498.71   12.43   0
  -3   2   9  432.53   13.07   0
  -3  -2  -9  428.04   11.32   0
   3  -2   9  425.92   12.26   0
   4   2  -9  280.95    8.78   0
  -4  -2  -9  256.19   10.33   0
  -4   2  -9  226.98   10.25   0
  -4  -2   9  252.78   11.09   0
   4   2   9  237.19    7.56   0
   4  -2  -9  270.08    8.85   0
   4  -2   9  249.63   10.77   0
  -4   2   9  259.02    8.96   0
  -5  -2  -9    1.54    6.63   0
   5  -2  -9    3.16    6.98   0
  -5   2  -9    5.64   10.17   0
  -5  -2   9    1.60    7.03   0
   5   2  -9    3.61    7.23   0
  -5   2   9    7.05    7.42   0
  -6   2   9  148.74    8.55   0
  -6  -2   9  165.38   10.67   0
  -6   2  -9  145.17   11.50   0
  -6  -2  -9  158.90   10.07   0
   6   2  -9  173.04    7.96   0
   6  -2  -9  162.41    8.28   0
  -7   2   9  214.68   11.96   0
  -7   2  -9  223.99   12.41   0
   7  -2  -9  247.42    9.05   0
  -7  -2   9  235.45    8.61   0
  -7  -2  -9  220.35    8.42   0
  -8   2  -9  601.53   14.20   0
  -8   2   9  573.52   10.98   0
  -8   2  -9  571.24   14.74   0
  -8  -2   9  636.81   13.21   0
   8  -2  -9  672.23   11.08   0
  -8  -2  -9  629.18   13.34   0
  -9   2  -9  452.00   14.60   0
  -9  -2  -9  493.88   13.28   0
  -9  -2   9  477.24   13.31   0
  -9   2  -9  455.13   14.91   0
  -9   2   9  461.28   10.97   0
 -10   2   9  486.60   11.61   0
 -10   2  -9  447.45   15.71   0
 -10  -2  -9  510.43   13.72   0
 -10  -2   9  536.57   14.06   0
 -10   2  -9  466.25   15.54   0
 -10  -2  -9  510.15   14.26   0
 -11   2  -9  207.15   15.82   0
 -11  -2   9  239.10   14.45   0
 -11  -2  -9  231.98   13.83   0
 -11  -2  -9  238.21   14.40   0
 -11   2   9  216.37   11.02   0
 -11   2  -9  218.18   16.01   0
   1   3   9  218.77    9.87   0
  -1  -3   9  228.33    8.82   0
  -1   3  -9  261.86   12.46   0
   1  -3  -9  221.60    8.82   0
  -1   3   9  213.07    8.72   0
  -1  -3  -9  227.81   10.44   0
   1  -3   9  203.76    9.65   0
   1   3  -9  270.08   11.33   0
   2  -3  -9 1913.64   18.66   0
  -2  -3  -9 1884.48   17.50   0
  -2   3  -9 1954.63   24.16   0
   2  -3   9 1715.14   21.42   0
  -2  -3   9 2014.60   18.76   0
   2   3  -9 2115.46   17.59   0
  -2   3   9 1721.28   16.55   0
   2   3   9 1751.51   15.33   0
   3   3  -9  985.73   14.20   0
   3  -3   9  805.31   15.85   0
  -3  -3  -9  844.35   13.06   0
  -3  -3   9  829.30   11.80   0
   3  -3  -9  875.16   12.39   0
  -3   3   9  784.75   12.10   0
   3   3   9  825.32   10.99   0
  -3   3  -9  822.62   18.70   0
  -4  -3  -9 1787.74   16.78   0
  -4  -3   9 1798.08   14.79   0
   4   3   9 1779.31   15.94   0
   4  -3  -9 1894.50   18.03   0
  -4   3  -9 1673.46   26.17   0
   4   3  -9 2061.51   17.06   0
  -4   3   9 1686.86   15.80   0
   4  -3   9 1739.49   21.68   0
  -5  -3  -9 1161.61   14.75   0
   5  -3  -9 1221.40   15.30   0
  -5   3  -9 1031.68   20.17   0
   5   3  -9 1265.40   14.35   0
  -5   3   9 1075.31   13.10   0
  -5  -3   9 1152.98   13.98   0
  -6  -3   9 1174.71   14.00   0
  -6   3  -9 1079.63   22.00   0
   6  -3  -9 1205.26   13.24   0
   6   3  -9 1222.74   12.11   0
  -6   3   9 1093.20   13.10   0
  -6  -3  -9 1127.22   14.64   0
   7  -3  -9  834.60   13.98   0
  -7  -3  -9  766.15   13.06   0
  -7   3  -9  684.14   17.08   0
  -7  -3   9  751.64   10.86   0
  -7   3  -9  769.41   16.25   0
  -7   3   9  704.63   14.10   0
  -8   3   9  267.90    9.68   0
  -8   3  -9  273.78   15.89   0
  -8   3  -9  281.56   15.15   0
  -8  -3   9  300.80   11.93   0
   8  -3  -9  305.53   12.31   0
  -8  -3  -9  299.62   11.40   0
  -9   3   9   44.96   12.44   0
  -9   3  -9   33.49   12.05   0
  -9  -3   9   44.26   11.63   0
  -9  -3  -9   56.13   10.94   0
  -9   3  -9   36.16   14.69   0
 -10   3  -9    3.05   15.36   0
 -10  -3   9    2.92    8.88   0
 -10  -3  -9    1.82   11.30   0
 -10  -3  -9    1.76    8.35   0
 -10   3  -9   -1.40   16.03   0
 -10   3   9   -5.99    9.60   0
   0   4   9 1328.49   15.56   0
   0   4  -9 1626.89   18.69   0
   0  -4  -9 1337.25   14.20   0
   0  -4   9 1489.51   18.57   0
   1   4   9  977.49   12.37   0
   1  -4   9 1032.93   18.21   0
  -1   4  -9 1136.00   16.77   0
  -1   4   9 1011.03   14.91   0
  -1  -4  -9  990.37   12.70   0
  -1  -4   9 1193.93   15.94   0
   1  -4  -9 1002.69   13.07   0
   1   4  -9 1140.76   13.97   0
   2   4  -9 2625.72   18.54   0
  -2  -4  -9 2378.44   18.82   0
   2  -4   9 2173.47   24.95   0
  -2   4   9 2237.72   19.70   0
   2  -4  -9 2421.64   20.06   0
  -2   4  -9 2718.10   28.50   0
  -2  -4   9 2643.34   20.12   0
   2   4   9 2194.18   16.65   0
   3  -4   9  982.07   18.01   0
  -3  -4  -9 1057.98   12.34   0
   3  -4  -9 1113.91   15.10   0
  -3   4  -9 1108.68   21.83   0
  -3   4   9 1008.80   14.61   0
   3   4   9  998.45   11.57   0
   3   4  -9 1255.10   14.85   0
  -3  -4   9 1058.95   12.40   0
  -4   4  -9  188.62   13.89   0
  -4  -4  -9  200.61   10.00   0
   4   4   9  190.13    6.92   0
   4   4  -9  218.52    8.12   0
   4  -4  -9  199.67    8.63   0
   4  -4   9  192.10   12.41   0
  -4  -4   9  194.07    8.08   0
  -4   4   9  193.65   10.96   0
  -5  -4   9    4.03    9.65   0
   5   4  -9    3.82    6.79   0
  -5   4  -9    0.72   11.05   0
  -5   4   9    4.91    7.68   0
  -5  -4  -9    2.89    6.61   0
   5  -4  -9   20.48   10.52   0
  -6   4  -9   91.64   15.04   0
  -6  -4  -9   90.63    6.94   0
   6  -4  -9  110.43   11.06   0
  -6  -4   9   98.71    7.35   0
  -6   4   9   96.67    8.54   0
  -7   4  -9   93.67   11.79   0
  -7  -4   9   93.18    8.06   0
  -7   4  -9   89.42   15.23   0
   7  -4  -9  103.49    8.58   0
  -7   4   9   85.10    9.00   0
  -7  -4  -9  100.05   10.12   0
  -8   4  -9  134.26   15.43   0
  -8   4  -9  116.77   15.62   0
   8  -4  -9  131.66    8.86   0
  -8  -4   9  119.69    8.38   0
  -8   4   9  125.22   12.62   0
  -8  -4  -9  141.74    8.08   0
   9  -4  -9  241.22    9.77   0
  -9   4  -9  201.05   17.30   0
  -9  -4   9  226.04    9.37   0
  -9   4  -9  222.26   18.19   0
  -9   4   9  221.42   10.16   0
  -9  -4  -9  212.92    8.93   0
 -10   4  -9  211.73   19.18   0
 -10   4  -9  234.59   20.48   0
 -10  -4   9  238.68   13.40   0
 -10   4   9  221.61   14.37   0
 -10  -4  -9  237.66   12.83   0
   1   5   9    4.11    8.99   0
   1  -5   9    4.20    7.50   0
   1   5  -9    5.00    6.29   0
  -1   5   9    0.84    9.61   0
  -1  -5  -9   -2.56    6.73   0
  -1   5  -9   -0.36    9.81   0
   1  -5  -9    2.07    7.01   0
  -1  -5   9    8.63    9.06   0
  -2  -5  -9    7.82    6.62   0
   2  -5   9   11.81    9.91   0
  -2   5  -9   10.46    9.87   0
  -2   5   9   11.25    7.02   0
   2   5  -9    8.40    6.95   0
   2   5   9   10.01    6.01   0
  -2  -5   9    8.47    6.62   0
   2  -5  -9    6.23    7.28   0
  -3   5  -9   55.79   13.13   0
   3  -5   9   48.27    9.34   0
  -3   5   9   46.96    7.31   0
  -3  -5  -9   54.52    6.61   0
   3   5   9   50.70    8.52   0
   3  -5  -9   49.41    7.52   0
   3   5  -9   59.07    9.50   0
  -3  -5   9   56.38    9.84   0
  -4  -5  -9   16.10    8.88   0
   4  -5   9    8.73   10.02   0
   4  -5  -9    9.23    7.14   0
  -4   5   9    2.17   10.32   0
   4   5   9   10.70    8.28   0
   4   5  -9    7.40    6.89   0
  -4   5  -9   10.42   13.28   0
  -4  -5   9    6.98    6.80   0
  -5  -5  -9   26.87    6.67   0
  -5   5  -9   24.42   18.17   0
   5  -5  -9   19.59   10.85   0
  -5   5   9   24.96   11.36   0
  -5  -5   9   20.09    6.86   0
   6  -5  -9    9.65   11.10   0
  -6   5   9   28.18   11.32   0
  -6  -5   9    8.27    6.88   0
  -6  -5  -9   18.01    9.52   0
   7  -5  -9    4.02    7.56   0
  -7  -5   9   -4.17    7.19   0
  -7   5   9   -2.58    8.42   0
  -7  -5  -9    4.10    6.69   0
   8  -5  -9   29.60   11.66   0
  -8  -5   9   29.28   10.91   0
  -8   5   9   32.75   12.25   0
  -8  -5  -9   32.88   10.38   0
  -9  -5   9    8.00    8.45   0
   9  -5  -9    5.01    8.27   0
  -9   5   9    9.91   12.62   0
  -9  -5  -9    7.68   10.84   0
 -10  -5  -9    2.65    8.28   0
 -10  -5   9   -7.14    8.85   0
 -10   5   9   -2.62   13.53   0
   0   6   9   27.64    6.69   0
   0  -6  -9   24.33    6.59   0
   0  -6   9   29.85    9.73   0
   0   6  -9   35.76    8.59   0
   1  -6   9  377.26   11.34   0
  -1   6  -9  439.83   12.78   0
  -1   6   9  348.73    9.27   0
   1   6   9  360.12    8.68   0
   1   6  -9  433.94    9.33   0
  -1  -6  -9  398.85   11.04   0
  -1  -6   9  412.04   11.47   0
   1  -6  -9  376.76    9.18   0
   2   6   9  721.56   10.09   0
   2   6  -9  864.70   13.07   0
  -2   6   9  689.58   11.11   0
  -2  -6   9  826.49   13.31   0
  -2  -6  -9  734.32   10.37   0
  -2   6  -9  821.73   16.71   0
   2  -6   9  668.87   15.21   0
   2  -6  -9  720.43   11.30   0
   3  -6  -9  226.50    8.63   0
  -3   6  -9  245.81   13.09   0
   3  -6   9  219.20   14.10   0
   3   6   9  231.60    9.41   0
  -3   6   9  207.38    8.57   0
  -3  -6  -9  227.84    7.66   0
  -3  -6   9  251.56   10.29   0
  -4  -6  -9   98.07    6.87   0
  -4  -6   9   97.15    7.19   0
   4  -6  -9   94.95    7.84   0
  -4   6   9   98.19    7.88   0
   4   6   9   91.58    6.61   0
  -5  -6   9    9.63    6.56   0
  -5   6   9   10.96   10.85   0
   5  -6  -9   16.00   10.77   0
  -5  -6  -9    8.01    9.29   0
  -6  -6   9   78.74   10.03   0
   6  -6  -9   70.58   11.18   0
  -6   6   9   62.15   11.62   0
  -6  -6  -9   67.63    6.98   0
  -7  -6   9   72.39   10.26   0
   7  -6  -9   84.44   11.35   0
  -7   6   9   66.65   12.34   0
  -7  -6  -9   68.09    7.01   0
  -8  -6  -9   37.06   10.29   0
  -8   6   9   29.47    8.83   0
  -8  -6   9   43.11   11.32   0
   8  -6  -9   39.85    8.39   0
   9  -6  -9   91.57   12.65   0
  -9   6   9   67.96    9.70   0
  -9  -6   9   69.34   11.63   0
  -9  -6  -9   90.27   11.16   0
 -10   6   9  145.06   14.55   0
 -10  -6   9  168.50    9.49   0
 -10  -6  -9  160.31    9.13   0
  -1   7   9  573.85   11.90   0
   1  -7   9  595.34   12.85   0
  -1  -7  -9  569.81    9.63   0
   1  -7  -9  551.76    9.88   0
  -1  -7   9  593.96   10.74   0
   1   7   9  539.00    9.47   0
   2   7   9  161.14    9.24   0
  -2  -7  -9  159.46    7.05   0
  -2  -7   9  183.13    9.89   0
  -2   7   9  156.64    7.94   0
   2  -7  -9  167.98    7.76   0
   2  -7   9  166.72   12.80   0
  -3  -7   9  817.01   12.66   0
   3  -7   9  697.08   20.48   0
  -3   7   9  680.73   11.11   0
  -3  -7  -9  753.48   10.07   0
   3  -7  -9  735.93   11.32   0
   3   7   9  735.55    9.70   0
   4  -7  -9 1281.64   14.06   0
  -4  -7   9 1334.03   14.19   0
  -4   7   9 1221.88   13.72   0
   4   7   9 1255.87   11.68   0
  -4  -7  -9 1377.48   13.86   0
  -5  -7  -9  854.82   10.76   0
   5  -7  -9  926.06   14.73   0
  -5   7   9  832.85   14.34   0
  -5  -7   9  882.71   12.80   0
  -6  -7   9  929.35   10.76   0
  -6   7   9  883.61   15.10   0
  -6  -7  -9  937.58   11.13   0
   6  -7  -9  987.88   13.10   0
  -7  -7   9  407.06    8.94   0
  -7   7   9  426.42   13.52   0
   7  -7  -9  432.60   10.59   0
  -7  -7  -9  413.75    8.87   0
   8  -7  -9  225.22    9.34   0
  -8  -7  -9  222.28   11.04   0
  -8  -7   9  218.54    8.93   0
  -8   7   9  203.80    9.93   0
  -9   7   9   47.16   13.23   0
   9  -7  -9   50.74   12.35   0
  -9  -7  -9   54.38   11.32   0
  -9  -7   9   57.66   11.69   0
 -10  -7  -9   10.96   12.00   0
 -10  -7   9   14.76    9.06   0
  10  -7  -9    5.91    9.44   0
 -10   7   9   12.06    9.85   0
   0  -8   9 1948.34   18.80   0
   0  -8  -9 1794.45   14.44   0
   0   8   9 1721.87   14.19   0
  -1   8   9 1529.69   13.84   0
  -1  -8   9 1708.40   15.37   0
  -1  -8  -9 1622.03   13.75   0
   1  -8  -9 1653.08   15.55   0
   1  -8   9 1882.64   21.29   0
   1   8   9 1615.19   13.63   0
  -2   8   9  875.74   11.58   0
  -2  -8   9 1037.83   13.54   0
  -2  -8  -9  960.36   10.98   0
   2  -8   9  979.20   19.64   0
   2   8   9  917.98   10.58   0
   2  -8  -9  934.90   11.71   0
  -3  -8  -9  209.80    7.43   0
  -3   8   9  199.95    8.23   0
  -3  -8   9  226.06    7.70   0
   3  -8   9  194.48   15.26   0
   3   8   9  209.88    7.26   0
   3  -8  -9  207.54    8.57   0
   4   8   9   33.44    8.60   0
  -4  -8   9   29.13    6.70   0
  -4   8   9   29.70    7.53   0
   4  -8  -9   20.71    7.74   0
  -4  -8  -9   27.31    6.45   0
   5  -8  -9   15.09   11.06   0
  -5  -8  -9    3.10    6.41   0
  -5  -8   9    8.24    9.49   0
  -5   8   9    8.12   10.84   0
  -6  -8   9  260.18    8.37   0
  -6   8   9  260.43    9.42   0
   6  -8  -9  273.99   12.70   0
  -6  -8  -9  288.68   10.52   0
   7  -8  -9  197.39   12.06   0
  -7  -8   9  200.33    8.17   0
  -7   8   9  171.13   12.79   0
  -7  -8  -9  187.89    8.04   0
  -8  -8   9  542.37   10.15   0
  -8   8   9  473.35   14.59   0
   8  -8  -9  547.79   14.38   0
  -8  -8  -9  565.18   12.44   0
  -9  -8   9  463.50   12.86   0
  -9   8   9  387.15   14.73   0
   9  -8  -9  440.69   14.11   0
  -9  -8  -9  434.25   12.81   0
 -10  -8  -9  573.56   14.11   0
 -10   8   9  515.54   16.50   0
  10  -8  -9  544.74   12.66   0
 -10  -8   9  513.87   11.00   0
  -1  -9  -9  165.88    9.57   0
  -1   9   9  157.39    7.31   0
  -1  -9   9  173.02    7.79   0
   1  -9  -9  156.91    7.44   0
   1  -9   9  179.43   11.17   0
   1   9   9  153.06    7.03   0
   2  -9  -9  168.89   10.16   0
  -2  -9  -9  187.40    9.59   0
  -2   9   9  171.60    7.84   0
   2   9   9  177.66    7.06   0
   2  -9   9  191.61   12.80   0
  -2  -9   9  197.67    7.51   0
  -3  -9  -9  413.25   10.71   0
  -3   9   9  355.23    9.13   0
  -3  -9   9  403.73   11.03   0
   3  -9   9  369.95   18.07   0
   3  -9  -9  396.14   11.93   0
   3   9   9  394.13    8.28   0
  -4  -9  -9  914.60   10.33   0
   4  -9  -9  904.37   14.25   0
  -4   9   9  803.61   11.71   0
  -4  -9   9  879.78   10.58   0
   4   9   9  879.40   11.83   0
   5  -9  -9  760.57   11.97   0
  -5  -9  -9  782.88   10.29   0
  -5   9   9  716.47   14.22   0
  -5  -9   9  747.43   10.28   0
  -6  -9  -9  635.59   11.96   0
  -6   9   9  580.46   11.36   0
  -6  -9   9  646.17    9.90   0
   6  -9  -9  676.96   14.54   0
   7  -9  -9  241.72    9.94   0
  -7  -9   9  254.66    8.31   0
  -7   9   9  228.16   13.15   0
  -7  -9  -9  233.95    8.14   0
  -8  -9   9   53.46    8.28   0
  -8  -9  -9   54.25   10.61   0
  -8   9   9   43.22   12.71   0
   8  -9  -9   65.67   12.59   0
  -9  -9   9   52.87   12.02   0
   9  -9  -9   58.26   12.66   0
  -9   9   9   61.23   13.47   0
  -9  -9  -9   65.14   11.31   0
 -10   9   9    4.83   14.84   0
  10  -9  -9    6.85   10.14   0
 -10  -9  -9    2.35   12.13   0
 -10  -9   9    2.93    9.22   0
   0 -10  -9   45.45    6.71   0
   0 -10   9   43.21    9.57   0
   0  10   9   48.70    6.59   0
  -1  10   9   36.00    6.64   0
  -1 -10  -9   38.16    6.48   0
   1 -10  -9   38.51    6.55   0
  -1 -10   9   49.05    9.58   0
   1  10   9   40.59    9.03   0
   1 -10   9   38.81    7.18   0
  -2  10   9    3.45    9.46   0
  -2 -10  -9    2.02    6.27   0
   2 -10   9    4.02   10.47   0
   2  10   9    5.38    8.82   0
  -2 -10   9    5.90    9.03   0
   2 -10  -9    9.74    9.52   0
   3  10   9    5.15    6.10   0
  -3  10   9    4.73    7.35   0
  -3 -10  -9    6.43    6.25   0
   3 -10   9    3.69   10.38   0
  -3 -10   9    7.82    9.55   0
   3 -10  -9    5.56    7.27   0
   3 -10   9    3.20   13.68   0
  -4 -10  -9    8.49    6.37   0
  -4  10   9    8.77    7.13   0
   4  10   9    4.97    6.03   0
  -4 -10   9   12.94    9.27   0
   4 -10  -9    5.14    7.57   0
   5 -10  -9    1.60   11.14   0
  -5  10   9    9.01   10.84   0
  -5 -10   9    0.06    7.00   0
  -5 -10  -9    1.83    6.37   0
  -6 -10   9   25.01    6.91   0
   6 -10  -9   24.09   11.89   0
  -6  10   9   17.31   11.88   0
  -6 -10  -9   19.62    6.97   0
  -7  10   9   47.30   12.26   0
  -7 -10   9   49.75    7.40   0
   7 -10  -9   43.34    8.79   0
  -7 -10  -9   47.88    7.32   0
  -8 -10   9   21.49    8.46   0
   8 -10  -9   29.30    9.08   0
  -8  10   9   27.74   13.03   0
  -8 -10  -9   25.29   10.69   0
  -9 -10   9   34.75   11.64   0
  -9  10   9   23.70    9.80   0
   9 -10  -9   29.81   13.00   0
  -9 -10  -9   44.31   11.26   0
   1 -11   9    1.66    7.09   0
  -1 -11  -9    6.58    8.88   0
   1 -11  -9   -0.45    6.50   0
   1  11   9   -0.12    6.34   0
  -1 -11   9    3.84    9.76   0
  -1  11   9   12.23    9.31   0
  -2  11   9   39.06    7.02   0
  -2 -11  -9   48.38    6.67   0
  -2 -11   9   43.15    9.73   0
   2 -11  -9   38.69   10.18   0
   2  11   9   37.48    6.42   0
   2 -11   9   45.12   10.77   0
   3 -11  -9   47.70    7.51   0
  -3  11   9   44.91   10.58   0
   3 -11   9   56.01   15.01   0
   3  11   9   50.19    6.46   0
   3 -11   9   55.98   11.79   0
  -3 -11   9   60.64    9.36   0
  -3 -11  -9   54.37    6.67   0
  -4 -11  -9  172.02    7.39   0
  -4  11   9  149.71    8.49   0
   4  11   9  162.10    7.21   0
  -4 -11   9  176.26    7.71   0
   4 -11  -9  174.80   11.44   0
   5 -11  -9  159.64   11.98   0
  -5  11   9  155.75   12.05   0
  -5 -11   9  165.05   10.51   0
  -5 -11  -9  171.33    7.61   0
   6 -11  -9  139.42    9.24   0
  -6 -11  -9  135.95    7.37   0
  -6 -11   9  137.96    7.68   0
  -6  11   9  110.22   12.29   0
  -7 -11   9   46.78    7.52   0
  -7  11   9   54.90   12.36   0
   7 -11  -9   43.43   12.29   0
  -7 -11  -9   53.54    7.51   0
  -8 -11   9   53.88   10.96   0
   8 -11  -9   50.65    9.40   0
  -8  11   9   48.95   13.08   0
  -8 -11  -9   60.75    7.98   0
  -9 -11   9   24.93    8.65   0
  -9  11   9   20.52    9.56   0
  -9 -11  -9   20.70    8.57   0
   0 -12  -9 1294.96   11.94   0
   0 -12   9 1476.92   16.31   0
   0  12   9 1270.84   12.03   0
   1 -12  -9  696.79   12.58   0
  -1 -12  -9  655.42    9.63   0
   1 -12   9  731.01   14.27   0
  -1  12   9  700.34   12.25   0
   1  12   9  717.52   11.63   0
  -1 -12   9  712.64   10.52   0
  -2 -12   9  730.70   12.35   0
  -2 -12  -9  667.71    9.40   0
   2  12   9  661.82    9.40   0
  -2  12   9  635.54   10.12   0
   2 -12  -9  647.23   12.39   0
   2 -12   9  673.40   13.68   0
   2 -12   9  694.28   16.19   0
  -3  12   9  249.14    8.71   0
  -3 -12  -9  275.62    7.77   0
  -3 -12   9  305.86   10.70   0
   3 -12   9  264.02   15.10   0
   3  12   9  258.91    7.69   0
   3 -12   9  258.30   12.58   0
   3 -12  -9  246.03    8.72   0
  -4  12   9  115.33   11.15   0
   4  12   9  122.62    9.28   0
  -4 -12  -9  119.88    6.97   0
   4 -12  -9  117.34   11.29   0
  -4 -12   9  119.22    7.44   0
   5 -12  -9    5.81    7.98   0
  -5 -12   9    6.70    9.75   0
  -5  12   9    7.72   11.20   0
  -5 -12  -9   -0.43    9.55   0
  -6  12   9   50.30   12.05   0
   6 -12  -9   56.32    8.80   0
  -6 -12   9   57.90   10.34   0
  -6 -12  -9   53.43    7.28   0
  -7 -12   9  149.45   11.10   0
   7 -12  -9  148.23   13.13   0
  -7  12   9  138.07   12.91   0
  -7 -12  -9  161.08   11.09   0
   8 -12  -9  234.30   10.47   0
  -8 -12   9  222.47    9.00   0
  -8  12   9  196.00   14.03   0
  -8 -12  -9  204.17    8.57   0
  -9  12   9  200.63   11.59   0
  -9 -12   9  234.06    9.87   0
  -9 -12  -9  238.83    9.56   0
  -1 -13   9  180.21   10.73   0
   1 -13  -9  168.81    8.02   0
  -1 -13  -9  172.98    7.26   0
   1 -13   9  162.05    8.36   0
  -1  13   9  165.74   10.09   0
   1  13   9  169.62    7.09   0
   2 -13  -9  573.34    9.97   0
  -2 -13   9  604.99    9.90   0
   2 -13   9  581.31   13.19   0
   2 -13   9  610.12   14.86   0
  -2  13   9  582.78   12.27   0
   2  13   9  574.02   11.25   0
  -2 -13  -9  608.67    9.40   0
  -3 -13   9  765.90   10.53   0
  -3 -13  -9  788.79   12.13   0
   3 -13  -9  746.86   11.18   0
  -3  13   9  761.62   13.31   0
   3 -13   9  801.34   21.81   0
   3 -13   9  751.84   16.73   0
   3  13   9  775.73    9.93   0
  -4 -13  -9  961.10   10.46   0
  -4 -13   9 1022.89   13.70   0
  -4  13   9  904.10   12.19   0
   4 -13  -9  974.49   14.96   0
  -5  13   9  743.96   11.96   0
   5 -13  -9  779.77   12.43   0
  -5 -13   9  850.64   10.54   0
  -5 -13  -9  776.37   10.15   0
  -6  13   9  949.36   15.85   0
   6 -13  -9  983.08   16.36   0
  -6 -13   9 1014.47   11.27   0
  -6 -13  -9 1043.48   13.48   0
  -7  13   9  397.43   11.24   0
  -7 -13   9  457.48    9.47   0
   7 -13  -9  474.39   14.91   0
  -7 -13  -9  446.18    9.62   0
  -8  13   9  168.43   14.21   0
  -8 -13   9  177.62    8.82   0
  -8 -13  -9  208.39   11.90   0
  -9 -13   9   41.13   12.12   0
  -9  13   9   19.24   10.24   0
  -9 -13  -9   19.53   12.40   0
   0 -14   9  799.88   13.87   0
   0 -14  -9  749.90   12.30   0
   0  14   9  745.14   11.97   0
  -1 -14  -9  574.90    9.30   0
  -1 -14   9  643.28   12.49   0
   1 -14   9  592.16   10.51   0
   1 -14  -9  571.93   11.96   0
   1  14   9  598.93   11.37   0
   1 -14   9  634.76   13.72   0
  -1  14   9  585.66   12.04   0
   2 -14   9  860.35   13.08   0
  -2 -14  -9  899.28   10.23   0
  -2 -14   9  944.43   13.37   0
   2 -14   9  943.48   16.85   0
  -2  14   9  876.56   13.30   0
   2 -14  -9  845.10   11.14   0
   2  14   9  858.99   10.36   0
  -3 -14  -9  323.31   10.69   0
   3 -14   9  307.59   12.80   0
  -3 -14   9  337.39   11.23   0
  -3  14   9  292.97    9.11   0
   3  14   9  306.12    8.07   0
   3 -14   9  330.42   17.18   0
   3 -14  -9  295.40    9.21   0
  -4 -14  -9  179.33   10.24   0
  -4 -14   9  177.48    8.06   0
  -4  14   9  160.11   11.59   0
   4 -14  -9  171.75   11.84   0
   5 -14  -9    7.42    8.29   0
  -5  14   9    7.08   11.43   0
  -5 -14   9    4.81   10.62   0
  -5 -14  -9   -0.52    7.08   0
  -6  14   9   43.07    8.62   0
   6 -14  -9   51.26    9.06   0
  -6 -14   9   55.37   10.88   0
  -6 -14  -9   39.56    7.36   0
  -7  14   9   86.30    9.79   0
   7 -14  -9  105.24   13.16   0
  -7 -14   9  113.03   11.50   0
  -7 -14  -9   89.32    8.07   0
  -8  14   9  276.89   11.56   0
  -8 -14   9  311.51    9.70   0
  -8 -14  -9  321.86    9.86   0
  -1 -15  -9    9.93    6.58   0
  -1 -15   9    4.57    7.15   0
   1 -15  -9   -1.46    9.70   0
   1 -15   9    2.13    9.32   0
   1  15   9   -1.46    6.51   0
   1 -15   9   -0.18    7.56   0
  -1  15   9    0.72   10.15   0
  -2 -15  -9   41.25    6.85   0
  -2 -15   9   54.81    7.49   0
   2 -15   9   54.44   10.72   0
   2 -15  -9   54.02    7.67   0
  -2  15   9   53.70   10.19   0
   2  15   9   42.41    6.85   0
   2 -15   9   51.97    9.56   0
   3 -15  -9   98.47   10.81   0
  -3 -15  -9   99.29    7.02   0
  -3  15   9   91.16   10.85   0
   3  15   9   98.72    7.19   0
  -3 -15   9   93.57    7.65   0
   3 -15   9   96.28   15.42   0
   3 -15   9   96.27   10.94   0
  -4 -15   9  169.31   10.96   0
  -4  15   9  158.21    8.86   0
   4 -15  -9  174.66    9.11   0
  -4 -15  -9  175.26    7.81   0
   5 -15  -9   47.31   12.20   0
  -5 -15   9   49.12    7.83   0
  -5 -15  -9   59.82   10.13   0
  -5  15   9   54.96   11.82   0
   6 -15  -9   76.47    9.55   0
  -6 -15  -9   86.58   10.55   0
  -6 -15   9   78.54    8.13   0
  -6  15   9   79.56    9.26   0
   7 -15  -9   42.79   13.26   0
  -7 -15   9   41.29    8.33   0
  -7  15   9   42.36   13.26   0
  -7 -15  -9   59.57   11.10   0
  -8  15   9   34.80   10.04   0
  -8 -15   9   49.11   12.45   0
  -8 -15  -9   25.88    8.46   0
   0 -16   9   18.40   10.23   0
   0 -16  -9   19.94   10.09   0
   0  16   9    9.68   10.30   0
   0 -16   9   16.97    6.80   0
   1 -16   9   40.71    9.79   0
  -1 -16  -9   37.27    7.25   0
  -1 -16   9   34.74    7.41   0
   1 -16  -9   25.74   10.20   0
  -1 -16   9   39.83    9.80   0
   1  16   9   28.40    9.90   0
  -1  16   9   28.79    7.36   0
   1 -16   9   33.77   10.74   0
   2 -16   9  107.39   10.36   0
  -2 -16  -9  107.07   10.09   0
  -2  16   9  100.77   10.70   0
  -2 -16   9  122.99   10.62   0
   2 -16  -9  112.78   10.82   0
   2 -16   9  109.04   11.93   0
   2  16   9  104.56    7.36   0
   3  16   9   61.19    7.27   0
  -3 -16  -9   58.13    7.06   0
  -3 -16   9   56.25   10.43   0
   3 -16   9   57.93   10.59   0
   3 -16   9   55.10   12.27   0
  -3  16   9   39.17   11.07   0
   3 -16  -9   56.72    8.05   0
  -4 -16  -9   45.49    7.03   0
  -4 -16   9   47.97    7.65   0
   4 -16  -9   37.11   11.59   0
  -4  16   9   37.55   11.43   0
  -5 -16  -9   10.23    7.42   0
  -5 -16   9   18.00    8.14   0
  -5  16   9   17.11    8.64   0
   5 -16  -9   25.28   12.23   0
   6 -16  -9   32.58   12.57   0
  -6 -16   9   41.03    8.10   0
  -6  16   9   31.22   12.61   0
  -6 -16  -9   40.08    7.77   0
  -7 -16  -9    9.32    7.97   0
   7 -16  -9    6.03    9.85   0
  -7 -16   9    4.53    8.50   0
  -7  16   9   12.40   13.15   0
  -1 -17  -9   31.07   10.05   0
   1  17   9   33.54    7.43   0
  -1 -17   9   38.85   10.07   0
   1 -17  -9   24.27    7.18   0
   1 -17   9   29.44    7.83   0
  -1 -17   9   35.77   10.70   0
   1 -17   9   34.75    7.12   0
  -1  17   9   25.97    7.40   0
  -2 -17  -9  189.35    8.28   0
   2  17   9  199.04   11.07   0
  -2 -17   9  182.73   11.39   0
   2 -17  -9  176.49   11.36   0
  -2  17   9  198.67   11.46   0
   2 -17   9  179.57   11.38   0
   2 -17   9  191.87   12.45   0
  -2 -17   9  209.69   10.92   0
   3 -17   9  250.37   17.15   0
  -3 -17  -9  262.00   10.86   0
  -3 -17   9  266.78   11.37   0
   3 -17  -9  244.36    9.41   0
   3 -17   9  245.17   12.80   0
  -3  17   9  250.88   12.27   0
  -4  17   9  484.63   13.45   0
   4 -17   9  459.88   29.25   0
  -4 -17   9  472.33    9.91   0
   4 -17   9  441.81   26.41   0
   4 -17  -9  450.90   10.67   0
  -4 -17  -9  494.61    9.32   0
  -5 -17  -9  159.85   11.02   0
  -5 -17   9  154.78   11.76   0
  -5  17   9  148.39    9.39   0
   5 -17  -9  140.61    9.78   0
  -6 -17   9  273.22   12.68   0
   6 -17  -9  212.92   14.29   0
  -6  17   9  213.51   10.47   0
  -6 -17  -9  238.58    9.14   0
  -7  17   9  185.93   11.29   0
  -7 -17   9  196.47   12.94   0
  -7 -17  -9  208.92   12.75   0
   0  18   9  632.99   12.73   0
   0 -18   9  679.64   11.34   0
   0 -18  -9  642.73   10.21   0
   0 -18   9  645.63   10.59   0
   1 -18   9  833.17   15.27   0
   1  18   9  731.09   10.58   0
  -1 -18  -9  722.96   12.90   0
   1 -18   9  735.40   11.52   0
   1 -18  -9  717.31   13.06   0
  -1 -18   9  752.05   13.95   0
  -1  18   9  744.01   13.36   0
  -1 -18   9  807.19   13.41   0
  -2 -18  -9  501.43    9.56   0
   2 -18  -9  484.46   12.84   0
  -2  18   9  517.62   12.84   0
   2 -18   9  522.89   15.04   0
  -2 -18   9  466.36   10.11   0
   2 -18   9  478.64   13.32   0
   2  18   9  513.03   12.16   0
  -2 -18   9  552.73   12.44   0
   3 -18  -9  262.06   12.76   0
   3 -18   9  276.86   14.66   0
  -3 -18  -9  259.39    8.74   0
  -3 -18   9  281.80   11.73   0
   3 -18   9  248.22   13.05   0
  -3  18   9  275.66   12.45   0
  -3 -18   9  295.56    9.02   0
  -4 -18  -9   36.68    7.57   0
  -4 -18   9   36.26    8.00   0
   4 -18   9   35.34   20.31   0
   4 -18   9   34.25   18.21   0
  -4  18   9   35.16    8.72   0
  -4 -18   9   40.67   11.01   0
   4 -18  -9   39.81   12.26   0
  -5 -18  -9   -1.07    7.74   0
  -5 -18   9    5.66   11.79   0
  -5 -18   9    4.50    8.05   0
  -5  18   9   17.43   12.32   0
   5 -18  -9  -12.45   12.98   0
  -6 -18  -9   56.75    8.29   0
  -6 -18   9   62.33   12.42   0
   6 -18  -9   44.23   13.86   0
  -6 -18   9   64.60    8.78   0
  -6  18   9   49.82   13.47   0
   1 -19   9   18.31   11.38   0
  -1 -19  -9   15.01    7.60   0
   1 -19  -9   24.41   10.81   0
  -1 -19   9   17.72   11.07   0
   1  19   9   17.63   11.04   0
  -1 -19   9   11.25    7.32   0
   1 -19   9   19.95    7.28   0
  -1  19   9   16.82    7.81   0
  -2 -19  -9  226.98   11.52   0
  -2  19   9  214.00    9.16   0
   2 -19   9  196.66   10.18   0
  -2 -19   9  234.20    9.33   0
   2 -19  -9  228.72   12.13   0
  -2 -19   9  229.57    8.70   0
   2 -19   9  204.06   11.79   0
   3 -19   9  215.33   14.61   0
   3 -19  -9  206.35   12.53   0
  -3 -19   9  231.80   12.24   0
  -3 -19  -9  232.28   11.52   0
  -3 -19   9  220.67    8.84   0
   3 -19   9  202.72   13.19   0
  -3  19   9  225.41   12.61   0
  -4 -19  -9  427.70    9.97   0
  -4 -19   9  454.65   10.24   0
   4 -19   9  443.10   26.07   0
   4 -19   9  396.88   22.06   0
  -4 -19   9  492.39   10.28   0
  -4  19   9  443.00   11.36   0
   4 -19  -9  435.45   14.54   0
  -5 -19  -9  444.63   12.81   0
  -5 -19   9  446.39   13.53   0
  -5  19   9  400.69   14.93   0
  -5 -19   9  467.27   13.13   0
   5 -19  -9  447.20   14.99   0
   0 -20   9  136.86    9.40   0
   0 -20  -9  144.39   11.74   0
   0  20   9  168.99   12.11   0
   0 -20   9  142.58    8.65   0
   1 -20   9  112.89   12.58   0
   1 -20  -9   97.14   11.73   0
  -1 -20  -9   98.94   11.52   0
  -1 -20   9  109.31   11.94   0
   1  20   9  110.73   11.72   0
  -1  20   9   91.97   11.95   0
  -1 -20   9  103.43    8.33   0
   1 -20   9   91.80    8.55   0
  -2 -20  -9   78.96    8.06   0
  -2 -20   9   87.98    8.46   0
   2 -20   9   79.15    9.76   0
   2 -20  -9  103.57   12.09   0
  -2  20   9   86.56    8.94   0
  -2 -20   9   79.39    8.33   0
   2 -20   9   86.60   12.06   0
   3 -20   9   47.23   11.84   0
   3 -20   9   48.78   13.05   0
  -3 -20   9   61.65   11.73   0
   3 -20  -9   54.63   12.76   0
  -3 -20   9   57.38   11.76   0
  -3 -20  -9   57.07    8.52   0
  -3  20   9   42.61   12.76   0
  -4 -20  -9    9.96    7.98   0
   4 -20   9   14.98   18.90   0
   4 -20   9   13.44   18.07   0
  -4 -20   9   15.47    8.65   0
  -4 -20   9   25.58   11.85   0
  -4  20   9    7.19    9.23   0
   4 -20  -9   16.25   12.89   0
  -5 -20  -9    2.95    8.28   0
  -5 -20   9    9.24   12.70   0
  -5 -20   9    3.23    8.67   0
  -5  20   9    4.46    9.32   0
   5 -20  -9    3.76   13.64   0
  -1 -21  -9   -8.09    8.19   0
   1 -21   9    0.47   12.27   0
   1 -21  -9   11.36    8.50   0
  -1 -21   9    2.47   12.12   0
  -1 -21   9   -3.89    8.20   0
   1 -21   9   -6.38   11.15   0
  -1  21   9    5.94    8.34   0
   2 -21   9    1.08    8.92   0
  -2 -21  -9    9.10   11.68   0
  -2 -21   9    2.05   12.10   0
   2 -21  -9    6.71   12.10   0
  -2 -21   9    2.93   11.54   0
  -2  21   9   12.92   12.45   0
   2 -21   9    3.89   11.51   0
  -3  21   9    5.24    9.16   0
  -3 -21  -9   -0.40   11.92   0
   3 -21   9    9.73   12.25   0
   3 -21  -9   11.92   12.76   0
  -3 -21   9    6.10   12.03   0
  -3 -21   9    3.85    8.11   0
   3 -21   9    6.67   13.75   0
  -4 -21  -9   10.27    8.49   0
   4 -21  -9    3.79    9.52   0
  -4 -21   9   -1.42    9.04   0
  -4  21   9    0.73    9.67   0
   4 -21   9    3.81   19.07   0
   4 -21   9    3.24   20.21   0
  -4 -21   9    2.97    8.85   0
   0 -22   9  234.81   14.16   0
   0 -22  -9  213.70    9.71   0
   0 -22   9  224.70   12.93   0
  -1 -22   9  139.48    9.68   0
  -1  22   9  136.83   13.41   0
  -1 -22  -9  126.45   12.67   0
   1 -22  -9  132.20    9.10   0
  -1 -22   9  136.85   12.50   0
   1 -22   9  125.37   10.21   0
   1 -22   9  159.80   12.59   0
  -2 -22   9  132.72   12.19   0
  -2 -22  -9  127.78    9.22   0
  -2 -22   9  156.81   13.07   0
   2 -22  -9  110.59    9.79   0
  -2  22   9  118.31   10.00   0
   2 -22   9  134.34   14.10   0
   2 -22   9  129.89    9.60   0
   0   0 -10 6179.81   31.69   0
   0   0  10 5443.55   28.52   0
   1   0 -10  148.18    8.77   0
   1   0  10  119.62    7.55   0
  -1   0  10  123.65    8.17   0
  -1   0 -10  145.97   10.70   0
   2   0  10 3610.00   23.36   0
   2   0 -10 4153.00   24.13   0
  -2   0 -10 3873.78   26.31   0
  -2   0  10 3782.75   22.92   0
  -3   0  10  957.61   14.57   0
   3   0 -10 1056.78   14.84   0
  -3   0 -10  894.57   15.25   0
   3   0  10  847.76   12.27   0
   4   0 -10  409.20   11.78   0
  -4   0 -10  357.70   11.86   0
   4   0  10  377.17   10.67   0
  -4   0  10  377.48   11.79   0
  -5   0  10    6.08    7.02   0
   5   0  10    2.45    8.55   0
   5   0 -10    0.27   10.03   0
  -5   0 -10    2.10    9.46   0
   6   0 -10  250.71    8.96   0
  -6   0 -10  247.82   11.34   0
  -6   0  10  243.86   11.87   0
  -7   0  10  278.04   12.05   0
   7   0 -10  304.21   11.73   0
  -7   0 -10  283.51   12.23   0
   8   0 -10 1051.46   12.33   0
  -8   0  10  965.19   14.51   0
  -8   0 -10  927.19   15.99   0
  -9   0  10   17.82    8.19   0
  -9   0 -10   28.22   10.61   0
  -9   0 -10   20.15   11.33   0
 -10   0 -10  684.19   13.78   0
 -10   0  10  718.05   12.20   0
 -10   0 -10  752.19   15.90   0
   1   1  10   30.45    6.53   0
   1  -1 -10   38.01    7.40   0
   1  -1  10   36.57    9.36   0
   1   1 -10   39.19   10.88   0
  -1   1  10   36.26   10.33   0
  -1  -1 -10   44.04    9.63   0
  -1  -1  10   38.22    7.69   0
  -1   1 -10   32.67    7.42   0
  -2  -1  10 1144.52   15.70   0
   2   1  10 1015.54   14.04   0
   2  -1  10  959.42   13.72   0
   2  -1 -10 1157.93   16.06   0
  -2  -1 -10 1010.87   13.50   0
   2   1 -10 1184.76   14.04   0
  -2   1 -10 1004.28   15.23   0
  -2   1  10 1037.20   13.67   0
   3   1  10   36.46    8.36   0
  -3  -1 -10   43.24    9.50   0
  -3   1 -10   43.24    7.47   0
   3  -1 -10   43.21   10.47   0
   3   1 -10   45.21   10.38   0
  -3  -1  10   33.84    7.46   0
  -3   1  10   29.99   10.73   0
   3  -1  10   34.09    6.31   0
  -4   1  10 1448.97   14.18   0
  -4  -1 -10 1414.64   15.19   0
  -4  -1  10 1489.70   14.05   0
  -4   1 -10 1432.19   18.74   0
   4  -1  10 1481.56   17.07   0
   4   1 -10 1657.52   14.63   0
   4   1  10 1423.08   14.18   0
   4  -1 -10 1605.00   14.71   0
   5   1 -10   65.90    7.32   0
  -5  -1 -10   58.05    7.21   0
   5   1  10   66.91    8.84   0
  -5   1 -10   58.63    7.62   0
  -5  -1  10   67.02    7.67   0
   5  -1 -10   76.89   10.34   0
   5  -1  10   66.23    9.02   0
  -5   1  10   54.36    7.51   0
  -6  -1 -10 1542.95   17.55   0
  -6   1  10 1479.69   13.89   0
  -6   1 -10 1488.05   18.71   0
  -6  -1  10 1440.58   13.44   0
   6   1 -10 1667.78   14.10   0
   6  -1 -10 1587.85   14.07   0
  -7  -1 -10   49.28   10.54   0
   7  -1 -10   48.69    8.06   0
  -7   1 -10   41.92    7.62   0
  -7   1  10   52.79   11.15   0
   7   1 -10   66.42   10.43   0
  -7  -1  10   52.67    7.62   0
  -8  -1 -10  343.97   12.53   0
  -8   1  10  356.57   12.18   0
   8  -1 -10  388.92   12.53   0
  -8  -1  10  358.21   12.29   0
  -8   1 -10  326.90   13.32   0
  -9  -1 -10    4.64   11.13   0
  -9   1 -10    1.30   11.59   0
  -9   1  10    5.48    8.78   0
  -9  -1  10   -1.57    8.53   0
  -9   1 -10   -1.39   10.94   0
 -10  -1 -10    7.40   11.71   0
 -10   1  10    1.27    9.29   0
 -10   1 -10    7.85   11.78   0
 -10   1 -10    4.66    8.65   0
 -10  -1  10   11.48    8.99   0
 -10  -1 -10    3.81    7.81   0
   0   2  10  725.03   11.95   0
   0   2 -10  842.43   13.48   0
   0  -2 -10  748.63   12.20   0
   0  -2  10  756.90   12.83   0
  -1  -2  10   19.20   10.59   0
   1   2  10   17.46    6.12   0
   1  -2  10   22.36    6.99   0
  -1   2  10   38.76    7.47   0
  -1  -2 -10   24.56    9.33   0
   1   2 -10   24.14   10.41   0
  -1   2 -10   19.35   10.36   0
   1  -2 -10   23.00    7.42   0
   2   2  10  666.06   12.11   0
   2   2 -10  793.76   14.11   0
  -2  -2  10  716.71   14.26   0
   2  -2 -10  758.57   14.16   0
   2  -2  10  622.42   12.25   0
  -2  -2 -10  651.35   10.99   0
  -2   2  10  629.69   11.35   0
  -2   2 -10  696.61   13.87   0
   3   2  10   13.03    5.86   0
  -3  -2 -10   12.75    6.33   0
  -3  -2  10   18.28    7.15   0
   3   2 -10   13.56   10.12   0
   3  -2 -10    8.11    7.25   0
  -3   2 -10   13.22   10.58   0
  -3   2  10   11.83    7.39   0
   3  -2  10   14.39    8.89   0
  -4  -2 -10   82.08    9.39   0
  -4  -2  10   98.92   10.37   0
  -4   2 -10   90.28   11.11   0
   4  -2  10   92.77    9.20   0
  -4   2  10  100.29    7.96   0
   4  -2 -10  100.93   10.46   0
   4   2  10   91.68    6.34   0
   4   2 -10  102.55    7.58   0
   5   2  10   17.81    8.60   0
  -5  -2 -10   21.07    9.41   0
   5  -2 -10   20.82    7.41   0
   5   2 -10   31.50    7.24   0
  -5   2 -10   21.93   10.31   0
  -5  -2  10   18.86   10.13   0
  -5   2  10   30.62   10.84   0
  -6   2  10    6.95   11.09   0
  -6  -2 -10    4.81    6.81   0
   6   2 -10   -0.84    7.24   0
  -6   2 -10    2.59   10.39   0
  -6  -2  10    6.00    7.12   0
   6  -2 -10   -0.95   10.48   0
  -7   2  10   10.97    7.90   0
  -7  -2 -10    8.70   10.12   0
   7  -2 -10   -0.82    7.62   0
  -7   2 -10    7.57   10.68   0
   7   2 -10   13.35    7.23   0
  -7  -2  10    6.94   10.84   0
  -8  -2 -10   85.74   10.89   0
  -8   2  10   87.21    8.61   0
   8  -2 -10   75.45    8.36   0
  -8   2 -10   79.91   11.96   0
  -8  -2  10   82.69    8.39   0
  -8   2 -10   82.68   10.98   0
  -9  -2 -10    7.02    7.94   0
  -9   2  10    9.34    8.82   0
  -9  -2  10   10.94   11.72   0
  -9   2 -10   10.58   11.18   0
  -9   2 -10   10.35   12.32   0
 -10   2  10   75.16    9.84   0
 -10  -2 -10  110.66   12.50   0
 -10   2 -10   79.50   13.17   0
 -10  -2 -10   81.44    8.63   0
 -10  -2  10   91.07   13.43   0
 -10   2 -10   90.60   12.83   0
   1   3  10    5.48    8.63   0
  -1  -3  10    7.02    6.74   0
  -1   3  10    0.96    7.15   0
   1  -3 -10   -1.17    7.09   0
  -1   3 -10    6.51    6.97   0
  -1  -3 -10    6.10    9.73   0
   1   3 -10    3.57    9.66   0
   1  -3  10    0.75    6.67   0
   2  -3 -10   35.94    7.59   0
  -2   3 -10   41.31    8.08   0
  -2  -3 -10   39.38    6.53   0
  -2  -3  10   42.71   10.32   0
   2  -3  10   40.52    9.67   0
   2   3 -10   42.02    7.24   0
  -2   3  10   37.15   10.91   0
   2   3  10   37.79    6.21   0
  -3   3  10   14.44    7.10   0
   3  -3  10   10.33    6.44   0
  -3   3 -10   13.43   10.90   0
   3  -3 -10   15.21    7.07   0
  -3  -3  10   14.72   10.12   0
  -3  -3 -10   18.39    9.08   0
   3   3  10   12.23    5.89   0
   3   3 -10   20.80    9.82   0
  -4  -3 -10   72.22    7.19   0
   4   3 -10   90.75   10.35   0
  -4  -3  10   83.92    7.37   0
  -4   3 -10   78.40   12.10   0
   4   3  10   84.11    8.58   0
  -4   3  10   78.27    8.02   0
   4  -3  10   79.70    9.56   0
   4  -3 -10   88.12   10.50   0
  -5  -3 -10    4.25    6.59   0
  -5   3  10    9.66    7.97   0
  -5  -3  10    8.11   10.13   0
   5   3  10    6.11    8.60   0
  -5   3 -10   10.26   10.95   0
   5   3 -10    9.53    6.98   0
   5  -3 -10    4.28    7.03   0
   6   3 -10  312.95    8.67   0
   6  -3 -10  324.94   12.22   0
  -6   3 -10  273.12   14.16   0
  -6  -3  10  275.16    8.69   0
  -6  -3 -10  296.26   10.99   0
  -6   3  10  267.46    9.64   0
  -7  -3 -10   22.82   10.07   0
  -7   3 -10   22.81   11.43   0
  -7  -3  10   41.50   10.60   0
  -7   3  10   20.38   11.31   0
   7  -3 -10   37.32   10.97   0
  -8  -3 -10   38.19   10.57   0
  -8   3 -10   27.80   11.82   0
  -8  -3  10   17.43    7.95   0
  -8   3 -10   31.19   10.44   0
   8  -3 -10   34.16   11.44   0
  -8   3  10   28.26    8.45   0
  -9   3 -10    7.03   14.23   0
  -9   3 -10    9.81   12.07   0
   9  -3 -10    9.10    8.44   0
  -9   3  10   13.99   12.27   0
  -9  -3 -10   12.92   11.05   0
  -9  -3  10   23.67    8.47   0
 -10  -3 -10    7.10   11.80   0
 -10   3 -10    6.82   15.72   0
 -10   3 -10    7.81   13.18   0
 -10  -3  10    8.91    9.10   0
 -10   3  10    3.35    9.61   0
   0  -4  10 3747.91   25.07   0
   0   4 -10 4261.16   26.96   0
   0   4  10 3472.08   20.99   0
   0  -4 -10 3459.79   21.01   0
   1   4  10  271.46    8.58   0
  -1  -4  10  292.21    9.24   0
  -1   4  10  262.44   11.29   0
  -1  -4 -10  271.01    8.34   0
   1   4 -10  335.95   11.42   0
  -1   4 -10  324.12   12.75   0
   1  -4  10  270.06   12.49   0
   1  -4 -10  292.55   11.52   0
  -2  -4 -10 1345.48   13.61   0
   2  -4  10 1243.08   17.48   0
  -2  -4  10 1413.31   14.49   0
  -2   4  10 1298.32   14.06   0
  -2   4 -10 1500.29   21.65   0
   2   4  10 1330.21   13.03   0
   2   4 -10 1648.46   16.75   0
   2  -4 -10 1398.52   14.51   0
   3  -4  10    0.47    8.69   0
   3   4 -10    6.21    6.71   0
  -3  -4 -10    2.76    6.23   0
   3  -4 -10    1.00    7.10   0
  -3   4 -10   -1.81   10.61   0
  -3   4  10    5.64    7.12   0
  -3  -4  10   -0.15    6.82   0
   3   4  10    1.60    8.35   0
  -4  -4 -10  134.22    9.73   0
  -4  -4  10  139.45    7.97   0
  -4   4 -10  134.79   13.09   0
  -4   4  10  125.37    8.09   0
   4  -4 -10  144.78    8.36   0
   4  -4  10  134.12   10.04   0
   4   4  10  134.37    6.79   0
   4   4 -10  160.99    7.85   0
  -5  -4 -10   -0.93    9.27   0
   5   4  10   -4.97    8.48   0
   5   4 -10    0.57    9.90   0
   5  -4 -10   -0.29    7.52   0
  -5  -4  10   10.64    9.79   0
  -5   4  10    8.16    8.03   0
  -5   4 -10    1.98   11.52   0
  -6  -4 -10   78.69    9.93   0
   6  -4 -10   74.90   11.08   0
  -6   4  10   75.71   11.80   0
  -6   4 -10   58.75   12.97   0
  -6  -4  10   62.31   10.24   0
  -7  -4 -10   -1.76   10.15   0
  -7   4 -10    1.71   14.89   0
  -7  -4  10    7.61    7.55   0
   7  -4 -10   -0.06    7.52   0
  -7   4 -10    0.94   12.57   0
  -7   4  10    1.66    7.96   0
   8  -4 -10  567.72   10.95   0
  -8   4 -10  467.86   20.73   0
  -8   4 -10  526.01   20.17   0
  -8  -4  10  563.26   13.03   0
  -8   4  10  514.15   14.02   0
  -8  -4 -10  532.45   12.72   0
  -9   4 -10   51.97   16.86   0
   9  -4 -10   72.82    8.84   0
  -9  -4  10   62.00   12.09   0
  -9   4 -10   62.02   16.64   0
  -9   4  10   55.68   13.24   0
  -9  -4 -10   58.73   11.48   0
 -10   4 -10  427.11   23.61   0
 -10   4 -10  473.81   24.74   0
 -10  -4  10  506.20   14.43   0
 -10   4  10  478.07   12.05   0
 -10  -4 -10  500.83   14.08   0
   1   5 -10   55.55    9.45   0
   1   5  10   45.76    9.17   0
  -1   5  10   42.55    9.92   0
  -1  -5 -10   42.94    6.81   0
  -1   5 -10   54.50   10.38   0
  -1  -5  10   52.64    7.16   0
   1  -5 -10   39.40    7.32   0
   1  -5  10   46.60   10.77   0
  -2   5 -10 2077.10   22.87   0
  -2  -5  10 2100.68   17.95   0
  -2   5  10 1749.35   15.48   0
   2   5 -10 2122.13   16.41   0
   2   5  10 1925.33   16.11   0
   2  -5  10 1710.71   20.87   0
  -2  -5 -10 1932.68   16.55   0
   2  -5 -10 1929.76   16.11   0
   3  -5 -10  241.76   11.14   0
   3  -5  10  208.95   11.64   0
  -3  -5 -10  233.27    9.93   0
  -3   5  10  203.40    8.60   0
  -3  -5  10  225.88    8.32   0
   3   5  10  212.14    7.18   0
   3   5 -10  246.00    8.37   0
  -3   5 -10  246.00   13.56   0
  -4  -5 -10 2896.24   19.30   0
  -4  -5  10 2944.32   17.81   0
   4  -5 -10 2904.49   19.26   0
   4   5 -10 3341.17   20.03   0
  -4   5  10 2636.85   18.24   0
   4   5  10 2806.59   17.06   0
  -4   5 -10 3016.35   37.19   0
   4  -5  10 2784.77   30.68   0
  -5  -5 -10  196.08    7.82   0
   5   5  10  203.56    9.53   0
   5  -5 -10  212.52    8.78   0
  -5   5 -10  221.57   19.96   0
  -5   5  10  185.27    9.07   0
  -5  -5  10  205.60   10.56   0
  -6   5 -10 2340.65   54.39   0
   6  -5 -10 2317.34   17.07   0
  -6  -5 -10 2196.88   15.91   0
  -6   5  10 2228.98   19.06   0
  -6   5 -10 2365.91   48.95   0
  -6  -5  10 2269.71   15.32   0
  -7  -5  10  116.13   10.93   0
  -7   5  10  122.57   12.18   0
   7  -5 -10  129.92   11.66   0
  -7  -5 -10  119.76    7.73   0
   8  -5 -10  865.59   14.73   0
  -8  -5 -10  765.95   11.29   0
  -8  -5  10  795.94   11.03   0
  -8   5  10  745.94   12.22   0
  -9  -5  10   13.96    8.52   0
   9  -5 -10   10.24    8.68   0
  -9   5  10   10.69    9.08   0
  -9  -5 -10    8.34    7.97   0
 -10  -5  10   10.87   12.61   0
 -10   5  10   -1.68   14.10   0
 -10  -5 -10    8.68   12.07   0
   0   6  10 2736.09   17.81   0
   0  -6  10 3102.38   23.90   0
   0   6 -10 3385.66   23.71   0
   0  -6 -10 2897.58   19.65   0
   1  -6  10  148.47   11.65   0
   1   6  10  145.37    9.75   0
  -1   6  10  137.91    7.68   0
  -1   6 -10  178.04   10.83   0
  -1  -6 -10  157.65    9.94   0
  -1  -6  10  177.33   10.61   0
   1  -6 -10  155.73    7.74   0
   1   6 -10  187.62   10.22   0
  -2   6 -10 2591.76   25.74   0
  -2  -6 -10 2216.74   15.78   0
   2   6  10 2198.01   16.68   0
   2   6 -10 2528.88   17.28   0
  -2   6  10 2078.85   16.43   0
   2  -6 -10 2153.65   16.51   0
   2  -6  10 2025.77   23.14   0
  -2  -6  10 2326.75   17.00   0
  -3   6 -10   31.89   10.20   0
  -3  -6 -10   30.64    8.86   0
   3  -6  10   21.56    9.36   0
   3  -6 -10   26.74    9.99   0
  -3   6  10   29.86    7.31   0
   3   6 -10   27.56    6.69   0
   3   6  10   23.06    6.01   0
  -3  -6  10   23.15    6.71   0
  -4  -6 -10  319.62   10.71   0
   4  -6 -10  301.69    9.43   0
  -4   6  10  261.42    9.09   0
  -4  -6  10  300.52    8.51   0
  -4   6 -10  320.79   18.91   0
   4  -6  10  287.65   16.92   0
   4   6  10  285.57   10.03   0
   5   6  10   18.21    6.38   0
  -5  -6 -10   18.76    6.57   0
   5  -6 -10   15.91    8.02   0
  -5   6  10   15.82    7.83   0
  -5  -6  10   13.55    6.87   0
  -6  -6 -10  105.81   10.09   0
  -6   6  10   99.53    8.62   0
   6  -6 -10  108.05    8.56   0
  -6  -6  10  102.88   10.53   0
  -7  -6 -10   47.59   10.36   0
   7  -6 -10   52.34    8.24   0
  -7   6  10   52.12    8.73   0
  -7  -6  10   48.98    7.43   0
  -8  -6  10  663.87   10.48   0
   8  -6 -10  728.41   14.31   0
  -8   6  10  663.48   14.71   0
  -8  -6 -10  631.14   10.62   0
   9  -6 -10  106.17   12.75   0
  -9  -6  10   97.00    8.57   0
  -9  -6 -10   92.57   11.54   0
  -9   6  10  103.68   13.48   0
  10  -6 -10  798.72   16.28   0
 -10  -6 -10  752.56   12.49   0
 -10   6  10  724.26   16.58   0
 -10  -6  10  737.41   12.16   0
  -1   7  10   23.15    6.79   0
   1  -7  10   21.41   10.62   0
  -1  -7 -10   17.47    9.08   0
   1  -7 -10   25.11    9.45   0
   1   7 -10   24.35    6.36   0
   1   7  10   18.11    6.34   0
  -1  -7  10   20.77    6.93   0
  -1   7 -10   20.34    9.52   0
  -2  -7 -10  413.84    8.90   0
  -2   7  10  388.78    9.36   0
   2  -7 -10  407.44    9.39   0
   2   7  10  418.32    8.50   0
  -2   7 -10  459.00   13.56   0
   2  -7  10  420.95   15.03   0
  -2  -7  10  429.86    9.23   0
   3  -7  10    1.21    9.34   0
  -3   7  10    6.45    6.88   0
  -3  -7 -10    1.16    6.23   0
  -3  -7  10    2.06    6.48   0
   3   7  10   -1.79    5.81   0
   3  -7 -10    4.02    9.67   0
  -4  -7  10  597.11   11.84   0
   4  -7 -10  540.24   10.42   0
  -4   7  10  496.52   10.79   0
   4   7  10  544.47   10.91   0
  -4  -7 -10  555.27    9.21   0
  -5  -7 -10   39.98    7.05   0
  -5  -7  10   58.25    9.87   0
  -5   7  10   44.01    8.40   0
   5  -7 -10   50.03   11.33   0
   5   7  10   44.55    9.42   0
  -6  -7 -10  477.74    9.08   0
  -6   7  10  418.93   10.48   0
   6  -7 -10  505.75   13.40   0
  -6  -7  10  458.09    9.16   0
  -7  -7  10    1.36   10.25   0
  -7   7  10    8.16    8.54   0
   7  -7 -10   -3.79   11.57   0
  -7  -7 -10    7.50    6.94   0
  -8   7  10   41.30    9.10   0
   8  -7 -10   46.00    8.66   0
  -8  -7  10   56.77   11.42   0
  -8  -7 -10   57.09   10.34   0
  -9  -7 -10   -2.45   11.35   0
   9  -7 -10   10.85   12.56   0
  -9   7  10   10.30    9.40   0
  -9  -7  10   -0.05    8.18   0
 -10  -7  10    5.09    9.08   0
 -10   7  10    3.41    9.86   0
  10  -7 -10   10.07   13.28   0
 -10  -7 -10   -4.23   12.08   0
   0  -8 -10   28.23    6.40   0
   0  -8  10   27.63    6.99   0
   0   8  10   19.21    6.71   0
  -1   8  10   50.53    9.53   0
  -1  -8 -10   47.40    9.34   0
   1  -8  10   56.26    7.65   0
   1  -8 -10   53.46    6.89   0
   1   8  10   56.74    9.12   0
  -1  -8  10   51.91    7.30   0
   2  -8  10  105.59   12.18   0
   2   8  10  114.24    8.95   0
  -2   8  10  112.41   10.04   0
  -2  -8  10  120.28    9.78   0
  -2  -8 -10  107.09    9.32   0
   2  -8 -10  105.89    7.49   0
  -3  -8  10    4.82    9.18   0
  -3  -8 -10    3.14    6.25   0
  -3   8  10    3.85    7.30   0
   3  -8  10    5.46   12.13   0
   3   8  10    9.43    8.58   0
   3  -8 -10    0.89    9.67   0
  -4  -8 -10    6.60    9.18   0
  -4  -8  10    4.98    6.80   0
   4   8  10    8.06    6.24   0
  -4   8  10    7.78    7.86   0
   4  -8 -10   12.33    7.50   0
  -5  -8  10    4.40    7.09   0
   5  -8 -10   11.97   11.09   0
  -5   8  10   13.44   11.15   0
   5   8  10    6.88    6.11   0
  -5  -8 -10   17.65    9.63   0
  -6  -8  10    8.89    6.97   0
  -6   8  10    4.90    7.83   0
   6  -8 -10    7.21    8.07   0
  -6  -8 -10    2.03    6.65   0
  -7  -8  10   14.09   10.30   0
   7  -8 -10   13.41    8.21   0
  -7   8  10   -1.55   12.19   0
  -7  -8 -10    3.45    7.30   0
  -8   8  10    6.07    8.92   0
   8  -8 -10    3.94   12.14   0
  -8  -8  10   17.24   11.39   0
  -8  -8 -10   10.83   10.89   0
   9  -8 -10   -0.41   12.67   0
  -9   8  10    2.63   13.55   0
  -9  -8 -10   -4.68   11.19   0
  -9  -8  10    1.02    8.68   0
 -10   8  10    4.78   14.48   0
  10  -8 -10    6.89    9.46   0
 -10  -8  10   15.04    9.03   0
 -10  -8 -10   14.50   12.09   0
  -1   9  10   10.89    6.57   0
  -1  -9  10   -0.49    6.66   0
   1   9  10    1.86    8.90   0
  -1  -9 -10    2.19    9.14   0
   1  -9 -10   -1.13    9.12   0
   1  -9  10    2.85   10.05   0
  -2   9  10  560.02    9.97   0
   2  -9  10  603.24   16.14   0
  -2  -9 -10  592.46    9.47   0
  -2  -9  10  618.44   10.08   0
   2   9  10  577.74    9.22   0
   2  -9 -10  579.89    9.91   0
  -3  -9 -10   61.23    9.16   0
  -3   9  10   52.93    7.46   0
  -3  -9  10   49.41    7.06   0
   3  -9  10   50.03   11.12   0
   3   9  10   61.92    8.77   0
   3  -9 -10   50.99    7.46   0
  -4  -9 -10  940.01   10.70   0
   4  -9 -10  956.76   14.47   0
  -4   9  10  860.93   11.94   0
  -4  -9  10  942.60   11.00   0
   4   9  10  909.33   10.34   0
   5  -9 -10  140.01    8.74   0
  -5  -9  10  139.82    7.66   0
  -5   9  10  140.19   11.58   0
  -5  -9 -10  139.07    7.23   0
   5   9  10  132.53    7.23   0
  -6  -9  10  882.43   10.54   0
  -6   9  10  802.22   12.25   0
   6  -9 -10  944.35   15.38   0
  -6  -9 -10  892.90   10.68   0
  -7  -9  10   12.35   10.43   0
  -7  -9 -10    4.71    7.02   0
  -7   9  10   18.15   11.91   0
   7  -9 -10   13.78   11.93   0
  -8  -9  10  226.63   12.22   0
   8  -9 -10  232.96   13.13   0
  -8   9  10  213.84   13.59   0
  -8  -9 -10  227.45   11.52   0
   9  -9 -10   -6.40   13.09   0
  -9   9  10    9.52   13.65   0
  -9  -9 -10   10.72   11.59   0
  -9  -9  10   13.30    8.44   0
  10  -9 -10    8.52    9.84   0
   0 -10  10 2384.12   18.51   0
   0 -10 -10 2318.51   15.37   0
   0  10  10 2248.87   15.07   0
  -1 -10 -10  120.69    7.05   0
  -1 -10  10  131.59   10.52   0
   1 -10 -10  119.82    9.64   0
   1 -10  10  130.31   11.22   0
   1  10  10  112.25    7.03   0
  -1  10  10  112.58    7.33   0
   2  10  10 1671.54   14.44   0
  -2 -10 -10 1686.85   14.83   0
   2 -10  10 1685.35   22.56   0
  -2 -10  10 1731.94   16.14   0
   2 -10 -10 1627.50   15.99   0
  -2  10  10 1588.85   15.38   0
  -3 -10 -10  145.94    9.72   0
  -3 -10  10  127.47    7.26   0
  -3  10  10  132.28   10.83   0
   3 -10  10  119.71   12.89   0
   3  10  10  132.15    9.38   0
   3 -10 -10  124.91    8.00   0
  -4 -10 -10  258.61    7.74   0
   4  10  10  248.33    7.49   0
  -4 -10  10  259.02    8.05   0
   4 -10 -10  264.48   12.02   0
  -4  10  10  243.37   12.07   0
   5 -10 -10   11.96    7.60   0
  -5  10  10    6.98   10.86   0
  -5 -10  10    8.17    7.15   0
  -5 -10 -10    1.79    6.98   0
  -6 -10  10  130.73    7.82   0
  -6  10  10  131.67   11.96   0
   6 -10 -10  133.30    8.99   0
  -6 -10 -10  138.96    7.53   0
  -7 -10  10   40.31   10.45   0
   7 -10 -10   44.46   12.34   0
  -7  10  10   33.53   12.59   0
  -7 -10 -10   22.93    7.33   0
   8 -10 -10  792.58   15.62   0
  -8  10  10  679.06   15.44   0
  -8 -10  10  712.74   11.10   0
  -8 -10 -10  778.95   13.40   0
  -9 -10  10   39.17    8.40   0
  -9 -10 -10   47.88   11.70   0
  -9  10  10   40.28   10.21   0
   9 -10 -10   41.75   13.41   0
  -1 -11 -10   39.82    9.39   0
  -1 -11  10   40.26    7.10   0
   1 -11 -10   38.34    6.83   0
   1  11  10   33.64    6.70   0
   1 -11  10   46.17   10.07   0
  -1  11  10   43.15    9.52   0
  -2 -11 -10  983.06   10.79   0
   2 -11 -10  943.65   14.00   0
  -2 -11  10 1012.17   11.83   0
   2 -11  10  992.22   18.37   0
   2  11  10  934.50   10.42   0
  -2  11  10  947.11   11.37   0
   3 -11  10  121.68   15.75   0
   3 -11 -10  119.31   10.92   0
  -3  11  10  108.00    8.06   0
  -3 -11 -10  116.74    7.17   0
  -3 -11  10  127.94    7.72   0
   3 -11  10  121.99   12.29   0
   3  11  10  120.44    9.21   0
  -4 -11 -10 1802.71   13.21   0
  -4  11  10 1687.05   17.02   0
  -4 -11  10 1877.24   13.79   0
   4  11  10 1820.97   14.49   0
   4 -11 -10 1746.19   15.32   0
  -5 -11 -10   69.55    7.40   0
   5 -11 -10   59.20   11.07   0
  -5  11  10   57.26    8.34   0
  -5 -11  10   65.40    7.40   0
  -6  11  10 1319.41   16.79   0
  -6 -11  10 1429.28   12.49   0
   6 -11 -10 1434.15   15.03   0
  -6 -11 -10 1394.07   12.63   0
  -7  11  10   38.87    9.02   0
   7 -11 -10   48.88    8.92   0
  -7 -11  10   48.85    7.64   0
  -7 -11 -10   48.00    7.78   0
  -8 -11  10  323.92    9.20   0
   8 -11 -10  348.69   14.25   0
  -8  11  10  294.01   10.82   0
  -8 -11 -10  358.29   12.31   0
  -9 -11  10   -4.43    8.67   0
  -9  11  10   -5.16    9.69   0
   9 -11 -10    2.28   13.37   0
  -9 -11 -10   -4.29   11.89   0
   0 -12  10 1285.66   14.35   0
   0  12  10 1243.25   11.81   0
   0 -12 -10 1226.18   11.84   0
  -1 -12 -10  150.33    7.27   0
   1 -12 -10  144.54    7.56   0
  -1 -12  10  157.06    8.04   0
   1  12  10  163.58    9.77   0
  -1  12  10  167.52   10.27   0
   1 -12  10  152.81    8.70   0
  -2 -12 -10  530.51    9.09   0
   2 -12 -10  525.29   12.32   0
  -2 -12  10  537.12    9.86   0
   2  12  10  546.18    9.00   0
   2 -12  10  580.46   15.56   0
  -2  12  10  530.78   12.30   0
  -3  12  10   19.26   10.45   0
  -3 -12  10    5.76    6.97   0
  -3 -12 -10    6.59    6.52   0
   3 -12  10    1.89   14.58   0
   3  12  10    9.69    6.50   0
   3 -12 -10    5.21   10.56   0
   3 -12  10    3.52   11.31   0
  -4 -12 -10   52.74    7.00   0
   4  12  10   54.86    9.43   0
  -4 -12  10   43.75    7.59   0
   4 -12 -10   50.67    7.87   0
  -4  12  10   45.88    8.17   0
  -5 -12 -10   19.69    9.43   0
   5 -12 -10   18.48   11.46   0
  -5  12  10   20.15    8.04   0
  -5 -12  10   23.76   10.01   0
  -6  12  10   37.89    8.77   0
   6 -12 -10   25.06    8.92   0
  -6 -12  10   41.39    7.41   0
  -6 -12 -10   44.42    7.36   0
  -7  12  10    2.58    8.99   0
  -7 -12  10   -2.46    7.68   0
   7 -12 -10    3.54    8.83   0
  -7 -12 -10   15.20   10.69   0
   8 -12 -10  220.07   14.05   0
  -8  12  10  192.98   10.81   0
  -8 -12  10  216.59   12.01   0
  -8 -12 -10  205.80    9.12   0
  -9 -12  10   10.24   12.64   0
  -9  12  10   24.16   14.77   0
   9 -12 -10   23.27   14.40   0
  -9 -12 -10   24.24    8.81   0
   1 -13  10   80.33   10.73   0
  -1 -13 -10   69.28    6.85   0
  -1 -13  10   79.42    7.42   0
   1 -13 -10   82.03    9.67   0
   1  13  10   65.76    7.00   0
  -1  13  10   73.69    9.54   0
   2 -13 -10    7.45    7.16   0
   2 -13  10    0.89    8.98   0
   2  13  10   -1.22    9.48   0
  -2 -13  10    5.72   10.01   0
   2 -13  10    1.55   10.69   0
  -2 -13 -10   -1.41    6.59   0
  -2  13  10   -4.40   10.24   0
  -3 -13 -10   15.40    6.76   0
   3  13  10    6.56    6.68   0
   3 -13  10    8.43   11.94   0
   3 -13 -10    5.96    7.27   0
   3 -13  10    8.13    9.24   0
  -3 -13  10   -0.18    6.94   0
  -3  13  10    6.38    7.28   0
  -4  13  10   20.68   10.86   0
  -4 -13 -10   11.56    6.55   0
   4  13  10   15.85    6.64   0
  -4 -13  10   24.58   10.18   0
   4 -13 -10   15.44    7.73   0
  -5 -13 -10   12.50   10.10   0
   5 -13 -10   13.32   11.65   0
  -5  13  10   21.39   11.39   0
  -5 -13  10    3.09    7.66   0
  -6 -13 -10   17.40   10.31   0
  -6  13  10   16.57    8.85   0
   6 -13 -10    9.72   12.23   0
  -6 -13  10   -4.07   10.63   0
  -7  13  10   18.40   13.09   0
  -7 -13  10  -10.03   10.97   0
   7 -13 -10    6.39    9.29   0
  -7 -13 -10    6.59   11.02   0
   8 -13 -10   12.41   13.16   0
  -8 -13  10    6.28    8.02   0
  -8  13  10    7.85   13.48   0
  -8 -13 -10   12.34    8.10   0
   0 -14 -10 1016.71   11.35   0
   0 -14  10 1053.91   15.02   0
   0  14  10 1013.39   13.35   0
  -1  14  10  109.91   10.37   0
   1 -14  10  122.55   11.39   0
   1 -14 -10  107.56    7.46   0
   1  14  10  109.71   10.06   0
  -1 -14  10  126.00   10.54   0
  -1 -14 -10  119.51    7.32   0
  -2 -14 -10  365.93    8.54   0
   2 -14  10  379.46   12.18   0
   2  14  10  377.70   10.69   0
   2 -14 -10  367.97   11.76   0
  -2 -14  10  380.65   11.30   0
  -2  14  10  384.92   11.50   0
   2 -14  10  398.28   13.90   0
  -3 -14 -10   16.75    9.57   0
   3 -14  10   13.10   14.64   0
   3  14  10    7.48    6.63   0
   3 -14 -10   11.44    7.39   0
   3 -14  10   11.65    9.48   0
  -3 -14  10    8.43   10.31   0
  -3  14  10   15.93    7.44   0
  -4  14  10  124.18    8.56   0
  -4 -14  10  134.09    7.88   0
   4 -14 -10  141.22    8.73   0
   4  14  10  133.79    7.33   0
  -4 -14 -10  153.38   10.09   0
  -5  14  10   -1.89    8.09   0
  -5 -14 -10    3.88    6.88   0
  -5 -14  10    5.44   10.48   0
   5 -14 -10    1.94   11.62   0
  -6 -14 -10    4.31   10.95   0
  -6  14  10   -0.17   12.29   0
   6 -14 -10    5.06    8.84   0
  -6 -14  10   -4.19    7.67   0
  -7  14  10   16.16   12.79   0
  -7 -14  10   16.04    8.07   0
   7 -14 -10   15.67   13.17   0
  -7 -14 -10    5.20    7.89   0
  -8  14  10  192.12   14.88   0
  -8 -14  10  203.04    9.38   0
   8 -14 -10  198.80   14.65   0
  -8 -14 -10  217.42   12.72   0
   1  15  10    8.21    6.62   0
  -1 -15 -10   13.43    9.35   0
   1 -15  10    0.06   10.73   0
   1 -15 -10    5.30    7.10   0
  -1  15  10    8.79    7.12   0
  -1 -15  10    3.09   10.29   0
   1 -15  10    3.69    9.50   0
   2 -15  10  583.70   15.23   0
  -2 -15 -10  545.30    9.15   0
   2 -15 -10  529.68    9.85   0
   2  15  10  543.02    9.12   0
  -2 -15  10  547.46    9.88   0
   2 -15  10  519.33   10.93   0
  -2  15  10  544.84   12.52   0
   3 -15  10   39.85   12.22   0
   3 -15 -10   50.65   10.78   0
   3  15  10   35.94    6.94   0
   3 -15  10   38.06   12.54   0
  -3 -15 -10   51.02    9.88   0
  -3 -15  10   34.02    7.34   0
  -3  15  10   41.45   10.97   0
  -4 -15 -10 1017.37   12.98   0
  -4  15  10  912.88   12.21   0
   4 -15 -10  999.32   15.22   0
  -4 -15  10 1003.63   13.66   0
   5 -15 -10   75.44   12.39   0
  -5 -15 -10   93.57    7.67   0
  -5 -15  10   80.27    7.90   0
  -5  15  10   86.27   12.27   0
  -6  15  10  899.17   13.66   0
  -6 -15 -10 1049.01   11.72   0
   6 -15 -10  998.79   14.16   0
  -6 -15  10 1049.57   12.02   0
  -7  15  10   48.43    9.80   0
  -7 -15  10   55.98    8.96   0
   7 -15 -10   49.14   13.89   0
  -7 -15 -10   42.13    8.32   0
  -8  15  10  275.12   15.70   0
  -8 -15  10  295.17   10.13   0
   8 -15 -10  292.95   12.25   0
  -8 -15 -10  297.76   10.03   0
   0 -16 -10 1400.52   12.58   0
   0 -16  10 1424.45   13.68   0
   0 -16  10 1550.78   16.98   0
   0  16  10 1475.44   14.69   0
  -1 -16 -10   30.87    7.16   0
   1 -16 -10   48.22   10.29   0
   1  16  10   32.46    7.12   0
   1 -16  10   36.62   10.85   0
   1 -16  10   40.18    7.17   0
  -1  16  10   33.60    7.21   0
  -1 -16  10   33.10   10.73   0
   2 -16  10 1452.94   19.84   0
  -2 -16 -10 1385.58   12.49   0
  -2 -16  10 1438.21   13.47   0
   2 -16 -10 1356.80   15.23   0
   2 -16  10 1391.07   17.40   0
  -2  16  10 1388.09   15.11   0
   2  16  10 1404.38   12.45   0
   3  16  10   40.27    6.93   0
  -3 -16 -10   35.75    7.04   0
   3 -16 -10   29.38    8.04   0
   3 -16  10   45.48   15.34   0
  -3  16  10   47.03   11.11   0
  -3 -16  10   36.26    7.62   0
   3 -16  10   42.68   12.71   0
  -4 -16 -10  130.40    7.97   0
   4 -16 -10  115.77    9.17   0
  -4  16  10  128.01   11.92   0
  -4 -16  10  136.48    8.43   0
  -5 -16 -10   -2.01   10.30   0
  -5 -16  10    0.64   11.27   0
  -5  16  10    6.10    8.58   0
   5 -16 -10    8.60    8.60   0
  -6 -16 -10   92.49   11.38   0
   6 -16 -10   78.29   13.28   0
  -6 -16  10   89.11   12.09   0
  -6  16  10   76.28   13.03   0
   7 -16 -10   48.30   10.20   0
  -7 -16  10   53.30   12.16   0
  -7 -16 -10   58.26   12.12   0
  -7  16  10   41.17   13.83   0
  -1 -17  10   14.17    7.35   0
  -1 -17 -10   19.44    7.64   0
   1 -17 -10   16.74   10.46   0
   1 -17  10   16.04    7.88   0
   1  17  10   15.58   10.07   0
   1 -17  10   10.24    9.94   0
  -1  17  10   23.37    7.66   0
  -1 -17  10   15.94    7.35   0
  -2 -17  10  194.69   11.47   0
  -2 -17 -10  172.28    8.34   0
   2 -17  10  170.54   13.10   0
   2 -17 -10  158.93   11.54   0
  -2  17  10  166.07   11.44   0
   2 -17  10  157.92    8.52   0
   2  17  10  167.79    8.39   0
  -3 -17  10   62.91   11.09   0
   3 -17 -10   74.69    8.35   0
  -3 -17 -10   60.59    7.53   0
   3  17  10   64.24    7.59   0
   3 -17  10   62.15   13.31   0
  -3  17  10   73.02   11.45   0
   3 -17  10   63.17   11.30   0
  -4 -17 -10  500.97    9.35   0
   4 -17 -10  488.86   13.90   0
  -4  17  10  489.00   13.61   0
  -4 -17  10  529.02   10.32   0
  -5 -17 -10   18.26    7.67   0
  -5  17  10   23.04    8.80   0
  -5 -17  10   21.21   11.66   0
   5 -17 -10   21.10   12.58   0
  -6 -17 -10  392.78    9.91   0
   6 -17 -10  325.91   11.41   0
  -6 -17  10  379.98   10.13   0
  -6  17  10  356.82   11.42   0
  -7 -17 -10    2.35    8.59   0
   7 -17 -10   11.35   14.47   0
  -7 -17  10    2.88    8.81   0
  -7  17  10    1.09    9.89   0
   0 -18 -10   16.46    7.69   0
   0  18  10   10.20   10.56   0
   0 -18  10   12.64   11.26   0
   0 -18  10    9.63   10.44   0
  -1 -18 -10    3.22    7.72   0
   1 -18 -10   -6.32   10.70   0
  -1  18  10   15.21   10.97   0
   1 -18  10    4.03   11.35   0
  -1 -18  10    4.14    7.32   0
   1  18  10    5.49    7.46   0
   1 -18  10   -0.14   10.30   0
  -1 -18  10    5.72    7.95   0
  -2 -18  10   12.08   11.26   0
   2  18  10   16.33   11.17   0
  -2 -18 -10    7.24   10.25   0
   2 -18 -10   15.64   11.09   0
   2 -18  10    7.03   11.83   0
  -2 -18  10    6.13    7.42   0
  -2  18  10   15.00   11.43   0
   2 -18  10   10.48   10.20   0
  -3 -18  10   17.63   11.14   0
   3 -18  10    1.85   13.04   0
   3 -18 -10   15.40   11.53   0
  -3 -18 -10   -1.68   10.36   0
  -3 -18  10    3.17    7.60   0
   3 -18  10    1.57   12.40   0
  -3  18  10    6.13   11.78   0
   4 -18  10    3.99   24.13   0
  -4 -18  10    8.30   11.52   0
  -4 -18 -10   -4.97   10.66   0
   4 -18  10    1.36   23.78   0
   4 -18 -10    5.83   12.26   0
  -4  18  10   -1.42    8.55   0
  -5 -18 -10    2.74   10.97   0
  -5  18  10    7.78   12.77   0
  -5 -18  10   13.89    8.23   0
   5 -18 -10    4.32    9.17   0
   6 -18 -10   -2.49   14.12   0
  -6 -18 -10    9.66    8.60   0
  -6 -18  10   11.04    9.10   0
  -6  18  10   12.25   13.75   0
  -1 -19  10    4.56   11.39   0
  -1 -19 -10   -5.28   11.01   0
   1  19  10   -6.10    8.11   0
   1 -19 -10   -5.51   11.15   0
   1 -19  10   13.55   11.88   0
  -1 -19  10    1.73    7.48   0
  -1  19  10    6.54    7.94   0
   1 -19  10    0.17   10.27   0
  -2 -19  10  114.71   11.95   0
  -2 -19 -10  102.45    8.30   0
   2  19  10  115.59   11.65   0
   2 -19  10  109.56   13.44   0
  -2  19  10   81.19    8.67   0
  -2 -19  10  112.27    8.33   0
   2 -19 -10  111.87   12.02   0
   2 -19  10  106.36   11.35   0
   3 -19  10   22.42   11.74   0
  -3 -19 -10   28.25    8.09   0
   3 -19 -10   27.38   12.05   0
  -3 -19  10   37.29    8.38   0
  -3  19  10   35.47   12.09   0
   3 -19  10   28.66   13.43   0
  -3 -19  10   38.92    8.15   0
  -4 -19  10  171.96   12.50   0
  -4 -19 -10  149.24    8.86   0
  -4 -19  10  149.76    8.85   0
   4 -19  10  135.24   24.08   0
   4 -19  10  140.73   26.55   0
  -4  19  10  156.11    9.72   0
   4 -19 -10  149.95    9.88   0
  -5 -19 -10   13.12    8.38   0
  -5 -19  10   16.83   12.02   0
  -5  19  10   13.51   13.28   0
  -5 -19  10   15.38    8.81   0
   5 -19 -10   12.78    9.43   0
   0 -20 -10  911.41   14.35   0
   0 -20  10  992.28   15.97   0
   0  20  10  966.06   14.68   0
   0 -20  10  924.51   14.98   0
  -1 -20  10   47.02   12.36   0
  -1 -20 -10   42.35    8.30   0
   1 -20 -10   42.61    8.40   0
  -1 -20  10   36.53    8.22   0
   1 -20  10   46.46   12.71   0
  -1  20  10   50.89   11.87   0
   1  20  10   44.45   11.87   0
   1 -20  10   42.91   11.09   0
  -2 -20  10  585.90   14.36   0
   2 -20  10  560.16   16.47   0
  -2  20  10  578.76   11.29   0
   2 -20 -10  578.60   13.92   0
  -2 -20 -10  566.20   13.31   0
  -2 -20  10  589.81   11.06   0
   2 -20  10  534.46   14.87   0
  -3 -20 -10   21.31   11.60   0
  -3 -20  10   36.77   11.81   0
   3 -20  10   16.50   11.85   0
   3 -20 -10   15.10   12.56   0
  -3 -20  10   34.35   11.51   0
  -3  20  10   17.73    9.10   0
   3 -20  10    8.53   14.14   0
  -4 -20 -10   62.44   12.07   0
   4 -20  10   55.68   25.30   0
   4 -20  10   47.13   22.81   0
  -4 -20  10   65.46   12.29   0
  -4  20  10   62.69    9.49   0
   4 -20 -10   44.68    9.73   0
  -4 -20  10   55.80   12.63   0
  -1 -21 -10   26.52    8.54   0
   1 -21 -10   13.27    8.92   0
   1  21  10   34.46    8.73   0
   1 -21  10   23.11   13.00   0
  -1  21  10   33.29    9.07   0
   1 -21  10   29.44   11.78   0
  -1 -21  10   35.50    9.04   0
  -1 -21  10   26.16   11.25   0
  -2 -21 -10  294.96    9.74   0
   2 -21  10  302.61   15.41   0
   2 -21 -10  292.47   13.73   0
  -2  21  10  324.54   14.04   0
  -2 -21  10  339.06   13.59   0
  -2 -21  10  340.59   13.14   0
   2 -21  10  267.81   10.85   0
  -3 -21  10   18.09   12.58   0
   3 -21  10   18.56   12.50   0
  -3 -21 -10   17.78    8.73   0
  -3 -21  10   21.84    8.48   0
   3 -21 -10   26.12   13.08   0
  -3  21  10   10.61    9.03   0
   3 -21  10   19.34   14.28   0
   0 -22 -10  617.13   11.64   0
   0  22  10  663.59   15.24   0
   0 -22  10  631.14   13.35   0
   0 -22  10  646.83   15.24   0
  -1 -22 -10   30.05   12.43   0
   1 -22 -10   22.48   12.48   0
   1 -22  10   22.87   13.58   0
  -1  22  10   31.65   12.55   0
  -1 -22  10   34.84   12.04   0
   1 -22  10   26.78   12.09   0
  -1 -22  10   24.70    9.39   0
  -1   1 -11  342.34   12.06   0
   1  -1 -11  327.07    9.67   0
   1   1  11  296.16   10.53   0
   1  -1  11  302.09    9.16   0
   1   1 -11  353.81   12.12   0
  -1   1  11  315.00   12.21   0
  -1  -1 -11  313.94    9.23   0
  -1  -1  11  322.45    9.54   0
   2   1  11   12.57    8.58   0
   2  -1  11   16.31    8.98   0
   2  -1 -11   10.13   10.41   0
  -2  -1 -11   12.44    6.69   0
   2   1 -11   14.97    7.32   0
  -2   1  11   13.67    7.44   0
  -2   1 -11   11.43   10.35   0
  -2  -1  11   10.46    7.42   0
   3   1 -11  299.23    9.14   0
   3   1  11  260.18    8.04   0
  -3  -1 -11  270.12    9.11   0
   3  -1 -11  300.06   11.80   0
  -3  -1  11  258.08   11.44   0
  -3   1 -11  276.42   11.97   0
  -3   1  11  256.77    9.10   0
   3  -1  11  272.81   10.60   0
  -4  -1  11  184.88   11.08   0
  -4  -1 -11  152.07    7.90   0
   4   1 -11  196.77   11.11   0
  -4   1 -11  154.52   11.03   0
   4   1  11  156.90    7.26   0
   4  -1  11  157.51    9.47   0
   4  -1 -11  167.42   11.03   0
  -4   1  11  170.61   10.95   0
  -5   1  11  706.47   10.98   0
  -5  -1 -11  722.91   14.17   0
  -5  -1  11  732.48   13.06   0
   5  -1  11  709.77   13.02   0
   5   1  11  716.84   12.34   0
   5  -1 -11  791.94   13.50   0
  -5   1 -11  697.83   14.82   0
   5   1 -11  808.74   11.00   0
  -6   1  11    6.21    7.59   0
  -6  -1 -11    9.04   10.26   0
  -6  -1  11   -0.99    7.31   0
  -6   1 -11    5.92    7.60   0
   6   1 -11    8.56    7.21   0
   6  -1 -11    2.76   10.68   0
  -7   1  11  328.74    9.43   0
  -7  -1 -11  336.39    9.94   0
  -7   1 -11  342.81   13.10   0
  -7  -1  11  347.61   12.33   0
   7  -1 -11  379.57    9.50   0
   7   1 -11  398.18   12.29   0
  -8   1  11   30.37    8.31   0
  -8  -1 -11   24.34   11.03   0
  -8   1 -11   30.17   11.45   0
  -8  -1  11   41.02    7.89   0
   8  -1 -11   38.48   11.39   0
  -9   1  11   40.57    8.88   0
  -9   1 -11   41.56   11.17   0
  -9   1 -11   38.06   12.23   0
  -9  -1  11   59.89   12.16   0
  -9  -1 -11   41.40   11.63   0
 -10   1  11    6.55    9.28   0
 -10  -1 -11   10.24   12.49   0
 -10   1 -11    3.59   12.87   0
 -10  -1  11    4.57    9.38   0
 -10   1 -11    5.12   11.89   0
 -10  -1 -11    9.06   11.82   0
   0   2  11  729.22   11.49   0
   0   2 -11  846.17   12.94   0
   0  -2  11  800.02   14.36   0
   0  -2 -11  829.87   14.01   0
   1  -2 -11 3732.12   22.14   0
  -1  -2  11 3727.46   23.14   0
  -1   2 -11 3878.54   26.21   0
   1   2  11 3545.89   22.37   0
   1  -2  11 3597.74   25.26   0
  -1   2  11 3629.15   23.00   0
  -1  -2 -11 3599.78   22.14   0
   1   2 -11 4074.90   23.90   0
  -2   2 -11  193.60   11.92   0
  -2  -2  11  188.89   11.24   0
   2  -2 -11  203.54    8.89   0
   2   2  11  176.94    9.45   0
   2  -2  11  177.18   10.60   0
  -2  -2 -11  169.80    7.96   0
  -2   2  11  171.98    8.58   0
   2   2 -11  203.19    8.68   0
   3  -2  11 1211.93   16.47   0
  -3  -2  11 1225.98   13.32   0
   3   2 -11 1396.23   15.58   0
  -3  -2 -11 1224.82   15.43   0
   3  -2 -11 1291.12   13.87   0
  -3   2  11 1133.33   13.23   0
  -3   2 -11 1171.59   16.68   0
   3   2  11 1191.38   14.40   0
   4  -2 -11    3.73    7.12   0
  -4  -2 -11   -1.81    9.63   0
  -4  -2  11    1.58    7.11   0
   4   2  11    3.74    6.18   0
  -4   2 -11    1.12   10.84   0
   4   2 -11    3.05    7.08   0
   4  -2  11    1.91    8.56   0
  -4   2  11    5.66    7.46   0
   5  -2 -11   25.98   10.37   0
   5   2 -11   15.36    7.30   0
   5  -2  11   13.99    8.76   0
  -5  -2 -11   12.69    9.52   0
  -5  -2  11   20.32    7.24   0
  -5   2 -11   16.20   10.64   0
   5   2  11   16.12    8.63   0
  -5   2  11   11.33   10.75   0
   6   2 -11   75.26    7.58   0
  -6  -2  11   56.36    7.63   0
  -6   2 -11   60.79   11.36   0
  -6  -2 -11   62.19    7.48   0
   6  -2 -11   58.73   10.82   0
  -6   2  11   47.49   11.18   0
  -7   2  11  570.83   10.55   0
   7  -2 -11  657.41   13.10   0
   7   2 -11  655.50   10.72   0
  -7   2 -11  543.19   15.36   0
  -7  -2  11  567.40   10.25   0
  -7  -2 -11  595.74   13.38   0
  -8   2  11   72.36    8.86   0
  -8  -2 -11   86.50   11.14   0
  -8  -2  11   84.72    8.69   0
  -8   2 -11   72.04   12.18   0
   8  -2 -11   95.96    8.16   0
  -9   2  11  740.68   12.20   0
  -9  -2 -11  741.50   12.43   0
  -9   2 -11  708.81   17.34   0
   9  -2 -11  887.42   15.10   0
  -9  -2  11  778.28   11.61   0
  -9   2 -11  740.75   16.57   0
 -10   2  11  102.30   13.74   0
 -10   2 -11   77.59   13.62   0
 -10  -2 -11   72.45    9.33   0
 -10  -2  11   99.24   13.42   0
 -10   2 -11   79.31   13.04   0
  -1  -3  11  682.55   11.69   0
   1   3  11  649.94   10.55   0
  -1   3  11  647.59   13.27   0
  -1   3 -11  723.25   13.47   0
  -1  -3 -11  688.84   12.91   0
   1  -3  11  657.07   14.70   0
   1  -3 -11  696.34   11.42   0
   1   3 -11  756.64   11.88   0
   2   3  11   58.89    8.78   0
   2  -3 -11   65.62    7.84   0
  -2   3 -11   64.03   11.30   0
  -2  -3  11   62.96   10.25   0
   2   3 -11   74.92    7.73   0
   2  -3  11   63.99    9.99   0
  -2  -3 -11   62.14    9.60   0
  -2   3  11   56.93    7.89   0
   3  -3  11 2287.51   21.99   0
  -3   3  11 2285.71   18.60   0
  -3  -3 -11 2363.36   18.60   0
   3  -3 -11 2465.16   17.67   0
  -3  -3  11 2382.71   18.57   0
   3   3 -11 2773.55   19.27   0
   3   3  11 2204.74   15.95   0
  -3   3 -11 2387.47   25.80   0
   4   3 -11  554.92   12.11   0
  -4  -3 -11  460.69   11.90   0
  -4   3  11  448.59    9.90   0
   4   3  11  461.37   11.04   0
   4  -3 -11  494.48   10.12   0
  -4  -3  11  465.89    9.68   0
   4  -3  11  461.73   12.41   0
  -4   3 -11  442.55   15.17   0
   5  -3 -11 2747.65   19.48   0
  -5  -3 -11 2432.34   19.05   0
   5   3  11 2437.73   17.76   0
   5  -3  11 2417.82   23.22   0
  -5  -3  11 2403.52   16.16   0
   5   3 -11 2671.55   16.76   0
  -5   3 -11 2320.77   27.01   0
  -5   3  11 2270.77   16.65   0
  -6   3 -11  293.67   14.37   0
  -6   3  11  314.95    9.55   0
   6  -3 -11  327.10    9.42   0
  -6  -3  11  326.55    8.91   0
   6   3 -11  361.38    9.12   0
  -6  -3 -11  336.72   11.54   0
  -7  -3  11 1194.71   12.79   0
  -7   3 -11 1124.10   22.94   0
  -7  -3 -11 1168.25   13.37   0
   7  -3 -11 1239.48   13.13   0
  -7   3  11 1148.90   15.58   0
  -8  -3 -11   31.71    7.74   0
  -8   3 -11   40.22   10.82   0
  -8   3 -11   37.82   15.16   0
  -8  -3  11   47.61   11.34   0
   8  -3 -11   42.45   11.40   0
  -8   3  11   39.36    8.74   0
  -9  -3 -11   92.39    8.68   0
   9  -3 -11   96.49   12.38   0
  -9   3 -11   80.09   16.32   0
  -9  -3  11  104.93    8.75   0
  -9   3  11   97.34    9.22   0
  -9   3 -11   91.01   15.25   0
 -10  -3 -11    9.07    8.54   0
 -10   3 -11    7.92   13.12   0
 -10  -3  11   11.55    9.42   0
 -10   3 -11    6.38   16.67   0
 -10   3  11   22.01   13.37   0
   0   4  11   88.79    9.95   0
   0   4 -11   99.46   10.70   0
   0  -4 -11   94.22    7.50   0
   0  -4  11   88.61    7.98   0
  -1  -4  11 2323.59   19.82   0
  -1   4 -11 2512.75   21.78   0
   1  -4 -11 2377.24   18.93   0
  -1   4  11 2186.47   18.53   0
   1   4 -11 2680.46   20.42   0
  -1  -4 -11 2193.54   16.72   0
   1   4  11 2189.20   17.56   0
   1  -4  11 2145.01   20.38   0
   2  -4 -11  254.64    8.85   0
   2   4  11  250.30    9.76   0
  -2  -4  11  263.09    8.79   0
  -2  -4 -11  249.05   10.41   0
   2  -4  11  239.47   11.63   0
  -2   4  11  235.56    8.72   0
  -2   4 -11  296.52   13.28   0
   2   4 -11  306.29   11.18   0
   3   4 -11 1161.93   12.69   0
   3   4  11  971.02   11.33   0
   3  -4  11  992.97   17.07   0
   3  -4 -11 1071.94   12.85   0
  -3   4  11 1016.00   14.59   0
  -3  -4 -11 1072.60   13.83   0
  -3   4 -11 1105.48   20.07   0
  -3  -4  11 1046.92   12.34   0
  -4   4 -11    8.94   11.38   0
  -4   4  11    8.94    7.58   0
   4  -4 -11   12.74    7.38   0
  -4  -4  11   16.62    7.05   0
   4   4 -11    7.27    6.98   0
   4   4  11   15.07    8.87   0
  -4  -4 -11   11.08    6.71   0
   4  -4  11   11.90    8.72   0
  -5   4 -11    6.69   14.94   0
  -5   4  11    1.49    7.69   0
   5   4 -11   13.71   10.07   0
  -5  -4  11    8.30    7.20   0
  -5  -4 -11    4.51    9.32   0
   5   4  11    3.67    8.48   0
   5  -4 -11    9.15   11.03   0
  -6  -4 -11    6.92    9.75   0
  -6  -4  11    5.72    7.46   0
   6  -4 -11   16.18    7.94   0
   6   4 -11    7.14    7.04   0
  -6   4  11    7.33   11.61   0
  -6   4 -11    4.57   15.11   0
  -7  -4 -11   83.00    7.68   0
  -7   4 -11   87.60   13.46   0
   7  -4 -11   90.22    8.42   0
  -7  -4  11   85.70   10.73   0
  -7   4 -11   76.86   13.68   0
  -7   4  11   78.66   12.02   0
  -8  -4 -11   11.39   10.90   0
   8  -4 -11    8.13    7.99   0
  -8  -4  11   10.08    7.86   0
  -8   4 -11   12.50   16.18   0
  -8   4  11   11.16   11.91   0
  -8   4 -11   10.87   13.88   0
  -9   4 -11  383.43   21.47   0
   9  -4 -11  410.45   10.60   0
  -9  -4  11  370.39   10.15   0
  -9   4 -11  333.41   21.97   0
  -9   4  11  380.57   14.18   0
  -9  -4 -11  369.22   10.19   0
 -10  -4 -11   69.22   12.43   0
 -10  -4  11   69.50    9.29   0
 -10   4 -11   61.33   21.95   0
 -10   4 -11   54.70   21.85   0
 -10   4  11   62.35    9.60   0
   1   5  11   -0.64    8.54   0
   1   5 -11   -4.64    6.89   0
  -1   5 -11   -2.52    9.60   0
  -1   5  11    3.09    6.96   0
  -1  -5  11    9.19    9.92   0
  -1  -5 -11    5.21    9.57   0
   1  -5 -11    1.98    9.69   0
   1  -5  11    4.05   10.32   0
  -2   5 -11  134.48   11.22   0
   2   5 -11  130.72   10.34   0
  -2  -5 -11  110.13    7.22   0
  -2   5  11  106.65    7.71   0
  -2  -5  11  126.65    7.76   0
   2  -5  11  108.69    8.29   0
   2   5  11  113.18    9.27   0
   2  -5 -11  128.70   10.70   0
   3   5  11   60.05    8.75   0
   3  -5 -11   68.41    7.60   0
   3  -5  11   67.75   10.14   0
  -3  -5 -11   65.89    6.71   0
  -3   5  11   61.80   10.36   0
  -3  -5  11   71.91    7.26   0
   3   5 -11   71.77    7.18   0
  -3   5 -11   70.74   11.69   0
  -4  -5  11   64.46    7.42   0
   4  -5  11   57.56   10.96   0
   4  -5 -11   60.22    7.63   0
  -4   5  11   62.93   10.66   0
  -4   5 -11   62.05   11.81   0
   4   5 -11   65.76   10.26   0
  -4  -5 -11   55.07    7.09   0
   4   5  11   60.96    8.82   0
  -5  -5 -11   30.89    9.35   0
  -5   5 -11   24.51   14.53   0
   5  -5 -11   19.14   10.82   0
  -5   5  11   24.31   11.00   0
   5   5 -11   30.80    9.91   0
  -5  -5  11   20.37   10.03   0
   5   5  11   18.21    6.15   0
   6  -5 -11    4.25   11.10   0
  -6   5 -11    1.06   17.48   0
  -6  -5 -11    7.13    9.93   0
  -6   5  11    3.87    8.02   0
  -6  -5  11   -2.67   10.52   0
  -7  -5 -11   42.27   10.23   0
   7  -5 -11   41.38   11.55   0
  -7  -5  11   30.77    7.54   0
  -7   5  11   38.25    8.40   0
  -8  -5 -11    9.50   10.67   0
  -8  -5  11    3.99   11.10   0
  -8   5  11    6.95    8.68   0
   8  -5 -11    8.22    8.28   0
  -9  -5 -11    6.98   11.51   0
   9  -5 -11    8.23    8.69   0
  -9  -5  11   -2.26   12.04   0
  -9   5  11    2.81   12.88   0
 -10  -5 -11   10.78   12.50   0
  10  -5 -11    3.85    9.30   0
 -10  -5  11    4.55   12.88   0
 -10   5  11    3.75    9.77   0
   0   6 -11    4.11    6.51   0
   0   6  11    8.11    9.23   0
   0  -6  11    1.31    7.13   0
   0  -6 -11   10.32    9.35   0
  -1   6  11  454.25    9.46   0
  -1  -6 -11  444.20    9.13   0
   1   6 -11  534.05   10.04   0
  -1  -6  11  487.04   10.30   0
   1  -6 -11  487.11   11.71   0
  -1   6 -11  550.65   13.41   0
   1  -6  11  489.01   13.94   0
   1   6  11  455.22    8.98   0
   2   6  11   44.86    6.27   0
  -2  -6 -11   38.32    9.15   0
  -2   6  11   34.76    7.22   0
  -2  -6  11   52.71    9.85   0
  -2   6 -11   50.81   10.40   0
   2  -6  11   38.06   10.48   0
   2  -6 -11   46.03   10.17   0
   2   6 -11   52.25    6.91   0
   3  -6 -11  286.73    9.20   0
  -3  -6 -11  293.06    8.09   0
   3  -6  11  274.74   12.42   0
  -3   6  11  274.99    8.75   0
  -3   6 -11  327.68   13.73   0
  -3  -6  11  306.22    8.68   0
   3   6 -11  339.32    8.57   0
   3   6  11  308.04    9.70   0
   4  -6 -11   38.55    7.53   0
  -4   6  11   48.57   10.84   0
  -4  -6 -11   41.43    6.95   0
   4   6  11   40.64    6.28   0
  -4   6 -11   43.71   13.02   0
   4   6 -11   46.99    7.19   0
  -4  -6  11   35.65    7.16   0
   4  -6  11   39.73   11.13   0
   5  -6 -11   25.28    8.15   0
  -5   6  11   25.20   11.30   0
   5   6  11   31.37    9.14   0
  -5  -6  11   22.73    7.15   0
  -5  -6 -11   24.48    9.90   0
  -6   6  11   30.54    8.29   0
  -6  -6  11   40.79    7.40   0
   6  -6 -11   44.87   11.12   0
  -6  -6 -11   38.65    7.19   0
  -7  -6 -11   44.14    7.42   0
   7  -6 -11   46.54    8.06   0
  -7   6  11   42.76    8.40   0
  -7  -6  11   48.18   10.68   0
  -8   6  11   23.47    8.97   0
  -8  -6  11   21.78    7.82   0
  -8  -6 -11   20.75    7.62   0
   8  -6 -11   15.36   11.52   0
  -9  -6 -11  166.72    9.23   0
   9  -6 -11  198.72   13.22   0
  -9  -6  11  170.54    9.29   0
  -9   6  11  175.89   10.25   0
  10  -6 -11   22.91    9.66   0
 -10  -6  11   30.62   13.02   0
 -10   6  11   36.67   14.25   0
 -10  -6 -11   34.56    8.81   0
   1  -7  11   37.17    7.73   0
  -1   7  11   27.32    9.42   0
  -1  -7 -11   38.25    9.21   0
   1   7 -11   52.04    9.48   0
  -1  -7  11   36.60    7.25   0
   1  -7 -11   39.01    6.96   0
   1   7  11   35.59    6.57   0
  -1   7 -11   47.06    9.33   0
   2  -7  11   91.64    8.83   0
  -2   7  11   94.96   10.32   0
   2   7 -11  104.63    7.30   0
  -2  -7 -11  109.67    9.50   0
  -2  -7  11  107.61    9.97   0
   2  -7 -11   99.04    7.45   0
   2   7  11   96.35    6.77   0
  -2   7 -11  114.28   10.43   0
  -3  -7 -11 1479.71   12.89   0
   3  -7  11 1352.06   21.67   0
  -3   7  11 1362.33   13.54   0
   3   7  11 1459.08   12.47   0
  -3  -7  11 1486.64   13.36   0
  -3   7 -11 1581.07   22.49   0
   3  -7 -11 1469.97   13.91   0
   4  -7 -11  244.22    8.99   0
  -4   7  11  219.72    8.64   0
   4  -7  11  231.34   16.35   0
  -4  -7  11  273.11   10.67   0
  -4  -7 -11  241.81    8.06   0
   4   7  11  238.02    7.39   0
  -5  -7 -11 1844.75   14.13   0
   5   7  11 1752.57   13.31   0
   5  -7 -11 1818.85   15.57   0
  -5   7  11 1632.99   14.96   0
  -5  -7  11 1861.47   15.69   0
  -6  -7 -11  198.45   10.48   0
  -6   7  11  182.29   12.09   0
   6  -7 -11  186.44    8.88   0
  -6  -7  11  169.59    8.00   0
  -7   7  11  953.95   15.72   0
   7  -7 -11 1022.86   13.03   0
  -7  -7 -11 1080.17   14.28   0
  -7  -7  11  981.01   11.12   0
  -8  -7 -11   30.02    7.78   0
   8  -7 -11   35.60    8.46   0
  -8  -7  11   35.54    7.96   0
  -8   7  11   26.68   12.73   0
  -9  -7  11   93.53    9.03   0
   9  -7 -11   90.35   13.22   0
  -9   7  11   80.36   13.56   0
  -9  -7 -11   83.53   11.79   0
  10  -7 -11    3.91    9.42   0
 -10   7  11    6.21   13.69   0
 -10  -7  11    3.51    9.21   0
 -10  -7 -11   -1.44    8.40   0
   0   8  11  104.16    7.34   0
   0  -8 -11  129.17   10.05   0
   0  -8  11  119.49    7.83   0
  -1   8  11 1952.16   15.06   0
   1   8  11 2069.74   16.14   0
  -1  -8 -11 2111.56   16.44   0
   1  -8 -11 2048.18   15.21   0
  -1  -8  11 2174.68   17.14   0
   1  -8  11 2171.90   21.77   0
  -2   8  11   86.80    7.40   0
   2   8  11   98.56    9.09   0
  -2  -8 -11   90.08    9.34   0
  -2  -8  11   90.16    7.62   0
   2  -8 -11   83.54    7.27   0
   2  -8  11   88.62   11.78   0
  -3  -8 -11  812.27   12.38   0
  -3   8  11  725.29   11.06   0
   3  -8  11  703.22   17.55   0
   3   8  11  760.39    9.90   0
  -3  -8  11  775.13   10.59   0
   3  -8 -11  794.20   13.65   0
  -4  -8 -11   77.07    7.35   0
   4  -8 -11   85.81   11.40   0
  -4   8  11   67.13    7.76   0
   4   8  11   66.44    6.41   0
  -4  -8  11   79.16    7.21   0
  -5  -8  11   18.58    7.29   0
   5  -8 -11   29.85   10.98   0
  -5   8  11   28.60    8.09   0
  -5  -8 -11   11.75    6.96   0
   5   8  11   23.80    9.21   0
  -6  -8  11   15.06   10.05   0
  -6  -8 -11   22.04    6.90   0
  -6   8  11   20.82    8.28   0
   6  -8 -11   30.99   11.44   0
   7  -8 -11  540.42   13.69   0
  -7   8  11  464.86   10.81   0
  -7  -8 -11  505.72    9.69   0
  -7  -8  11  505.66    9.48   0
   8  -8 -11  193.91    9.90   0
  -8   8  11  166.84    9.85   0
  -8  -8 -11  186.32   11.65   0
  -8  -8  11  197.57    8.91   0
  -9  -8 -11  962.48   15.23   0
   9  -8 -11  956.22   16.70   0
  -9   8  11  838.95   13.99   0
  -9  -8  11  931.56   12.24   0
 -10  -8 -11   89.78   12.67   0
 -10   8  11   63.07   10.48   0
 -10  -8  11   79.21    9.56   0
  -1   9  11  226.28    7.77   0
  -1  -9 -11  250.38   10.25   0
   1  -9  11  252.68   12.31   0
  -1  -9  11  241.62    8.61   0
   1  -9 -11  247.33    8.02   0
   1   9  11  236.56    9.97   0
   2  -9 -11   87.94    7.31   0
  -2  -9 -11   80.57    6.97   0
  -2   9  11   82.83    9.81   0
  -2  -9  11   94.85    7.28   0
   2  -9  11   85.53   11.87   0
   2   9  11   81.07    6.79   0
  -3  -9  11 1017.04   13.56   0
  -3  -9 -11  996.27   10.89   0
  -3   9  11  930.94   13.86   0
   3  -9  11  916.67   21.79   0
   3   9  11  957.24   10.47   0
   3  -9 -11  940.26   11.89   0
   4  -9 -11  113.44    8.35   0
  -4  -9  11  110.60    7.24   0
  -4  -9 -11  130.04    9.87   0
  -4   9  11  105.01   11.44   0
   4   9  11  107.87    9.25   0
  -5  -9 -11 1109.24   13.66   0
  -5  -9  11 1097.81   11.76   0
   5  -9 -11 1084.79   13.07   0
  -5   9  11 1031.25   14.97   0
   5   9  11 1069.81   10.88   0
  -6  -9  11   29.78   10.29   0
  -6   9  11   25.68    8.10   0
   6  -9 -11   43.06   11.45   0
  -6  -9 -11   25.58    7.01   0
  -7  -9 -11  466.48    9.44   0
  -7  -9  11  445.65    9.40   0
  -7   9  11  437.31   13.69   0
   7  -9 -11  470.08   10.63   0
  -8  -9 -11   36.92   11.11   0
   8  -9 -11   25.04    8.81   0
  -8   9  11   15.71    9.34   0
  -8  -9  11   29.85    7.92   0
  -9  -9 -11   26.54   11.87   0
  -9   9  11   20.78   13.63   0
  -9  -9  11   21.68    8.66   0
   9  -9 -11   25.51   13.04   0
   0 -10 -11   59.26    9.67   0
   0 -10  11   59.03    7.78   0
   0  10  11   43.82    6.68   0
  -1 -10  11   54.58    9.92   0
  -1  10  11   58.14    9.68   0
  -1 -10 -11   62.58    6.73   0
   1 -10 -11   54.76    7.04   0
   1 -10  11   57.29   10.93   0
   1  10  11   49.98    6.88   0
   2  10  11    9.10    6.33   0
  -2  10  11   11.17    7.02   0
  -2 -10  11    7.17    6.98   0
   2 -10 -11   14.12    7.21   0
   2 -10  11    9.72   11.13   0
  -2 -10 -11   22.77    9.04   0
   3 -10  11   18.15   13.82   0
  -3  10  11    9.65    7.47   0
  -3 -10  11   17.21    6.89   0
   3  10  11   13.08    8.89   0
  -3 -10 -11   27.48    9.25   0
   3 -10 -11   19.97   10.40   0
   4 -10 -11   38.19    7.82   0
  -4 -10 -11   30.73    6.67   0
   4  10  11   30.56    9.12   0
  -4 -10  11   19.08    7.22   0
  -4  10  11   38.08   11.01   0
  -5 -10 -11    8.73    6.98   0
   5 -10 -11   15.09    7.73   0
  -5  10  11    8.17    7.99   0
   5  10  11    6.89    9.36   0
  -5 -10  11    8.50    7.24   0
  -6 -10 -11   -0.37    7.07   0
  -6 -10  11   16.62   10.30   0
  -6  10  11    9.57   11.68   0
   6 -10 -11   16.27    8.36   0
  -7 -10 -11   42.75    7.48   0
  -7 -10  11   39.89    7.65   0
  -7  10  11   33.80    8.71   0
   7 -10 -11   32.02    8.56   0
  -8 -10  11   12.62    7.96   0
   8 -10 -11    7.52    8.83   0
  -8  10  11   14.95   12.76   0
  -8 -10 -11   21.77   11.27   0
  -9 -10 -11   54.95   12.14   0
  -9  10  11   40.80   10.13   0
   9 -10 -11   54.87   13.45   0
  -9 -10  11   43.15   12.70   0
  -1 -11  11   65.00    7.33   0
  -1 -11 -11   65.72    6.99   0
   1  11  11   63.45    6.77   0
   1 -11 -11   56.02    6.93   0
   1 -11  11   64.08    7.91   0
  -1  11  11   73.00    9.82   0
  -2  11  11    5.25   10.00   0
   2 -11  11   -1.64   10.76   0
   2 -11 -11    8.28    6.81   0
  -2 -11  11   -3.43    9.97   0
   2  11  11    7.14    9.21   0
  -2 -11 -11    2.51    6.64   0
  -3  11  11  229.78   11.59   0
  -3 -11 -11  236.00    7.72   0
  -3 -11  11  250.17    8.07   0
   3  11  11  253.41   10.01   0
   3 -11  11  221.50   14.50   0
   3 -11 -11  243.19   11.66   0
  -4  11  11   66.77    7.90   0
  -4 -11  11   80.53    7.86   0
   4  11  11   87.57    9.37   0
  -4 -11 -11   86.66    7.20   0
   4 -11 -11   87.81   10.82   0
  -5 -11 -11  127.34    7.78   0
   5 -11 -11  112.90   11.83   0
  -5  11  11  115.97    8.69   0
  -5 -11  11  129.93    7.51   0
   5  11  11  120.46    7.22   0
  -6 -11 -11   12.68    7.56   0
  -6 -11  11   -0.18    7.47   0
  -6  11  11    4.10    8.39   0
   6 -11 -11    4.33    8.43   0
  -7 -11 -11  140.61    8.27   0
  -7 -11  11  142.35   11.19   0
  -7  11  11  137.47    9.60   0
   7 -11 -11  148.78    9.48   0
  -8 -11 -11    7.71   11.23   0
  -8 -11  11   11.07   11.53   0
  -8  11  11   18.42    9.39   0
   8 -11 -11    8.88    9.21   0
  -9 -11 -11    6.70   12.02   0
  -9 -11  11   11.02   12.81   0
  -9  11  11    6.27   14.05   0
   9 -11 -11   10.59   13.01   0
   0 -12  11   68.92    7.82   0
   0 -12 -11   53.97    9.54   0
   0  12  11   70.04    6.95   0
   1  12  11 1506.31   14.27   0
  -1 -12  11 1574.86   14.66   0
  -1 -12 -11 1480.72   12.47   0
   1 -12 -11 1571.78   15.03   0
  -1  12  11 1484.32   14.74   0
   1 -12  11 1592.61   18.74   0
  -2 -12 -11  205.25   10.10   0
  -2 -12  11  186.40   10.72   0
   2 -12  11  178.88   12.53   0
   2 -12 -11  157.26    8.01   0
  -2  12  11  174.13   10.94   0
   2  12  11  167.40    7.41   0
  -3  12  11  502.39    9.85   0
  -3 -12 -11  532.90    9.08   0
   3  12  11  545.52   11.11   0
  -3 -12  11  537.38    9.68   0
   3 -12  11  523.72   14.57   0
   3 -12 -11  514.71   12.56   0
   3 -12  11  525.97   19.75   0
  -4 -12 -11   64.27    6.88   0
  -4  12  11   57.25   11.05   0
  -4 -12  11   72.58    7.58   0
   4  12  11   64.62    6.93   0
   4 -12 -11   66.39   10.80   0
  -5 -12 -11   24.53    7.11   0
   5 -12 -11   19.22   11.26   0
  -5 -12  11   22.71   10.44   0
  -5  12  11   29.47   11.54   0
  -6 -12 -11   11.80    7.33   0
  -6  12  11   14.98   11.82   0
  -6 -12  11    6.57    7.50   0
   6 -12 -11    8.04    8.70   0
  -7 -12 -11  186.11    8.49   0
  -7 -12  11  189.64    8.48   0
  -7  12  11  188.30   13.45   0
   7 -12 -11  186.26   10.04   0
  -8 -12 -11   86.52   11.73   0
   8 -12 -11   81.26    9.81   0
  -8 -12  11   82.36    8.63   0
  -8  12  11   81.40   13.61   0
   1  13  11  345.30    8.36   0
  -1 -13 -11  389.88   10.90   0
  -1 -13  11  378.41    9.45   0
   1 -13 -11  347.90    8.79   0
  -1  13  11  378.35   11.55   0
   1 -13  11  387.28   13.31   0
  -2 -13 -11   19.08    9.66   0
  -2 -13  11   13.56    7.05   0
   2 -13  11   14.98   11.51   0
   2 -13 -11   10.00    7.37   0
   2  13  11   18.85    6.86   0
  -2  13  11   17.79   10.40   0
  -3  13  11 1015.57   12.07   0
   3 -13  11 1077.45   24.40   0
  -3 -13 -11 1058.85   11.14   0
   3 -13 -11 1002.14   12.10   0
  -3 -13  11 1135.07   14.10   0
   3  13  11 1095.00   12.87   0
   3 -13  11 1044.02   18.56   0
  -4  13  11  188.32    8.69   0
  -4 -13 -11  184.75    7.77   0
  -4 -13  11  204.06   10.96   0
   4 -13 -11  205.79   11.87   0
   4  13  11  197.20    7.69   0
  -5 -13 -11 1672.52   15.50   0
   5 -13 -11 1603.61   17.22   0
  -5  13  11 1459.45   14.66   0
  -5 -13  11 1648.74   13.48   0
  -6 -13 -11  217.03    8.50   0
   6 -13 -11  226.66   10.12   0
  -6  13  11  197.91   13.23   0
  -6 -13  11  221.19   11.78   0
  -7 -13 -11  824.18   13.78   0
  -7 -13  11  794.48   11.32   0
  -7  13  11  715.02   12.90   0
   7 -13 -11  780.44   13.34   0
  -8 -13 -11   27.48    8.31   0
  -8  13  11   21.48   13.65   0
  -8 -13  11   20.64    8.61   0
   8 -13 -11   19.83    9.63   0
   0 -14  11  242.64   11.84   0
   0 -14 -11  221.82   10.84   0
   0  14  11  234.63   10.98   0
  -1 -14 -11 1512.65   14.11   0
  -1 -14  11 1540.29   14.40   0
   1 -14 -11 1518.41   14.91   0
   1  14  11 1515.01   14.49   0
  -1  14  11 1478.34   14.92   0
   1 -14  11 1590.89   18.77   0
  -2 -14 -11  189.35   10.22   0
  -2 -14  11  199.31    8.28   0
   2 -14 -11  180.31   11.10   0
   2 -14  11  192.61   10.59   0
   2 -14  11  194.20   12.89   0
   2  14  11  218.74   10.11   0
  -2  14  11  172.87    8.54   0
   3 -14  11  584.55   18.47   0
  -3 -14 -11  598.10    9.49   0
  -3 -14  11  597.85    9.99   0
   3  14  11  587.82    9.32   0
   3 -14 -11  582.85   10.52   0
   3 -14  11  590.43   17.06   0
  -3  14  11  598.47   12.98   0
  -4  14  11   39.91    8.10   0
  -4 -14 -11   42.48    7.17   0
  -4 -14  11   32.26    7.52   0
   4  14  11   33.90    6.96   0
   4 -14 -11   35.52    8.21   0
  -5  14  11   16.24   11.48   0
   5 -14 -11    8.99    8.15   0
  -5 -14 -11    1.84   10.14   0
  -5 -14  11    5.00    7.93   0
  -6  14  11    9.76    8.84   0
  -6 -14 -11    2.63   11.23   0
   6 -14 -11   11.32    8.91   0
  -6 -14  11   -1.86    8.10   0
  -7 -14 -11  208.58   12.36   0
  -7  14  11  199.57   13.87   0
  -7 -14  11  210.49    9.04   0
   7 -14 -11  204.61   10.62   0
  -8 -14 -11   19.27    8.80   0
  -8  14  11   12.46   10.27   0
  -8 -14  11    4.86    9.08   0
   8 -14 -11   12.62   13.88   0
   1 -15  11    5.72   11.32   0
  -1  15  11   10.43    7.40   0
  -1 -15 -11   18.41    6.84   0
   1 -15 -11    3.98    7.15   0
   1 -15  11    3.04    9.75   0
  -1 -15  11    7.60   10.47   0
   1  15  11    4.37    6.98   0
  -2 -15 -11    4.81    9.80   0
   2  15  11    3.52    6.95   0
   2 -15 -11    5.01    7.52   0
  -2 -15  11   -2.31   10.16   0
   2 -15  11    2.40   11.52   0
  -2  15  11    3.94    7.31   0
   2 -15  11   -0.10    9.68   0
  -3 -15 -11  204.53    8.00   0
   3 -15  11  207.41   17.16   0
  -3 -15  11  188.35    8.33   0
   3 -15  11  207.91   13.82   0
   3 -15 -11  220.66   11.90   0
   3  15  11  206.26    7.87   0
  -3  15  11  205.15   11.80   0
  -4 -15 -11   19.71    7.10   0
   4  15  11   17.54    7.07   0
  -4 -15  11   13.22   10.70   0
   4 -15 -11   22.47    8.27   0
  -4  15  11   12.46   11.58   0
  -5  15  11  188.37   12.79   0
   5 -15 -11  198.51    9.67   0
  -5 -15 -11  209.26    8.48   0
  -5 -15  11  205.55    8.59   0
  -6  15  11   37.15   12.50   0
  -6 -15 -11   56.04   11.14   0
   6 -15 -11   41.98    9.33   0
  -6 -15  11   41.63   11.62   0
  -7 -15 -11  108.06    8.56   0
  -7  15  11   94.76   14.05   0
  -7 -15  11  124.62    9.22   0
   7 -15 -11  119.08   14.14   0
   0 -16 -11   12.41   10.13   0
   0 -16  11    9.85   11.12   0
   0  16  11    3.11   10.64   0
   1  16  11   80.37    7.54   0
   1 -16  11   89.04   11.64   0
  -1 -16 -11   88.68    7.43   0
   1 -16 -11   81.83    7.66   0
  -1 -16  11   86.26    8.20   0
  -1  16  11   82.49    7.68   0
   1 -16  11   85.75    7.61   0
  -2 -16 -11    9.10   10.22   0
   2 -16  11   -3.08   10.06   0
   2 -16 -11   11.27    7.50   0
  -2 -16  11   -1.45    7.78   0
   2  16  11   10.33    7.11   0
   2 -16  11    2.91   12.07   0
  -2  16  11   -1.43   10.46   0
  -3 -16 -11   63.97   10.11   0
   3 -16  11   66.76   13.51   0
   3 -16 -11   52.94    8.25   0
   3 -16  11   65.26   10.91   0
  -3  16  11   68.74   11.46   0
   3  16  11   69.02    7.42   0
  -3 -16  11   66.37    7.94   0
  -4 -16 -11   24.95   10.29   0
  -4 -16  11   11.35    8.03   0
   4 -16 -11   17.58   11.60   0
  -4  16  11   16.78   11.65   0
   5 -16 -11   -6.88   12.16   0
  -5 -16 -11   -0.52    7.37   0
  -5 -16  11   -5.75   11.36   0
  -5  16  11    0.87    8.62   0
  -6 -16 -11    4.64    8.10   0
   6 -16 -11    2.48   13.00   0
  -6 -16  11   16.18    8.34   0
  -6  16  11    1.09   12.99   0
  -7  16  11   18.35   14.15   0
  -7 -16 -11   15.38    8.42   0
  -7 -16  11   30.66    9.12   0
   7 -16 -11   19.56   14.10   0
   1 -17  11   71.29    8.54   0
  -1 -17 -11   72.43   10.67   0
   1 -17 -11   76.48    7.96   0
  -1 -17  11   84.70   11.41   0
   1 -17  11   72.31   10.59   0
   1  17  11   91.94   10.64   0
  -1  17  11   65.75    7.96   0
  -2 -17 -11   25.74    7.46   0
   2 -17 -11   14.45   11.22   0
   2  17  11   26.39    7.25   0
  -2 -17  11   29.12   11.20   0
   2 -17  11   23.37    7.43   0
  -2  17  11   24.21   11.01   0
   2 -17  11   29.08   12.19   0
  -3 -17 -11  436.40   12.06   0
  -3  17  11  437.56   13.12   0
   3  17  11  448.80    9.35   0
   3 -17  11  430.81   16.87   0
   3 -17  11  429.70   16.42   0
  -3 -17  11  467.89   12.54   0
   3 -17 -11  413.24   10.23   0
  -4 -17 -11   78.86    7.77   0
  -4  17  11   82.59    9.06   0
  -4 -17  11   96.11   11.61   0
   4 -17 -11   91.36   12.40   0
  -5 -17  11  643.83   11.12   0
  -5 -17 -11  677.97   13.30   0
  -5  17  11  589.72   14.94   0
   5 -17 -11  602.58   12.20   0
  -6 -17 -11   60.03   12.06   0
   6 -17 -11   45.98    9.79   0
  -6 -17  11   55.97    9.10   0
  -6  17  11   41.27    9.70   0
   0 -18 -11  192.28   11.24   0
   0 -18  11  183.88   12.31   0
   0 -18  11  168.54    8.49   0
   0  18  11  193.88   11.46   0
[truncated: 1,767,807 more chars]
