# Supplementary material for: Crystal structures of two ytterbium(III) complexes comprising alkynylamidinate ligands
Source: Acta Crystallogr E Crystallogr Commun. 2016 Aug 2;72(Pt 9):1229–33. doi: 10.1107/S2056989016012135 (PMC5120694; doi:10.1107/S2056989016012135)
Supplement: Supplementary file 2 [file e-72-01229-li0090sup2.hkl]

data_li0090                                                                     
_shelx_title '        TEST STRUCTURE C:\USERS\LIEBING\DOCUMENTS\STRUKTUREN_MD\LI
_shelx_refln_list_code          4                                               
_shelx_F_calc_maximum      597.02                                               
_exptl_crystal_F_000      1960.00                                               
_reflns_d_resolution_high  0.8061                                               
                                                                                
loop_                                                                           
 _space_group_symop_operation_xyz                                               
 'x, y, z'                                                                      
 '-x+1/2, -y, z+1/2'                                                            
 'x+1/2, -y+1/2, -z'                                                            
 '-x, y+1/2, -z+1/2'                                                            
 '-x, -y, -z'                                                                   
 'x-1/2, y, -z-1/2'                                                             
 '-x-1/2, y-1/2, z'                                                             
 'x, -y-1/2, z-1/2'                                                             
                                                                                
_cell_length_a     9.4578                                                       
_cell_length_b    19.2910                                                       
_cell_length_c    22.2114                                                       
_cell_angle_alpha  90.000                                                       
_cell_angle_beta   90.000                                                       
_cell_angle_gamma  90.000                                                       
                                                                                
_shelx_F_squared_multiplier     1.000                                           
                                                                                
loop_                                                                           
 _refln_index_h                                                                 
 _refln_index_k                                                                 
 _refln_index_l                                                                 
 _refln_F_squared_calc                                                          
 _refln_F_squared_meas                                                          
 _refln_F_squared_sigma                                                         
 _refln_observed_status                                                         
   2   0   0     198415.33     203995.41      1494.76 o                         
   4   0   0      32315.81      36184.17       523.65 o                         
   6   0   0        161.08        363.66       284.01 o                         
   8   0   0      32335.17      33091.37       480.61 o                         
  10   0   0      37032.20      37498.23       536.87 o                         
   2   1   0      85020.99      90288.30      1144.34 o                         
   4   1   0     101421.70     103154.38      2055.59 o                         
   6   1   0      91242.61      94165.81      1119.97 o                         
   8   1   0      18557.14      18611.65       552.06 o                         
  10   1   0        222.79        172.37       190.83 o                         
   2   2   0      50229.56      53422.79      1337.22 o                         
   4   2   0       6102.92       6494.56       308.95 o                         
   6   2   0        304.77        396.63       206.98 o                         
   8   2   0       3449.25       3677.07       186.90 o                         
  10   2   0       5103.41       4836.11       213.92 o                         
   2   3   0       4950.95       5200.29       411.82 o                         
   4   3   0       6461.85       6594.78       267.44 o                         
   6   3   0       7551.65       7747.22       251.63 o                         
   8   3   0       2811.05       2916.87       183.13 o                         
  10   3   0         84.98        120.40       189.15 o                         
   0   4   0      68814.96      70538.26       583.19 o                         
   2   4   0      79853.88      73431.52      3656.96 o                         
   4   4   0      16797.42      18088.54       413.07 o                         
   6   4   0      10321.47      10598.67       243.11 o                         
   8   4   0      26935.58      26226.78       599.14 o                         
  10   4   0      18946.93      18616.05       260.57 o                         
   2   5   0      93555.54      87231.73      1590.34 o                         
   4   5   0     164039.50     165301.61     14960.36 o                         
   6   5   0      92980.84      92360.00       907.76 o                         
   8   5   0      27522.98      26703.83       332.83 o                         
  10   5   0          4.96       -134.11       189.99 o                         
   0   6   0      98589.01      93971.49       541.77 o                         
   2   6   0     127513.98     127446.14      2627.42 o                         
   4   6   0       4779.33       4609.91       466.45 o                         
   6   6   0       5339.04       4554.04       408.39 o                         
   8   6   0      43746.50      45113.96      1881.89 o                         
  10   6   0      29341.43      29670.57       959.67 o                         
   2   7   0      29855.71      29404.48       691.97 o                         
   4   7   0      42416.92      42017.23      2925.44 o                         
   6   7   0      10206.95       9860.77       600.76 o                         
   8   7   0       5735.60       5705.45       438.88 o                         
  10   7   0        227.03        255.91       167.96 o                         
   0   8   0       3106.77       3442.81       213.34 o                         
   2   8   0       5466.36       5839.97       186.67 o                         
   4   8   0        120.85        165.80       146.51 o                         
   6   8   0        200.22        176.68       233.13 o                         
   8   8   0       1495.35       1460.48       197.41 o                         
  10   8   0        216.13        315.40       174.06 o                         
   2   9   0      33390.36      33911.76      1272.43 o                         
   4   9   0      57098.73      59823.95      1625.17 o                         
   6   9   0      33220.82      33481.16       970.47 o                         
   8   9   0      20950.11      20764.12      1039.83 o                         
  10   9   0         15.86         28.90       189.22 o                         
   0  10   0     211995.78     211061.53       907.60 o                         
   2  10   0      88915.04      92155.46      1153.42 o                         
   4  10   0      26325.25      26518.77       263.36 o                         
   6  10   0        273.65        399.50       167.28 o                         
   8  10   0      43688.82      43727.72      1830.09 o                         
  10  10   0      26376.89      26664.66      1742.44 o                         
   2  11   0      36993.89      38014.04       321.65 o                         
   4  11   0      93611.05      91593.27      2593.88 o                         
   6  11   0      79640.68      81152.61      1658.17 o                         
   8  11   0      14146.06      14207.68       394.88 o                         
  10  11   0          5.87        102.61       184.13 o                         
   0  12   0      17999.21      17695.14       363.50 o                         
   2  12   0      24066.69      24520.27       289.08 o                         
   4  12   0       5155.58       5419.34       194.61 o                         
   6  12   0      13555.24      13728.60       327.23 o                         
   8  12   0      13176.03      13909.68      1087.15 o                         
  10  12   0       7910.58       7282.97       255.65 o                         
   2  13   0         22.21         22.76       137.98 o                         
   4  13   0        155.56        198.90       176.44 o                         
   6  13   0         96.80        100.53       194.35 o                         
   8  13   0       1030.39        911.26       279.95 o                         
   0  14   0      64874.95      67272.91       531.41 o                         
   2  14   0      23264.55      23902.68       383.57 o                         
   4  14   0       9009.01       8856.92       354.95 o                         
   6  14   0       1008.16       1097.56       206.06 o                         
   8  14   0       6659.92       7088.52       544.39 o                         
   2  15   0      29266.61      30198.10       406.75 o                         
   4  15   0      45386.45      44450.55      1723.81 o                         
   6  15   0      49525.86      51186.86      1817.53 o                         
   8  15   0      14798.72      16527.08       409.65 o                         
   0  16   0     112421.17     111982.39       605.41 o                         
   2  16   0      46360.43      46721.74       457.49 o                         
   4  16   0       6209.70       6474.90       383.53 o                         
   6  16   0       3010.89       2787.78       273.10 o                         
   8  16   0      16765.64      17997.88       428.35 o                         
   2  17   0       7756.78       7810.10       251.60 o                         
   4  17   0      33695.25      33131.17      1310.24 o                         
   6  17   0      24612.57      24914.31       300.39 o                         
   8  17   0       7958.13       8818.39       409.02 o                         
   0  18   0       1939.48       2107.99       234.44 o                         
   2  18   0       3056.17       3038.50       173.28 o                         
   4  18   0        551.95        806.63       249.89 o                         
   6  18   0         12.22        138.43       214.42 o                         
   2  19   0       4293.12       4519.99       202.99 o                         
   4  19   0       9810.73       9788.25       691.64 o                         
   6  19   0       4071.54       4233.87       372.78 o                         
   0  20   0      52142.15      51216.67       455.72 o                         
   2  20   0      27741.37      27784.33       975.08 o                         
   4  20   0       1890.18       2252.32       271.04 o                         
   6  20   0       1330.02       1287.06       240.24 o                         
   2  21   0      13237.01      12910.91       248.79 o                         
   4  21   0      32141.06      32196.64      1381.05 o                         
   0  22   0      16956.02      16740.17       340.41 o                         
   2  22   0      12946.63      13976.82       771.24 o                         
   4  22   0       1375.08       1575.19       236.55 o                         
   2  23   0       1806.96       1776.10       308.38 o                         
   1   1   1      25217.19      25198.29       371.88 o                         
   2   1   1         67.92        131.40       155.39 o                         
   3   1   1      31968.51      32268.98       315.85 o                         
   4   1   1      15637.92      15303.82       212.28 o                         
   5   1   1      37256.98      38353.87       245.61 o                         
   6   1   1      11375.73      11993.54       168.80 o                         
   7   1   1      13771.40      14031.02       172.23 o                         
   8   1   1       1233.62       1482.38       139.77 o                         
   9   1   1       4314.33       4365.51       149.08 o                         
  10   1   1        551.30        439.28       141.07 o                         
  11   1   1         48.36         79.10       152.29 o                         
   0   2   1      84404.57      78568.79      1100.22 o                         
   1   2   1     233141.89     242012.48     11682.48 o                         
   2   2   1      53553.04      53910.40      1778.90 o                         
   3   2   1      48119.00      49143.41       800.69 o                         
   4   2   1       2871.47       3055.17       182.24 o                         
   5   2   1       2874.83       3465.70       159.78 o                         
   6   2   1       3555.29       3622.91       125.87 o                         
   7   2   1      18148.77      18685.68       291.64 o                         
   8   2   1      12270.54      12787.80       184.50 o                         
   9   2   1      24199.22      23996.49       295.68 o                         
  10   2   1      10284.34      10776.48       179.12 o                         
  11   2   1      15849.52      15748.98       296.40 o                         
   1   3   1       4600.18       4275.80       146.15 o                         
   2   3   1      21845.63      19870.37      1015.29 o                         
   3   3   1      95932.50      96199.68      2648.83 o                         
   4   3   1      66745.23      70170.32      1001.89 o                         
   5   3   1     105229.28     109763.52      1379.38 o                         
   6   3   1      26499.37      26513.28       337.79 o                         
   7   3   1      31236.29      32750.56       292.62 o                         
   8   3   1       4562.38       4564.23       203.20 o                         
   9   3   1       2135.21       2323.98       150.30 o                         
  10   3   1        120.85        134.98       142.61 o                         
  11   3   1       2800.28       2817.15       144.30 o                         
   0   4   1       5384.86       5168.05       218.96 o                         
   1   4   1     147157.86     148648.80      2836.09 o                         
   2   4   1       3224.68       2755.05       182.71 o                         
   3   4   1      14250.58      14282.58       529.75 o                         
   4   4   1       1423.55       1483.32       201.87 o                         
   5   4   1          0.04         15.67       128.01 o                         
   6   4   1       6552.21       6935.62       185.04 o                         
   7   4   1       4134.92       4306.75       161.66 o                         
   8   4   1       6014.19       6215.19       168.79 o                         
   9   4   1      14993.60      14995.33       190.41 o                         
  10   4   1       6372.13       6328.68       143.42 o                         
  11   4   1       8864.29       8434.83       192.10 o                         
   1   5   1        166.79        289.84       105.57 o                         
   2   5   1         48.55        114.27       120.98 o                         
   3   5   1       1062.30       1123.57       123.32 o                         
   4   5   1         17.36        111.51       178.78 o                         
   5   5   1        115.31        198.48       206.48 o                         
   6   5   1        433.50        527.99       150.79 o                         
   7   5   1        140.53        161.15       124.59 o                         
   8   5   1         68.65        204.10       124.12 o                         
   9   5   1         18.15         62.05       124.64 o                         
  10   5   1         52.26         58.72       173.66 o                         
  11   5   1        108.88        209.55       128.54 o                         
   0   6   1        126.15        292.46       156.68 o                         
   1   6   1      32831.26      31517.21       573.31 o                         
   2   6   1       5158.89       4608.07       154.08 o                         
   3   6   1       6960.15       6232.38       186.62 o                         
   4   6   1         16.77         58.40       111.72 o                         
   5   6   1        474.97        477.25       202.25 o                         
   6   6   1       1353.62       1392.00       135.01 o                         
   7   6   1       5201.74       5324.19       146.37 o                         
   8   6   1       5472.62       5614.64       132.43 o                         
   9   6   1      11210.19      11100.05       220.01 o                         
  10   6   1       2855.65       2833.70       151.07 o                         
  11   6   1       2510.55       2459.82       143.22 o                         
   1   7   1       2696.94       2411.56       110.64 o                         
   2   7   1      20198.89      19076.20       502.18 o                         
   3   7   1      79967.55      80338.20      1294.92 o                         
   4   7   1      34336.75      35208.86      1219.13 o                         
   5   7   1      53912.88      53660.07      1762.74 o                         
   6   7   1      14866.83      14968.58       605.50 o                         
   7   7   1      37176.00      36845.04      1334.98 o                         
   8   7   1      10577.24      10498.42       349.57 o                         
   9   7   1       4680.44       4832.03       172.55 o                         
  10   7   1         11.20         73.43       135.18 o                         
  11   7   1       1889.80       1803.83       134.60 o                         
   0   8   1      58243.34      56718.72       866.37 o                         
   1   8   1     120862.39     123573.70      1610.28 o                         
   2   8   1      41744.12      41651.77       653.35 o                         
   3   8   1      50784.73      49291.73      1127.82 o                         
   4   8   1       1795.88       1753.74       125.85 o                         
   5   8   1        214.72        344.40       129.89 o                         
   6   8   1       5247.72       5226.26       166.29 o                         
   7   8   1      18226.24      18509.11       509.53 o                         
   8   8   1       9487.59       9650.98       348.50 o                         
   9   8   1      29998.96      30484.89       643.35 o                         
  10   8   1      15699.19      15134.84       491.25 o                         
  11   8   1      12847.76      11908.44       310.63 o                         
   1   9   1      16618.78      16846.57       304.34 o                         
   2   9   1      14205.75      14238.87       149.11 o                         
   3   9   1      54946.65      56256.36       978.62 o                         
   4   9   1      31460.93      31459.84       279.25 o                         
   5   9   1      48025.45      49758.50      1228.38 o                         
   6   9   1      15144.68      15267.39       375.24 o                         
   7   9   1      25348.71      25427.53       655.87 o                         
   8   9   1       2406.37       2629.99       149.67 o                         
   9   9   1       3915.55       3670.84       122.21 o                         
  10   9   1          4.86        190.68       126.63 o                         
   0  10   1       6190.56       6194.35       143.34 o                         
   1  10   1       1149.27       1139.87       111.61 o                         
   2  10   1       1189.17       1303.95       108.78 o                         
   3  10   1        550.50        549.55       103.35 o                         
   4  10   1         17.64         75.38       113.94 o                         
   5  10   1        335.13        445.36       108.61 o                         
   6  10   1        143.44        251.30       115.23 o                         
   7  10   1       4508.20       4541.26       142.38 o                         
   8  10   1       3010.67       2971.07       142.72 o                         
   9  10   1       2420.45       2523.92       128.51 o                         
  10  10   1        277.68        252.74       133.17 o                         
   1  11   1        267.56        352.26       100.87 o                         
   2  11   1         56.15        114.58       107.87 o                         
   3  11   1       6988.86       6696.81       116.95 o                         
   4  11   1       7239.14       6946.79       137.12 o                         
   5  11   1       9105.21       9341.76       203.77 o                         
   6  11   1       3226.46       3442.59       123.33 o                         
   7  11   1       3341.78       3381.72       147.97 o                         
   8  11   1         25.80         39.73       127.90 o                         
   9  11   1        473.80        674.12       128.42 o                         
  10  11   1        144.19         99.80       138.72 o                         
   0  12   1      28679.44      28693.66       362.70 o                         
   1  12   1      52030.07      51176.47       952.08 o                         
   2  12   1      16899.31      16633.18       248.23 o                         
   3  12   1      21593.45      21637.04       599.69 o                         
   4  12   1       7520.65       7836.74       161.43 o                         
   5  12   1       2332.31       2537.51       139.53 o                         
   6  12   1       1488.62       1632.93       133.77 o                         
   7  12   1      10171.15      10701.63       322.93 o                         
   8  12   1       4770.28       5014.82       202.99 o                         
   9  12   1      10870.82      10807.03       301.06 o                         
  10  12   1       4901.32       4878.23       184.22 o                         
   1  13   1       6390.27       6402.45       129.13 o                         
   2  13   1       5747.24       5759.45       205.96 o                         
   3  13   1      40050.86      39181.11       906.63 o                         
   4  13   1      24240.81      23539.39       920.63 o                         
   5  13   1      61205.66      62652.45       587.92 o                         
   6  13   1      13619.63      14179.97       168.14 o                         
   7  13   1      21709.52      21821.21       280.05 o                         
   8  13   1       3818.93       3957.09       177.28 o                         
   9  13   1       2827.70       2674.15       163.07 o                         
   0  14   1      14274.10      14315.73       978.18 o                         
   1  14   1      41417.33      41895.10       628.96 o                         
   2  14   1      16480.13      16921.99       209.10 o                         
   3  14   1      12201.89      12260.78       227.87 o                         
   4  14   1        236.06        320.64       125.29 o                         
   5  14   1        119.59        193.54       133.93 o                         
   6  14   1       2302.84       2495.23       138.95 o                         
   7  14   1       7775.54       8047.35       167.80 o                         
   8  14   1       5661.29       5884.47       145.10 o                         
   9  14   1      15459.52      15163.18       876.78 o                         
   1  15   1        228.67        204.09       120.46 o                         
   2  15   1       2344.68       2372.49       141.64 o                         
   3  15   1       5089.01       4960.27       208.82 o                         
   4  15   1       3151.28       3138.33       127.76 o                         
   5  15   1       5712.85       5882.06       155.12 o                         
   6  15   1       1472.84       1586.97       136.39 o                         
   7  15   1       2579.81       2557.11       152.97 o                         
   8  15   1        489.73        441.95       134.72 o                         
   9  15   1        280.55        359.34       174.73 o                         
   0  16   1        769.25        764.83       153.61 o                         
   1  16   1       5964.20       5737.45       151.90 o                         
   2  16   1         96.86        243.42       151.78 o                         
   3  16   1         19.83        105.85       123.09 o                         
   4  16   1         19.17         37.10       124.37 o                         
   5  16   1        655.31        688.54       139.40 o                         
   6  16   1        299.25        352.76       137.45 o                         
   7  16   1         64.74        241.74       148.49 o                         
   8  16   1       1303.26       1325.69       150.12 o                         
   1  17   1       3915.71       3831.41       135.23 o                         
   2  17   1       5237.94       5289.51       238.38 o                         
   3  17   1      16230.17      16796.99       790.50 o                         
   4  17   1       8345.66       8514.58       232.09 o                         
   5  17   1      16838.20      16415.09       432.16 o                         
   6  17   1       7344.73       7465.76       172.30 o                         
   7  17   1       7040.44       7340.04       191.14 o                         
   8  17   1       1842.81       1855.22       156.49 o                         
   0  18   1      12238.53      12528.47       257.74 o                         
   1  18   1      46489.13      46278.67       381.38 o                         
   2  18   1      13775.44      14185.30       302.52 o                         
   3  18   1      17636.79      18173.38       660.28 o                         
   4  18   1       1585.20       1693.55       149.48 o                         
   5  18   1         42.43        124.31       146.89 o                         
   6  18   1       1270.76       1195.22       174.72 o                         
   7  18   1       5793.02       5599.80       190.45 o                         
   1  19   1       2041.56       2158.26       135.43 o                         
   2  19   1       2406.87       2527.43       192.74 o                         
   3  19   1      16711.69      17539.07       546.01 o                         
   4  19   1      11500.94      11634.93       415.29 o                         
   5  19   1      23161.86      23426.69       702.23 o                         
   6  19   1      11127.36      10851.97       331.89 o                         
   7  19   1      12576.47      12602.97       238.45 o                         
   0  20   1       9121.69       9364.79       265.69 o                         
   1  20   1       9927.39       9832.02       164.72 o                         
   2  20   1        414.04        472.45       198.38 o                         
   3  20   1        605.29        703.79       176.07 o                         
   4  20   1        708.36        805.84       156.20 o                         
   5  20   1          3.19        -17.56       163.97 o                         
   6  20   1        306.14        403.90       162.87 o                         
   1  21   1          5.65         67.02       143.68 o                         
   2  21   1        120.95         77.21       160.49 o                         
   3  21   1        497.57        615.44       211.85 o                         
   4  21   1        986.56       1054.89       152.75 o                         
   5  21   1        181.69        200.02       183.03 o                         
   0  22   1       8441.63       8979.80       258.44 o                         
   1  22   1      12421.93      12295.68       242.75 o                         
   2  22   1       4711.32       4835.25       210.47 o                         
   3  22   1       4118.97       3879.92       254.22 o                         
   4  22   1        625.93        693.89       181.97 o                         
   1  23   1       2230.36       2074.66       162.62 o                         
   2  23   1       4469.31       4434.59       261.93 o                         
   3  23   1      14484.91      13503.83       284.60 o                         
   1   0   2     356432.25     392257.88      4445.19 o                         
   2   0   2      39946.79      40640.89       694.38 o                         
   3   0   2      23208.85      22915.70       390.91 o                         
   4   0   2         20.98        256.26       279.43 o                         
   5   0   2       8414.21       9508.28       409.07 o                         
   6   0   2       1233.89       1256.44       172.19 o                         
   7   0   2      37254.13      37526.52       819.47 o                         
   8   0   2       4042.77       4072.34       186.24 o                         
   9   0   2      40147.39      40242.18       593.22 o                         
  10   0   2       5056.90       5258.47       206.09 o                         
  11   0   2      23227.23      22294.66       350.83 o                         
   1   1   2      24527.76      24521.46       435.18 o                         
   2   1   2       7759.62       8338.02       153.91 o                         
   3   1   2      81966.83      84695.76       670.15 o                         
   4   1   2      18042.17      18691.64       258.89 o                         
   5   1   2     107976.84     109694.30      2097.95 o                         
   6   1   2      12018.47      12031.53       197.14 o                         
   7   1   2      43892.10      44179.64       622.92 o                         
   8   1   2       1153.67       1281.34       142.59 o                         
   9   1   2       4668.23       4664.49       133.43 o                         
  10   1   2        359.84        419.99       140.84 o                         
  11   1   2       1339.37       1356.59       157.30 o                         
   0   2   2       2863.57       3080.64       159.06 o                         
   1   2   2      23522.95      23109.63       497.45 o                         
   2   2   2       1519.08       1618.55       135.67 o                         
   3   2   2      26839.64      27323.59       245.30 o                         
   4   2   2       2039.55       2171.21       132.66 o                         
   5   2   2          2.23         92.46       125.79 o                         
   6   2   2          2.41         -9.55       176.12 o                         
   7   2   2       2971.51       3055.83       139.01 o                         
   8   2   2       1970.69       2007.43       125.48 o                         
   9   2   2       6229.82       6269.64       149.17 o                         
  10   2   2        919.94        912.69       119.99 o                         
  11   2   2       4850.85       4519.67       138.67 o                         
   1   3   2        193.15        152.87       169.29 o                         
   2   3   2        173.13        150.27       164.92 o                         
   3   3   2      27777.46      29140.83       535.94 o                         
   4   3   2         16.88        112.51       115.40 o                         
   5   3   2       3144.19       3132.36       171.60 o                         
   6   3   2       2784.45       3132.47       175.51 o                         
   7   3   2       3375.76       3394.86       140.75 o                         
   8   3   2        315.42        540.96       129.23 o                         
   9   3   2       2078.64       2069.19       140.21 o                         
  10   3   2         72.99        -17.78       123.92 o                         
  11   3   2          3.43        149.30       142.76 o                         
   0   4   2      57437.00      54069.85       463.78 o                         
   1   4   2      28178.08      26388.19       529.05 o                         
   2   4   2      21078.50      20358.55      1057.84 o                         
   3   4   2      35679.39      34933.77      1384.65 o                         
   4   4   2       1092.63       1271.84       121.87 o                         
   5   4   2       2768.76       2980.48       132.62 o                         
   6   4   2       2154.18       2220.59       145.03 o                         
   7   4   2      16766.54      17420.51       405.62 o                         
   8   4   2       3559.73       3724.59       138.90 o                         
   9   4   2      22576.36      22834.43       275.00 o                         
  10   4   2        872.46       1003.00       143.81 o                         
  11   4   2      15794.79      15627.10       235.89 o                         
   1   5   2        463.33        416.13       102.65 o                         
   2   5   2       5237.40       4677.09       184.88 o                         
   3   5   2      94095.85      90604.45      1579.99 o                         
   4   5   2      34467.75      33924.05      1377.72 o                         
   5   5   2     116059.12     120764.80      3036.35 o                         
   6   5   2       5343.90       5506.51       130.53 o                         
   7   5   2      31603.94      32909.88       517.86 o                         
   8   5   2       4136.38       4051.14       128.37 o                         
   9   5   2       1012.39       1170.04       147.42 o                         
  10   5   2        321.72        388.81       145.68 o                         
  11   5   2       3205.06       2949.80       147.91 o                         
   0   6   2       5374.70       5667.36       346.64 o                         
   1   6   2     120103.42     115638.84      2018.97 o                         
   2   6   2       6822.45       6520.04       368.73 o                         
   3   6   2      43629.73      42353.62       874.90 o                         
   4   6   2       9313.14       9903.42       349.53 o                         
   5   6   2       3239.37       3415.52       122.20 o                         
   6   6   2        147.62        218.34       124.06 o                         
   7   6   2      19967.74      20747.77       577.76 o                         
   8   6   2       4274.45       4458.59       130.20 o                         
   9   6   2      35057.11      34232.65       286.67 o                         
  10   6   2       4964.39       5118.93       145.33 o                         
  11   6   2      19274.30      18800.07       486.11 o                         
   1   7   2       8718.18       8254.52       145.28 o                         
   2   7   2       2724.75       2692.02       156.10 o                         
   3   7   2      27501.33      27662.19       435.08 o                         
   4   7   2       3598.91       3569.89       155.53 o                         
   5   7   2      18281.85      18935.51      1093.73 o                         
   6   7   2       2856.24       2920.24       127.29 o                         
   7   7   2       8343.85       8367.60       225.00 o                         
   8   7   2         36.81        156.30       138.62 o                         
   9   7   2       4777.61       4670.82       138.85 o                         
  10   7   2        158.80        150.85       148.39 o                         
  11   7   2       1342.00       1278.55       133.77 o                         
   0   8   2       1287.98       1410.29       155.27 o                         
   1   8   2       2818.65       2945.57       121.70 o                         
   2   8   2          6.49         78.44       121.46 o                         
   3   8   2       1563.59       1455.11       133.38 o                         
   4   8   2          0.32         76.70       143.77 o                         
   5   8   2       1361.61       1526.12       170.13 o                         
   6   8   2          2.29         27.73       110.67 o                         
   7   8   2         16.86          0.16       137.92 o                         
   8   8   2         51.09        187.98       159.64 o                         
   9   8   2        963.40       1037.51       134.22 o                         
  10   8   2          8.23        136.89       141.93 o                         
  11   8   2        387.52        471.89       137.30 o                         
   1   9   2       6284.02       6051.73       108.54 o                         
   2   9   2       7083.38       7082.40       170.27 o                         
   3   9   2      41152.02      40374.79      1700.64 o                         
   4   9   2      15623.98      16142.95       286.85 o                         
   5   9   2      29162.89      29766.49       887.78 o                         
   6   9   2       2016.11       2071.82       156.72 o                         
   7   9   2      14411.78      14322.69       298.47 o                         
   8   9   2        376.30        491.49       158.23 o                         
   9   9   2       5676.96       5385.51       159.96 o                         
  10   9   2        163.72        271.11       150.23 o                         
   0  10   2      13546.39      13116.86       169.15 o                         
   1  10   2     120356.98     118549.69      1625.57 o                         
   2  10   2       7263.02       6948.16       136.20 o                         
   3  10   2      30131.33      30139.12       833.16 o                         
   4  10   2       1352.24       1515.12       125.52 o                         
   5  10   2       1567.76       1755.30       160.63 o                         
   6  10   2       3254.65       3408.78       164.62 o                         
   7  10   2      17434.79      17444.12       374.23 o                         
   8  10   2       3504.95       3601.76       167.51 o                         
   9  10   2      27693.99      27718.54       621.86 o                         
  10  10   2       4723.01       4695.16       159.40 o                         
   1  11   2      11194.68      11234.87       254.75 o                         
   2  11   2       8819.21       9123.81       131.79 o                         
   3  11   2      64887.95      64371.95      1175.90 o                         
   4  11   2      11100.64      11118.83       226.01 o                         
   5  11   2      77379.85      80402.67      2449.60 o                         
   6  11   2       6536.83       6575.58       197.75 o                         
   7  11   2      29661.94      30577.56       556.67 o                         
   8  11   2       2138.74       2370.88       137.65 o                         
   9  11   2       2164.60       2429.75       154.85 o                         
  10  11   2        182.82        376.22       161.08 o                         
   0  12   2       4180.93       4118.06       150.91 o                         
   1  12   2      28409.47      28192.55       346.40 o                         
   2  12   2       1235.91       1156.18       108.82 o                         
   3  12   2      11223.14      11305.90       356.98 o                         
   4  12   2         21.66         84.11       126.55 o                         
   5  12   2       1185.27       1323.15       128.44 o                         
   6  12   2        918.41        965.30       131.89 o                         
   7  12   2       7682.76       7815.49       145.56 o                         
   8  12   2       2607.41       2695.75       157.76 o                         
   9  12   2       9060.24       9106.84       347.77 o                         
  10  12   2        415.76        513.14       135.79 o                         
   1  13   2        185.79        243.72       127.41 o                         
   2  13   2        248.49        354.40       114.56 o                         
   3  13   2        177.40        310.10       118.33 o                         
   4  13   2          2.19         59.70       125.64 o                         
   5  13   2       1955.62       2091.87       126.58 o                         
   6  13   2          5.05         46.55       123.32 o                         
   7  13   2          0.18         91.40       125.34 o                         
   8  13   2        453.48        477.86       151.15 o                         
   9  13   2        337.13        277.57       177.34 o                         
   0  14   2       5755.65       5681.13       187.60 o                         
   1  14   2      21886.26      21215.14       242.69 o                         
   2  14   2       3454.88       3508.72       119.19 o                         
   3  14   2      11126.67      11029.92       154.41 o                         
   4  14   2       1114.42       1185.01       129.54 o                         
   5  14   2         17.41         40.89       152.42 o                         
   6  14   2          6.97        217.24       130.49 o                         
   7  14   2       8048.83       8374.33       271.56 o                         
   8  14   2        582.88        761.88       138.76 o                         
   9  14   2       5758.61       5763.02       265.85 o                         
   1  15   2       4450.50       4420.76       127.86 o                         
   2  15   2       1571.68       1555.55       140.18 o                         
   3  15   2      35505.20      35793.14       392.35 o                         
   4  15   2      10079.66       9828.37       171.87 o                         
   5  15   2      50635.17      51436.58       869.77 o                         
   6  15   2       3320.15       3324.45       154.46 o                         
   7  15   2      22068.22      23375.09       950.58 o                         
   8  15   2       1120.45       1465.34       154.73 o                         
   9  15   2       1381.28       1375.34       184.65 o                         
   0  16   2      11902.19      11725.70       606.68 o                         
   1  16   2      70987.58      72340.07       893.69 o                         
   2  16   2       8337.73       8400.31       212.87 o                         
   3  16   2      18881.46      18738.05       203.14 o                         
   4  16   2         40.72         31.32       130.97 o                         
   5  16   2         41.85         -2.38       130.54 o                         
   6  16   2        800.53        769.66       151.95 o                         
   7  16   2       8698.67       9202.84       443.75 o                         
   8  16   2       2735.92       2915.52       170.61 o                         
   1  17   2       3201.58       3412.43       136.44 o                         
   2  17   2        556.38        591.57       155.50 o                         
   3  17   2      22612.55      23063.21       507.80 o                         
   4  17   2       2518.06       2583.73       136.59 o                         
   5  17   2      20880.77      21943.91       565.00 o                         
   6  17   2       2192.90       2469.44       159.69 o                         
   7  17   2      10784.72      10966.37       192.91 o                         
   8  17   2        501.26        444.39       152.67 o                         
   0  18   2        153.47        205.85       222.57 o                         
   1  18   2       2674.65       2744.12       138.11 o                         
   2  18   2        104.56        237.98       139.71 o                         
   3  18   2       1334.26       1311.22       138.88 o                         
   4  18   2        271.67        146.62       155.95 o                         
   5  18   2        126.37        217.05       153.81 o                         
   6  18   2        101.24        149.26       162.78 o                         
   7  18   2        520.86        526.82       160.16 o                         
   1  19   2         30.39        172.83       124.17 o                         
   2  19   2         65.22         46.88       135.42 o                         
   3  19   2       8942.73       9362.56       195.67 o                         
   4  19   2       1440.75       1609.58       162.71 o                         
   5  19   2       4029.27       4158.43       181.23 o                         
   6  19   2        928.66        923.39       212.86 o                         
   7  19   2       2721.17       2841.65       196.37 o                         
   0  20   2       4981.45       4853.52       254.76 o                         
   1  20   2      26070.46      25517.01       353.07 o                         
   2  20   2       4270.63       4195.75       162.94 o                         
   3  20   2      14851.52      15362.00       741.68 o                         
   4  20   2        478.13        537.38       164.43 o                         
   5  20   2          6.39       -118.88       148.41 o                         
   6  20   2        316.66        374.80       219.46 o                         
   1  21   2       3149.89       3191.05       152.42 o                         
   2  21   2       1749.53       1916.84       213.78 o                         
   3  21   2      17287.93      17551.34       369.17 o                         
   4  21   2       4474.61       4708.22       377.29 o                         
   5  21   2      32945.36      31484.99      1316.54 o                         
   0  22   2       3732.90       3808.72       273.29 o                         
   1  22   2      13802.30      13761.64       250.69 o                         
   2  22   2       1531.35       1459.31       167.92 o                         
   3  22   2       3801.03       3901.60       182.38 o                         
   4  22   2        899.21        879.00       184.37 o                         
   1  23   2        228.99        307.29       174.54 o                         
   2  23   2        228.49        340.34       174.22 o                         
   3  23   2       1039.24       1292.07       167.44 o                         
   1   1   3       8651.32       8746.02       176.06 o                         
   2   1   3      20985.06      21412.77       295.48 o                         
   3   1   3        213.88        228.15        89.72 o                         
   4   1   3      34911.53      34606.38       244.49 o                         
   5   1   3       6096.70       6736.50       128.95 o                         
   6   1   3      47780.31      48752.41       931.18 o                         
   7   1   3       2770.76       2982.67       110.98 o                         
   8   1   3       5218.72       5634.59       144.74 o                         
   9   1   3       1829.36       1736.34       128.83 o                         
  10   1   3          1.33        104.77       121.09 o                         
  11   1   3        244.04        213.84       134.00 o                         
   0   2   3     334548.66     350427.91     14019.63 o                         
   1   2   3      14388.58      14084.41       248.72 o                         
   2   2   3     115727.65     120493.59      1798.61 o                         
   3   2   3       1169.74       1338.82       117.94 o                         
   4   2   3      20799.57      22180.22       183.49 o                         
   5   2   3        123.76        113.62       102.21 o                         
   6   2   3       7251.38       7247.25       156.98 o                         
   7   2   3        909.41       1007.07       117.23 o                         
   8   2   3      36966.45      36940.41       340.36 o                         
   9   2   3       1160.72       1277.54       124.72 o                         
  10   2   3      34653.25      34626.98       362.15 o                         
  11   2   3       1364.02       1369.65       137.48 o                         
   1   3   3      30287.57      29967.51       651.50 o                         
   2   3   3      46261.76      44839.05       701.72 o                         
   3   3   3      13078.60      13466.74       185.80 o                         
   4   3   3     147293.52     153291.08      2502.31 o                         
   5   3   3       4679.48       4926.60       121.17 o                         
   6   3   3      92638.65      96555.85       512.94 o                         
   7   3   3       3103.97       3117.08       136.85 o                         
   8   3   3      26537.45      26644.60       386.63 o                         
   9   3   3        235.90        242.98       133.00 o                         
  10   3   3          0.33         75.62       125.96 o                         
  11   3   3        203.15        274.97       142.21 o                         
   0   4   3      43996.25      42660.01      1119.80 o                         
   1   4   3       3340.85       3124.99       125.68 o                         
   2   4   3      37249.22      35763.95       722.50 o                         
   3   4   3         16.82         -4.16       142.26 o                         
   4   4   3       4515.16       4519.91       133.14 o                         
   5   4   3        409.86        414.27       133.48 o                         
   6   4   3       3722.13       3644.79       173.97 o                         
   7   4   3       2172.98       2442.11       152.58 o                         
   8   4   3      28346.38      28403.24       265.10 o                         
   9   4   3       1067.92       1215.24       120.53 o                         
  10   4   3      15889.62      15840.14       183.27 o                         
  11   4   3        934.57        933.64       158.97 o                         
   1   5   3       2988.05       2962.77       126.45 o                         
   2   5   3         10.62         77.33        97.79 o                         
   3   5   3        892.13        940.34       129.86 o                         
   4   5   3       7350.58       7710.76       154.36 o                         
   5   5   3       1310.43       1452.34       141.26 o                         
   6   5   3       1124.45       1170.68       128.58 o                         
   7   5   3          4.06         46.76       123.90 o                         
   8   5   3        396.66        548.58       129.85 o                         
   9   5   3        314.63        369.50       123.91 o                         
  10   5   3         26.60        109.25       132.16 o                         
  11   5   3        409.06        268.95       152.97 o                         
   0   6   3      58987.70      59067.69       423.89 o                         
   1   6   3        907.36        903.72        99.60 o                         
   2   6   3      15248.54      14664.77       492.04 o                         
   3   6   3        493.07        492.36       163.49 o                         
   4   6   3       3453.96       3431.01       174.08 o                         
   5   6   3        720.92        774.92       144.52 o                         
   6   6   3       1187.19       1303.79       147.81 o                         
   7   6   3        452.75        483.94       121.62 o                         
   8   6   3      14272.06      14131.22       177.78 o                         
   9   6   3       2865.20       2704.79       133.54 o                         
  10   6   3       5069.14       5096.24       140.47 o                         
  11   6   3        348.92        290.56       153.83 o                         
   1   7   3         81.76         95.46        90.40 o                         
   2   7   3      66815.06      65673.88       973.48 o                         
   3   7   3       2243.53       2238.84       176.87 o                         
   4   7   3     111511.77     116790.10      9039.25 o                         
   5   7   3       1063.32       1019.26       131.73 o                         
   6   7   3      53073.27      53635.46      1379.18 o                         
   7   7   3       8040.02       8369.48       206.65 o                         
   8   7   3      25264.53      25275.73       584.91 o                         
   9   7   3         83.00        220.14       157.49 o                         
  10   7   3         33.62         64.77       141.42 o                         
  11   7   3         65.27         74.94       155.76 o                         
   0   8   3     237977.73     237190.77      2448.27 o                         
   1   8   3      21136.91      21121.06       333.30 o                         
   2   8   3     122336.30     121101.35      1849.29 o                         
   3   8   3       8871.46       8480.87       348.36 o                         
   4   8   3      12785.31      12373.04       351.73 o                         
   5   8   3          0.69        127.35       118.48 o                         
   6   8   3       3697.39       3625.36       159.39 o                         
   7   8   3         54.68         75.18       125.52 o                         
   8   8   3      34418.32      35429.57      1072.95 o                         
   9   8   3       4301.47       4079.59       145.07 o                         
  10   8   3      33778.98      33013.31       931.99 o                         
   1   9   3         12.25         85.21        98.57 o                         
   2   9   3      36181.41      35247.91       867.03 o                         
   3   9   3       6336.94       6154.39       198.26 o                         
   4   9   3      49609.11      48588.68      2144.98 o                         
   5   9   3       9511.94       9635.60       430.20 o                         
   6   9   3      53501.88      54594.46      2081.37 o                         
   7   9   3       4946.00       5328.91       201.27 o                         
   8   9   3       9043.85       9038.87       195.51 o                         
   9   9   3          5.21        137.41       159.02 o                         
  10   9   3          1.44         91.58       156.23 o                         
   0  10   3      19711.84      19522.54       626.95 o                         
   1  10   3       3743.89       3936.00       113.83 o                         
   2  10   3       6148.21       5752.20       157.45 o                         
   3  10   3         14.62         97.00       140.91 o                         
   4  10   3       4814.72       4632.80       179.99 o                         
   5  10   3        348.41        275.90       157.48 o                         
   6  10   3        777.46        787.96       128.53 o                         
   7  10   3         20.41         95.31       134.54 o                         
   8  10   3       2957.15       3282.03       151.58 o                         
   9  10   3        233.25        297.71       182.84 o                         
  10  10   3       1045.41       1213.37       141.37 o                         
   1  11   3        224.61        303.70        94.76 o                         
   2  11   3       3462.14       3345.93       110.89 o                         
   3  11   3        758.17        760.72       151.53 o                         
   4  11   3      11092.32      11095.41       201.23 o                         
   5  11   3        726.62        818.55       190.95 o                         
   6  11   3       9043.26       9139.31       158.41 o                         
   7  11   3        504.35        642.29       151.57 o                         
   8  11   3       1102.32        988.89       161.04 o                         
   9  11   3         38.04        118.15       149.82 o                         
  10  11   3         11.75         31.10       139.54 o                         
   0  12   3     102515.37     103076.77      1364.44 o                         
   1  12   3       3135.87       3020.02       120.17 o                         
   2  12   3      42937.60      42509.48       482.84 o                         
   3  12   3       2605.27       2639.96       126.97 o                         
   4  12   3       8270.87       8743.12       486.95 o                         
   5  12   3        823.64        814.94       180.55 o                         
   6  12   3       4614.47       4490.31       135.68 o                         
   7  12   3        777.29        745.50       156.27 o                         
   8  12   3      18181.27      18563.72       347.98 o                         
   9  12   3        846.57        748.41       142.86 o                         
  10  12   3      15807.22      15240.86       429.07 o                         
   1  13   3         37.64        111.50       105.36 o                         
   2  13   3      39103.59      37993.01       696.68 o                         
   3  13   3        269.87        266.75       130.97 o                         
   4  13   3      70563.52      72340.62      1665.88 o                         
   5  13   3       4482.47       4807.46       152.92 o                         
   6  13   3      52153.28      54330.25      1386.80 o                         
   7  13   3       2406.99       2370.55       142.71 o                         
   8  13   3      12669.46      13211.57       283.48 o                         
   9  13   3        700.17        634.57       175.08 o                         
   0  14   3      65064.33      65340.72      1249.17 o                         
   1  14   3       4569.93       4647.86       123.03 o                         
   2  14   3      37072.06      36369.95       659.97 o                         
   3  14   3       2629.00       2836.90       130.95 o                         
   4  14   3       3524.81       3749.32       166.29 o                         
   5  14   3          0.26         56.85       127.53 o                         
   6  14   3       4590.48       4753.19       163.53 o                         
   7  14   3        449.02        416.16       118.08 o                         
   8  14   3      17586.57      17876.99       586.20 o                         
   9  14   3       1050.73       1098.01       163.78 o                         
   1  15   3          2.22         -7.08       133.38 o                         
   2  15   3       3435.79       3736.37       123.07 o                         
   3  15   3        174.16        218.66       123.62 o                         
   4  15   3      12323.92      12307.17       280.83 o                         
   5  15   3       1180.92       1272.56       125.86 o                         
   6  15   3       4118.47       4220.19       162.83 o                         
   7  15   3          9.53        108.33       125.24 o                         
   8  15   3       2097.41       2163.13       145.93 o                         
   9  15   3         50.35        139.97       146.39 o                         
   0  16   3       5963.49       5663.19       232.50 o                         
   1  16   3        343.42        452.46        97.89 o                         
   2  16   3        676.40        885.11       126.49 o                         
   3  16   3       2627.75       2546.77       119.20 o                         
   4  16   3        584.99        535.36       146.07 o                         
   5  16   3        695.99        613.62       142.64 o                         
   6  16   3          4.86        -71.80       144.84 o                         
   7  16   3        569.80        634.63       151.08 o                         
   8  16   3       1969.50       2080.34       153.48 o                         
   1  17   3       4604.01       4521.70       137.00 o                         
   2  17   3      13522.84      13753.95       154.08 o                         
   3  17   3        805.90        881.98       117.00 o                         
   4  17   3      26789.41      26349.08       419.46 o                         
   5  17   3        835.25        864.93       135.17 o                         
   6  17   3      18438.71      18433.96       612.12 o                         
   7  17   3       1267.23       1239.81       146.63 o                         
   8  17   3       8148.72       7625.68       276.90 o                         
   0  18   3      65856.21      64151.57       340.11 o                         
   1  18   3       2193.86       2172.74       147.14 o                         
   2  18   3      42406.47      42132.12       534.85 o                         
   3  18   3       1422.78       1524.81       151.88 o                         
   4  18   3       3432.87       3698.66       148.87 o                         
   5  18   3         19.12        -56.86       140.11 o                         
   6  18   3       2251.16       2427.98       208.31 o                         
   7  18   3        324.89        415.26       149.95 o                         
   1  19   3        466.72        456.55       130.88 o                         
   2  19   3      11767.85      11709.29       232.08 o                         
   3  19   3       2168.78       2416.39       159.85 o                         
   4  19   3      34364.38      34749.97      1038.62 o                         
   5  19   3       2574.21       2956.86       188.81 o                         
   6  19   3      28253.37      28152.76       595.41 o                         
   7  19   3       1508.19       1237.06       390.15 o                         
   0  20   3      15141.98      15457.93       249.68 o                         
   1  20   3        541.59        650.73       141.97 o                         
   2  20   3       6645.41       6657.70       160.64 o                         
   3  20   3          4.58         83.46       146.42 o                         
   4  20   3       1261.71       1350.44       168.75 o                         
   5  20   3        216.11        349.16       175.81 o                         
   6  20   3        618.17        776.91       179.65 o                         
   1  21   3         53.39        -14.83       144.18 o                         
   2  21   3         35.72        130.83       136.99 o                         
   3  21   3          0.21        209.25       185.97 o                         
   4  21   3        712.12        679.60       157.68 o                         
   5  21   3        253.65        260.14       187.90 o                         
   0  22   3      16491.19      16272.03       388.46 o                         
   1  22   3       2448.44       2249.50       146.58 o                         
   2  22   3      10402.24      10189.72       305.88 o                         
   3  22   3        418.57        555.76       173.38 o                         
   4  22   3       1945.30       2091.46       183.55 o                         
   1  23   3        199.70        402.51       146.67 o                         
   2  23   3      12864.92      12411.37       316.30 o                         
   0   0   4     245790.19     237463.03      3830.88 o                         
   1   0   4      41742.92      41967.64       945.11 o                         
   2   0   4      54778.00      53322.57      1247.44 o                         
   3   0   4      17721.08      17186.57       356.82 o                         
   4   0   4      26417.38      28741.06       258.84 o                         
   5   0   4         75.66        114.79       117.19 o                         
   6   0   4       3000.76       3081.93       186.98 o                         
   7   0   4      16293.52      16449.23       212.85 o                         
   8   0   4      26430.46      26968.09       702.51 o                         
   9   0   4      24639.19      24918.89       268.24 o                         
  10   0   4      30746.78      29934.19       262.32 o                         
  11   0   4      14211.06      13828.33       251.55 o                         
   1   1   4       6991.05       6799.15       143.30 o                         
   2   1   4      98892.84     103451.66      1164.76 o                         
   3   1   4      40315.75      42391.79       758.96 o                         
   4   1   4      50146.56      50662.72       790.13 o                         
   5   1   4      44905.97      45272.75       658.27 o                         
   6   1   4      41862.88      42864.34       667.59 o                         
   7   1   4      18379.20      18406.57       305.00 o                         
   8   1   4      12063.12      12133.07       146.78 o                         
   9   1   4       1719.29       1808.31       127.49 o                         
  10   1   4        295.98        318.85       124.43 o                         
  11   1   4        881.50        837.79       132.58 o                         
   0   2   4        144.31        269.96       139.18 o                         
   1   2   4      32658.58      32634.17       655.02 o                         
   2   2   4       4853.12       4730.69       118.44 o                         
   3   2   4        677.71        774.33       100.08 o                         
   4   2   4        215.70        204.66       127.34 o                         
   5   2   4        598.08        714.71       105.31 o                         
   6   2   4       4340.25       4592.92       112.65 o                         
   7   2   4        760.03        811.43       128.33 o                         
   8   2   4       5195.50       5164.50       119.76 o                         
   9   2   4       5411.56       5288.07       144.06 o                         
  10   2   4       2548.31       2472.10       132.42 o                         
  11   2   4       1019.15        975.62       157.87 o                         
   1   3   4      33590.74      34246.61       591.44 o                         
   2   3   4       7235.83       7312.62       144.65 o                         
   3   3   4         27.61        115.39       104.58 o                         
   4   3   4       3919.32       3987.08       128.69 o                         
   5   3   4       4745.74       4858.86       132.45 o                         
   6   3   4        716.21        814.17       103.11 o                         
   7   3   4       1159.31       1104.18       133.57 o                         
   8   3   4         14.93        133.19       109.80 o                         
   9   3   4        322.28        384.78       122.36 o                         
  10   3   4         43.87        240.04       142.47 o                         
  11   3   4        102.50        146.18       147.50 o                         
   0   4   4       3478.24       3052.21       172.16 o                         
   1   4   4     117966.86     118549.68      2577.95 o                         
   2   4   4      48659.00      47405.16       759.52 o                         
   3   4   4      16372.85      16184.63       426.00 o                         
   4   4   4      10630.97      11079.04       234.84 o                         
   5   4   4       2930.49       3192.75       130.07 o                         
   6   4   4       6229.49       6531.60       131.80 o                         
   7   4   4       8823.48       9245.46       149.10 o                         
   8   4   4      11638.33      11955.06       170.84 o                         
   9   4   4      11469.80      11687.55       193.37 o                         
  10   4   4      14264.43      14371.68       201.77 o                         
  11   4   4       4490.52       4248.74       161.27 o                         
   1   5   4        512.01        453.16        97.45 o                         
   2   5   4       8692.21       7870.81       144.48 o                         
   3   5   4      65716.85      66049.49       972.73 o                         
   4   5   4      95753.12      96680.95      1898.07 o                         
   5   5   4      62870.25      64728.98      1368.86 o                         
   6   5   4      53779.06      53735.98       823.03 o                         
   7   5   4      29882.13      29877.25       376.21 o                         
   8   5   4       9365.18       9599.81       168.80 o                         
   9   5   4       4174.38       4103.89       140.13 o                         
  10   5   4          2.62        115.12       162.81 o                         
  11   5   4       1191.40       1303.78       143.22 o                         
   0   6   4      68475.85      63561.16      1155.49 o                         
   1   6   4      87543.70      85423.14      1405.00 o                         
   2   6   4      63466.50      61938.30       903.05 o                         
   3   6   4      28066.46      28228.65       597.12 o                         
   4   6   4         76.40        233.00       141.85 o                         
   5   6   4       2173.75       2366.89       140.99 o                         
   6   6   4       6565.64       6664.55       193.92 o                         
   7   6   4       6084.92       6192.06       170.02 o                         
   8   6   4      16355.49      16372.40       403.86 o                         
   9   6   4      16857.85      16655.35       252.38 o                         
  10   6   4      15382.62      15088.45       345.24 o                         
  11   6   4       7078.96       6494.97       342.31 o                         
   1   7   4       3998.15       3815.78       117.28 o                         
   2   7   4       5119.45       5192.77       123.63 o                         
   3   7   4      12279.87      12221.09       288.92 o                         
   4   7   4      13479.01      13354.63       425.81 o                         
   5   7   4       9297.15       9467.73       404.53 o                         
   6   7   4       9941.33      10142.55       442.63 o                         
   7   7   4       7517.11       7457.09       165.76 o                         
   8   7   4       6231.48       6362.83       186.30 o                         
   9   7   4        147.81        295.19       167.13 o                         
  10   7   4          9.00         11.33       157.01 o                         
  11   7   4        127.41        374.43       174.60 o                         
   0   8   4       1190.79       1556.23       144.26 o                         
   1   8   4       1060.65       1092.04        93.59 o                         
   2   8   4         56.33        131.94       111.98 o                         
   3   8   4        629.35        669.43       122.10 o                         
   4   8   4        702.51        738.37       120.12 o                         
   5   8   4        190.65        233.53       170.11 o                         
   6   8   4        300.80        376.06       157.61 o                         
   7   8   4        105.98        162.55       149.47 o                         
   8   8   4        604.22        590.03       159.40 o                         
   9   8   4        788.22        779.97       156.96 o                         
  10   8   4        348.83        310.67       156.90 o                         
   1   9   4       2516.26       2452.61       111.22 o                         
   2   9   4       8835.72       8494.58       131.51 o                         
   3   9   4      25201.28      24942.18       677.09 o                         
   4   9   4      20951.41      21284.21       449.42 o                         
   5   9   4      13604.50      13613.29       211.71 o                         
   6   9   4      16701.39      17358.99       420.55 o                         
   7   9   4      11719.00      12195.81       315.78 o                         
   8   9   4       8955.71       8805.16       257.53 o                         
   9   9   4        516.46        635.97       168.98 o                         
  10   9   4         13.78         64.29       162.49 o                         
   0  10   4     121322.49     121841.51      1135.42 o                         
   1  10   4      56463.46      55412.62       341.26 o                         
   2  10   4      63855.16      62156.22       775.26 o                         
   3  10   4      19776.85      19559.18       602.25 o                         
   4  10   4       5266.32       5331.36       242.42 o                         
   5  10   4          1.59        -72.10       122.46 o                         
   6  10   4       1756.91       2007.04       137.87 o                         
   7  10   4      16514.36      16441.59       570.39 o                         
   8  10   4      14002.78      14306.23       497.41 o                         
   9  10   4      14556.50      15009.31       955.39 o                         
  10  10   4      14752.71      14763.35       575.11 o                         
   1  11   4      12638.71      12469.95       208.58 o                         
   2  11   4      14397.47      13369.08       187.64 o                         
   3  11   4      26027.54      25152.27       635.47 o                         
   4  11   4      37732.34      36196.56       739.34 o                         
   5  11   4      35077.48      34363.86       304.99 o                         
   6  11   4      41284.98      41038.17       813.00 o                         
   7  11   4      17071.83      17091.23       564.96 o                         
   8  11   4       3837.78       3961.62       250.25 o                         
   9  11   4       2419.01       2281.86       160.28 o                         
  10  11   4        142.02        202.60       163.77 o                         
   0  12   4      13161.81      13680.82       196.10 o                         
   1  12   4      21222.88      20878.25       307.90 o                         
   2  12   4      14739.10      14686.39       247.91 o                         
   3  12   4       4796.53       4610.80       147.74 o                         
   4  12   4       4062.65       4124.79       176.95 o                         
   5  12   4       1503.10       1541.22       135.91 o                         
   6  12   4       1655.78       1557.08       156.70 o                         
   7  12   4       3149.01       3305.05       174.24 o                         
   8  12   4       5185.53       5207.16       178.59 o                         
   9  12   4       3868.50       3773.59       182.08 o                         
   1  13   4          1.68          6.30       107.33 o                         
   2  13   4          0.32         94.73       117.50 o                         
   3  13   4          2.83        177.73       127.65 o                         
   4  13   4        157.70        245.72       197.62 o                         
   5  13   4       1081.60        908.46       168.22 o                         
   6  13   4        344.79        546.32       151.30 o                         
   7  13   4        155.12        261.39       134.17 o                         
   8  13   4        100.76        206.46       128.70 o                         
   9  13   4         20.14         43.83       137.37 o                         
   0  14   4      11020.68      10582.48       284.08 o                         
   1  14   4      14231.56      14210.23       317.77 o                         
   2  14   4      10579.59      10359.05       180.32 o                         
   3  14   4        612.11        654.39       110.08 o                         
   4  14   4       1892.66       1805.04       131.98 o                         
   5  14   4        454.18        641.34       133.32 o                         
   6  14   4       4842.41       4698.77       135.36 o                         
   7  14   4       1260.69       1435.57       136.45 o                         
   8  14   4       3771.19       3804.05       162.62 o                         
   9  14   4       4097.81       3575.30       160.14 o                         
   1  15   4       3488.47       3270.05       129.63 o                         
   2  15   4      20896.21      21040.01       314.34 o                         
   3  15   4      22045.67      22211.17       400.81 o                         
   4  15   4      31391.88      31697.32       540.52 o                         
   5  15   4      28865.72      28245.69       473.83 o                         
   6  15   4      21041.27      21340.11       422.16 o                         
   7  15   4       9491.41      10052.22       316.91 o                         
   8  15   4       6070.53       6093.54       171.29 o                         
   0  16   4      43270.86      45367.57       271.65 o                         
   1  16   4      37139.30      36880.79       620.01 o                         
   2  16   4      20767.04      21087.25       275.39 o                         
   3  16   4       9251.00       9138.44       144.85 o                         
   4  16   4       2815.36       3171.85       172.08 o                         
   5  16   4        100.84        118.17       138.78 o                         
   6  16   4       1208.48       1388.97       128.61 o                         
   7  16   4       4050.25       4014.12       161.66 o                         
   8  16   4      11794.20      11421.55       327.62 o                         
   1  17   4        853.50       1014.81       143.34 o                         
   2  17   4       9639.92       9719.92       154.64 o                         
   3  17   4       9099.39       9138.39       259.81 o                         
   4  17   4      17573.08      17059.99       361.70 o                         
   5  17   4       7200.77       7712.86       254.44 o                         
   6  17   4       9874.30      10363.70       197.91 o                         
   7  17   4       5379.68       5304.08       148.84 o                         
   8  17   4       4902.39       4725.51       162.80 o                         
   0  18   4       2664.10       2643.34       237.01 o                         
   1  18   4         54.19         61.83       114.31 o                         
   2  18   4       2408.24       2228.10       141.43 o                         
   3  18   4        277.06        257.62       116.52 o                         
   4  18   4        785.29        788.62       159.81 o                         
   5  18   4        210.25        248.73       128.28 o                         
   6  18   4          8.61         37.50       144.78 o                         
   7  18   4        229.22        182.42       161.64 o                         
   1  19   4        831.60        761.36       125.81 o                         
   2  19   4       1786.87       1909.18       129.67 o                         
   3  19   4       2269.66       2147.92       122.18 o                         
   4  19   4       6339.03       6564.33       256.54 o                         
   5  19   4       3393.72       3476.80       143.20 o                         
   6  19   4       1898.38       2067.22       142.18 o                         
   0  20   4      15560.58      16492.96       345.31 o                         
   1  20   4      15578.13      15948.76       191.91 o                         
   2  20   4      15573.28      16116.66       292.12 o                         
   3  20   4       7012.60       6934.00       253.98 o                         
   4  20   4       2178.57       2278.12       196.38 o                         
   5  20   4         52.42        168.60       157.12 o                         
   6  20   4       1076.75        993.51       137.30 o                         
   1  21   4       2129.05       2261.56       148.90 o                         
   2  21   4       7148.81       7145.08       165.35 o                         
   3  21   4      14764.87      15110.12       336.36 o                         
   4  21   4      16333.74      16344.65       426.03 o                         
   5  21   4      13513.07      12894.76       345.35 o                         
   0  22   4      11764.12      11541.90       256.15 o                         
   1  22   4      14564.94      14735.29       198.86 o                         
   2  22   4       7479.38       7635.46       229.93 o                         
   3  22   4       2995.05       3172.53       204.64 o                         
   4  22   4        400.34        362.92       166.42 o                         
   1  23   4         22.80        173.96       137.20 o                         
   2  23   4        579.33        638.97       176.37 o                         
   1   1   5      20995.56      20648.19       345.81 o                         
   2   1   5        994.50       1221.21        97.73 o                         
   3   1   5      51312.76      52223.25       786.54 o                         
   4   1   5       4737.20       5398.51       122.45 o                         
   5   1   5      45419.31      46795.84       738.25 o                         
   6   1   5        898.07        971.16       128.25 o                         
   7   1   5      23272.71      23840.52       189.51 o                         
   8   1   5         12.44        139.28       121.91 o                         
   9   1   5       1785.23       1861.73       129.14 o                         
  10   1   5        145.41        229.01       141.83 o                         
  11   1   5        492.25        370.95       139.78 o                         
   0   2   5      34564.11      34671.71      1426.83 o                         
   1   2   5      66158.30      62866.33      1496.45 o                         
   2   2   5       3657.63       4253.36       113.35 o                         
   3   2   5      57579.03      57754.36       898.54 o                         
   4   2   5       1690.36       1978.96       106.97 o                         
   5   2   5       1354.80       1509.26       126.47 o                         
   6   2   5        457.47        466.34       105.46 o                         
   7   2   5      35124.66      35279.29       338.14 o                         
   8   2   5       1059.91       1039.11       113.35 o                         
   9   2   5      36404.70      35789.71       484.03 o                         
  10   2   5        648.14        723.88       128.58 o                         
  11   2   5      27250.81      25895.71       504.86 o                         
   1   3   5        890.47        859.79        96.30 o                         
   2   3   5       3003.12       2980.05       101.55 o                         
   3   3   5      97990.28      98483.02      1936.77 o                         
   4   3   5       2906.71       3082.93       129.02 o                         
   5   3   5     130557.45     135532.89      1867.74 o                         
   6   3   5        790.97        834.61       117.41 o                         
   7   3   5      50994.46      50422.57       835.28 o                         
   8   3   5       1270.39       1210.27       130.75 o                         
   9   3   5       4656.42       4711.69       136.82 o                         
  10   3   5        193.56        282.87       134.11 o                         
  11   3   5       2726.12       2580.24       157.07 o                         
   0   4   5       2059.17       1947.61       135.02 o                         
   1   4   5      40675.49      38091.00       825.02 o                         
   2   4   5      24873.46      26326.31       486.67 o                         
   3   4   5      26179.65      25958.14       340.81 o                         
   4   4   5         17.40         48.81        97.61 o                         
   5   4   5       1134.86       1304.01       125.69 o                         
   6   4   5        163.28        170.40       112.06 o                         
   7   4   5      14961.33      15425.73       271.79 o                         
   8   4   5         91.66        197.68       137.68 o                         
   9   4   5      30411.74      29811.43       288.11 o                         
  10   4   5        232.42        337.58       162.37 o                         
  11   4   5      10585.78      10217.56       286.02 o                         
   1   5   5         41.37        142.58       101.99 o                         
   2   5   5       2111.49       2174.97        99.06 o                         
   3   5   5       4892.73       5057.96       110.44 o                         
   4   5   5       2383.32       2654.13       116.18 o                         
   5   5   5       2126.22       2190.93       116.59 o                         
   6   5   5         21.02         55.74       104.05 o                         
   7   5   5        560.18        568.25       127.15 o                         
   8   5   5          9.20        -24.93       150.80 o                         
   9   5   5        301.54        409.22       140.40 o                         
  10   5   5        135.75        226.74       135.70 o                         
  11   5   5        357.25        396.33       152.16 o                         
   0   6   5        944.00       1136.42       131.66 o                         
   1   6   5      64717.05      63279.71       950.43 o                         
   2   6   5       3595.43       3717.42       110.23 o                         
   3   6   5       9096.15       8524.21       137.28 o                         
   4   6   5       4209.75       4478.76       130.26 o                         
   5   6   5         74.97         97.86       123.29 o                         
   6   6   5        717.70        640.08       115.23 o                         
   7   6   5       3415.49       3313.33       157.39 o                         
   8   6   5          2.66         25.58       131.27 o                         
   9   6   5       8643.78       8569.56       235.16 o                         
  10   6   5          6.92         62.81       142.60 o                         
  11   6   5       6112.21       5908.04       245.62 o                         
   1   7   5       9250.28       8440.38       190.53 o                         
   2   7   5        151.82        178.77        95.32 o                         
   3   7   5      86248.99      85681.52      1715.45 o                         
   4   7   5       2878.75       2890.76       135.63 o                         
   5   7   5      83944.77      83839.38      1868.26 o                         
   6   7   5        170.79         41.82       163.13 o                         
   7   7   5      22626.87      22476.49       501.05 o                         
   8   7   5          3.99        197.52       169.23 o                         
   9   7   5       2261.99       2496.00       216.17 o                         
  10   7   5         11.89        146.28       168.95 o                         
  11   7   5       3351.62       3588.31       219.80 o                         
   0   8   5        116.32        284.19       142.29 o                         
   1   8   5     168811.39     166941.92      3458.01 o                         
   2   8   5        282.39        492.57        93.60 o                         
   3   8   5      57561.73      56407.58      1118.49 o                         
   4   8   5        918.25        911.89       124.16 o                         
   5   8   5         30.61        151.31       130.12 o                         
   6   8   5         29.10         53.06       140.54 o                         
   7   8   5      18181.97      17881.55       356.08 o                         
   8   8   5       3040.01       2956.49       156.74 o                         
   9   8   5      34207.79      34847.73      1345.68 o                         
  10   8   5         82.20        192.51       160.85 o                         
   1   9   5      16083.02      15397.10       249.28 o                         
   2   9   5          8.61         53.21        86.25 o                         
   3   9   5      30380.96      28586.07       531.06 o                         
   4   9   5        836.24        932.30       126.91 o                         
   5   9   5      56489.68      56360.26      1726.27 o                         
   6   9   5         48.12        224.98       158.52 o                         
   7   9   5      27036.52      26570.41       704.37 o                         
   8   9   5          6.35         29.33       130.87 o                         
   9   9   5       2276.25       2398.44       193.32 o                         
  10   9   5          0.79       -161.72       161.72 o                         
   0  10   5        119.36        126.26       136.42 o                         
   1  10   5      18313.80      17977.49       155.10 o                         
   2  10   5         25.26         35.06       100.68 o                         
   3  10   5       2206.91       2363.36       110.87 o                         
   4  10   5        253.09        292.48       134.81 o                         
   5  10   5        772.90        885.40       135.53 o                         
   6  10   5       1071.63       1148.87       166.61 o                         
   7  10   5       1896.69       1811.59       132.12 o                         
   8  10   5        200.40        180.10       130.39 o                         
   9  10   5       1022.80       1181.27       156.08 o                         
  10  10   5         11.80        322.50       202.49 o                         
   1  11   5       2373.79       2370.37       112.51 o                         
   2  11   5         70.39        100.75       106.16 o                         
   3  11   5       8408.16       8004.29       189.00 o                         
   4  11   5        583.99        715.79       116.10 o                         
   5  11   5       8399.95       8627.96       315.36 o                         
   6  11   5         26.71        128.86       142.75 o                         
   7  11   5       2672.41       2842.87       156.90 o                         
   8  11   5        226.58        388.38       185.45 o                         
   9  11   5       1768.53       1775.32       179.03 o                         
  10  11   5         71.23         36.80       180.09 o                         
   0  12   5       3046.65       3233.01       170.97 o                         
   1  12   5      50785.45      48813.64       644.18 o                         
   2  12   5         29.07        116.83        96.53 o                         
   3  12   5      22624.39      21983.75       507.57 o                         
   4  12   5        533.81        585.21       112.71 o                         
   5  12   5       1571.18       1739.41       160.73 o                         
   6  12   5         10.94        161.34       168.35 o                         
   7  12   5      20306.11      20476.88       628.88 o                         
   8  12   5       1185.71       1089.49       149.72 o                         
   9  12   5      15750.46      15773.26       576.26 o                         
   1  13   5       8733.59       8618.71       145.62 o                         
   2  13   5       1530.61       1630.81       113.94 o                         
   3  13   5      58487.71      56385.86      1713.89 o                         
   4  13   5       1330.82       1596.74       121.61 o                         
   5  13   5      74427.00      76142.19      2905.92 o                         
   6  13   5       2381.37       2389.90       134.34 o                         
   7  13   5      27849.96      28360.25       601.82 o                         
   8  13   5        452.38        517.49       187.79 o                         
   9  13   5       1889.22       2018.93       167.50 o                         
   0  14   5       2046.93       1979.31       149.74 o                         
   1  14   5      64656.09      65848.55       941.85 o                         
   2  14   5       2188.66       2202.37       126.88 o                         
   3  14   5      13273.08      13314.95       239.58 o                         
   4  14   5       2553.25       2342.68       131.45 o                         
   5  14   5        247.44        429.49       134.22 o                         
   6  14   5         76.55        182.63       142.13 o                         
   7  14   5       8045.67       8107.51       193.68 o                         
   8  14   5        223.92        367.59       133.94 o                         
   9  14   5      18834.52      18709.49       295.08 o                         
   1  15   5        623.04        529.60       115.88 o                         
   2  15   5         18.92         80.73       114.59 o                         
   3  15   5      10178.74      10190.67       203.70 o                         
   4  15   5         42.79        127.07       109.12 o                         
   5  15   5       4926.71       4942.45       247.46 o                         
   6  15   5        294.02        395.55       141.47 o                         
   7  15   5       1824.38       1968.00       130.98 o                         
   8  15   5        463.45        489.73       135.99 o                         
   0  16   5         30.63         24.84       153.50 o                         
   1  16   5       2757.79       2848.74       117.46 o                         
   2  16   5        270.82        369.81       128.37 o                         
   3  16   5        389.41        537.98       122.11 o                         
   4  16   5        291.27        395.12       127.46 o                         
   5  16   5          3.77          4.27       124.57 o                         
   6  16   5        247.15        328.21       143.94 o                         
   7  16   5        432.43        523.73       133.19 o                         
   8  16   5         89.36        349.08       166.09 o                         
   1  17   5        886.34       1045.63       129.83 o                         
   2  17   5          4.58         52.74       141.94 o                         
   3  17   5      22256.30      22248.59       330.29 o                         
   4  17   5       1091.95        931.97       128.59 o                         
   5  17   5      22580.00      22380.43       482.65 o                         
   6  17   5         50.87        167.21       118.96 o                         
   7  17   5      13186.68      12916.68       223.52 o                         
   0  18   5       3717.05       3739.59       156.21 o                         
   1  18   5      48824.15      48953.49       806.17 o                         
   2  18   5        316.88        458.70       109.36 o                         
   3  18   5      24189.19      23815.24       737.16 o                         
   4  18   5        202.58        241.03       126.19 o                         
   5  18   5        118.20        280.31       137.56 o                         
   6  18   5         19.40        196.38       140.07 o                         
   7  18   5      10011.17       9920.78       347.19 o                         
   1  19   5       5906.17       5982.47       150.57 o                         
   2  19   5        177.24        227.60       129.25 o                         
   3  19   5      29719.31      30135.93       823.68 o                         
   4  19   5       1141.03       1195.40       112.40 o                         
   5  19   5      29928.16      30212.96       506.36 o                         
   6  19   5         94.14        264.10       162.29 o                         
   0  20   5         34.14         71.24       199.18 o                         
   1  20   5       9172.49       9367.57       222.30 o                         
   2  20   5        854.63        876.58       135.46 o                         
   3  20   5       2617.93       2574.76       136.57 o                         
   4  20   5          3.56         52.73       122.76 o                         
   5  20   5        142.27        220.48       152.55 o                         
   6  20   5          5.67        -67.01       167.83 o                         
   1  21   5        198.29        242.10       160.17 o                         
   2  21   5         11.43         90.67       163.18 o                         
   3  21   5        296.69        332.66       123.43 o                         
   4  21   5         36.46         97.13       134.05 o                         
   5  21   5        436.50        379.19       146.11 o                         
   0  22   5         16.64         -6.74       219.94 o                         
   1  22   5       9667.85       9881.24       252.75 o                         
   2  22   5          3.50         12.55       144.33 o                         
   3  22   5       7054.01       6990.17       244.83 o                         
   4  22   5         29.47         91.88       154.23 o                         
   1  23   5       3940.62       3964.66       187.36 o                         
   2  23   5        269.36        351.60       155.32 o                         
   0   0   6       6296.29       5493.85       309.25 o                         
   1   0   6      71451.09      70475.06      2342.70 o                         
   2   0   6      47964.30      45605.75      1330.84 o                         
   3   0   6      16225.82      16080.66       543.42 o                         
   4   0   6       4636.17       4229.21       218.55 o                         
   5   0   6       2850.99       3139.73       182.89 o                         
   6   0   6      10959.58      11271.55       473.12 o                         
   7   0   6       2694.09       2518.33       196.58 o                         
   8   0   6      47669.47      47018.89       783.14 o                         
   9   0   6      10379.42       9973.21       234.26 o                         
  10   0   6      37498.76      36496.73       315.74 o                         
  11   0   6       5699.99       5543.41       209.37 o                         
   1   1   6      30854.36      31723.77       555.35 o                         
   2   1   6      37793.45      36873.79       894.58 o                         
   3   1   6      14403.43      14454.28       319.57 o                         
   4   1   6      79277.36      81400.64      1792.25 o                         
   5   1   6      18345.22      18616.59       295.90 o                         
   6   1   6      50891.45      52139.60       512.15 o                         
   7   1   6      20704.16      21281.75       384.24 o                         
   8   1   6       9817.96       9994.53       161.43 o                         
   9   1   6       1615.01       1720.79       131.03 o                         
  10   1   6         68.98        126.29       141.84 o                         
  11   1   6        200.04        222.00       130.44 o                         
   0   2   6       3345.55       3030.21       157.47 o                         
   1   2   6       2138.55       2027.74        97.88 o                         
   2   2   6      11202.64      11019.22       134.81 o                         
   3   2   6      13655.79      14100.07       281.60 o                         
   4   2   6        296.97        337.70       101.32 o                         
   5   2   6        252.88        246.49       102.09 o                         
   6   2   6       4335.10       4531.44       155.42 o                         
   7   2   6       3906.29       4102.72       115.38 o                         
   8   2   6       8595.92       8532.61       150.53 o                         
   9   2   6       2881.72       2832.07       133.78 o                         
  10   2   6       2875.83       2834.79       144.88 o                         
  11   2   6        259.37         86.57       172.67 o                         
   1   3   6       4091.46       3968.59       103.08 o                         
   2   3   6      14528.98      14703.31       284.12 o                         
   3   3   6       1273.97       1308.63       100.96 o                         
   4   3   6       5326.80       5226.45       126.27 o                         
   5   3   6       2414.41       2623.85       138.35 o                         
   6   3   6       6706.64       7046.75       125.60 o                         
   7   3   6       2248.81       2280.64       115.23 o                         
   8   3   6        356.94        295.72       120.36 o                         
   9   3   6        330.48        303.35       132.14 o                         
  10   3   6         24.17         75.13       135.76 o                         
  11   3   6          6.71        -10.83       158.81 o                         
   0   4   6     122727.41     123525.33      4321.71 o                         
   1   4   6      29958.33      29690.87       687.74 o                         
   2   4   6      61747.69      61050.77      1499.06 o                         
   3   4   6      19246.58      19568.59       247.02 o                         
   4   4   6       8015.83       8030.56       183.69 o                         
   5   4   6         60.15        100.80       105.79 o                         
   6   4   6       3305.30       3398.85       125.71 o                         
   7   4   6       2606.26       2705.29       119.11 o                         
   8   4   6      20614.74      20717.30       278.06 o                         
   9   4   6       3384.66       3515.37       165.24 o                         
  10   4   6      15009.93      14493.23       237.33 o                         
  11   4   6       2276.51       2059.60       147.42 o                         
   1   5   6        187.10        260.42        76.77 o                         
   2   5   6      54262.03      51624.41       709.69 o                         
   3   5   6      13420.90      13223.94       340.26 o                         
   4   5   6     104298.03     103884.12      2709.39 o                         
   5   5   6      25787.77      26039.20       735.92 o                         
   6   5   6      56865.16      57828.06      1150.04 o                         
   7   5   6       9635.58       9809.00       219.73 o                         
   8   5   6      24325.76      23892.49       456.94 o                         
   9   5   6        129.08        187.97       175.86 o                         
  10   5   6         12.69        167.57       128.08 o                         
  11   5   6        175.98        271.72       145.41 o                         
   0   6   6     147191.11     142308.05      5383.30 o                         
   1   6   6      37635.04      36294.89       674.99 o                         
   2   6   6      70351.37      68073.20       987.44 o                         
   3   6   6      13972.87      13270.48       145.23 o                         
   4   6   6      10352.94      10550.81       158.99 o                         
   5   6   6        824.50       1086.74       132.69 o                         
   6   6   6       7922.30       8130.81       152.80 o                         
   7   6   6       1307.58       1497.86       133.50 o                         
   8   6   6      17578.65      18123.71       352.76 o                         
   9   6   6       7733.31       7861.54       212.76 o                         
  10   6   6      23803.35      22642.78       676.14 o                         
  11   6   6       4504.75       4377.54       182.17 o                         
   1   7   6        539.62        520.60        94.83 o                         
   2   7   6       4182.77       3791.57       107.66 o                         
   3   7   6       4785.34       4863.15       124.33 o                         
   4   7   6      16081.85      15727.13       257.29 o                         
   5   7   6       4359.97       4377.62       184.26 o                         
   6   7   6      22489.29      22563.23       623.50 o                         
   7   7   6       3894.55       4035.54       150.64 o                         
   8   7   6       1895.26       1991.47       184.41 o                         
   9   7   6        644.80        598.56       164.04 o                         
  10   7   6        169.30        253.13       149.83 o                         
   0   8   6        120.13        116.57       164.23 o                         
   1   8   6       1330.11       1410.62        93.24 o                         
   2   8   6        710.17        836.59        95.11 o                         
   3   8   6        274.69        303.01        91.84 o                         
   4   8   6        130.92        263.03       133.44 o                         
   5   8   6         34.41        171.29       127.76 o                         
   6   8   6          7.43         68.43       150.16 o                         
   7   8   6          6.80        262.02       145.73 o                         
   8   8   6         62.39        125.62       171.72 o                         
   9   8   6        322.11        362.58       154.26 o                         
  10   8   6        453.69        471.03       165.98 o                         
   1   9   6       9489.28       9970.83       155.99 o                         
   2   9   6      12602.62      12175.52       231.99 o                         
   3   9   6      12411.94      12695.02       226.42 o                         
   4   9   6      33217.03      32489.32       637.41 o                         
   5   9   6       4423.64       4291.16       131.68 o                         
   6   9   6      23773.44      24065.47       575.75 o                         
   7   9   6       6575.05       6422.62       225.72 o                         
   8   9   6       4639.35       4906.54       216.85 o                         
   9   9   6        505.45        705.09       169.82 o                         
  10   9   6         28.57        149.76       176.37 o                         
   0  10   6     147750.19     146042.44      2087.72 o                         
   1  10   6      44813.90      44805.63       741.67 o                         
   2  10   6      52411.25      51886.00       610.26 o                         
   3  10   6       5213.97       5116.09       111.92 o                         
   4  10   6       2409.55       2455.46       129.23 o                         
   5  10   6        159.87        152.14       130.15 o                         
   6  10   6      13030.32      13067.52       665.10 o                         
   7  10   6       1251.54       1285.85       151.79 o                         
   8  10   6      17984.39      18290.28       531.33 o                         
   9  10   6       5919.77       6118.64       184.93 o                         
  10  10   6      24577.75      24535.16      1383.89 o                         
   1  11   6       4951.77       4985.22        92.74 o                         
   2  11   6      27122.07      26358.19       349.75 o                         
   3  11   6       9308.52       9077.02       144.66 o                         
   4  11   6      49742.71      49773.92      1630.34 o                         
   5  11   6      21369.15      20701.16       457.94 o                         
   6  11   6      41383.29      41249.81       911.06 o                         
   7  11   6      12739.94      12297.37       485.00 o                         
   8  11   6       6422.73       6638.82       165.33 o                         
   9  11   6        381.02        399.05       198.56 o                         
  10  11   6         31.13        204.86       208.54 o                         
   0  12   6      43353.91      43593.38       223.26 o                         
   1  12   6       4482.36       4585.72       105.36 o                         
   2  12   6      19707.69      19657.79       280.28 o                         
   3  12   6       1586.87       1607.59       106.95 o                         
   4  12   6       3915.65       3958.03       178.77 o                         
   5  12   6        386.07        517.89       131.63 o                         
   6  12   6        122.52        137.41       148.02 o                         
   7  12   6       1936.87       1849.98       146.02 o                         
   8  12   6       7729.53       7585.43       175.43 o                         
   9  12   6       1864.73       1940.73       163.59 o                         
   1  13   6        219.27        230.61       107.60 o                         
   2  13   6       1270.08       1180.51        92.19 o                         
   3  13   6          1.09         94.24       110.44 o                         
   4  13   6        352.52        512.79       138.41 o                         
   5  13   6          5.55        -76.26       158.91 o                         
   6  13   6        166.18        290.63       150.56 o                         
   7  13   6        793.84       1027.09       161.77 o                         
   8  13   6         21.38        -38.75       157.63 o                         
   9  13   6          5.07         57.36       207.89 o                         
   0  14   6      16909.21      17384.65       420.99 o                         
   1  14   6       4765.85       4677.47       138.63 o                         
   2  14   6       8324.72       8406.39       161.82 o                         
   3  14   6       5351.94       5129.09       119.09 o                         
   4  14   6       1433.63       1357.93       125.29 o                         
   5  14   6          3.41        164.46       161.69 o                         
   6  14   6       1358.60       1355.00       198.10 o                         
   7  14   6       1170.66       1208.55       144.39 o                         
   8  14   6       8003.51       8390.54       443.36 o                         
   9  14   6       1117.64       1197.07       172.25 o                         
   1  15   6       4194.15       4302.84       116.45 o                         
   2  15   6      24165.68      24358.85       396.18 o                         
   3  15   6       9621.75       9990.85       158.44 o                         
   4  15   6      43826.77      43363.33       995.33 o                         
   5  15   6       8681.06       8843.33       257.70 o                         
   6  15   6      25185.88      26131.49       413.85 o                         
   7  15   6       5547.47       5403.29       210.37 o                         
   8  15   6       9020.67       8940.30       183.67 o                         
   0  16   6      33602.92      33488.63       644.71 o                         
   1  16   6      20232.62      20513.83       496.93 o                         
   2  16   6      42223.53      42824.42       684.62 o                         
   3  16   6       3339.75       3469.94       114.77 o                         
   4  16   6       2351.34       2362.62       120.94 o                         
   5  16   6         75.27        200.64       148.89 o                         
   6  16   6       3170.54       3160.46       143.28 o                         
   7  16   6       1934.40       2038.51       176.33 o                         
   8  16   6      17543.53      17333.84       488.37 o                         
   1  17   6        981.84       1012.15       101.87 o                         
   2  17   6       6817.06       6841.05       130.52 o                         
   3  17   6       5760.27       5843.49       132.46 o                         
   4  17   6      18086.89      18109.83       512.58 o                         
   5  17   6       4442.04       4529.72       166.98 o                         
   6  17   6      10261.51      10404.56       237.88 o                         
   7  17   6       2590.54       2894.25       144.00 o                         
   0  18   6       1752.49       2001.46       168.55 o                         
   1  18   6         62.59          1.87       132.42 o                         
   2  18   6         23.57         49.97       127.29 o                         
   3  18   6        488.19        611.65       110.36 o                         
   4  18   6         24.86        131.80       124.35 o                         
   5  18   6         28.94        -22.36       157.55 o                         
   6  18   6        155.47        326.50       144.92 o                         
   7  18   6        156.06         63.50       135.91 o                         
   1  19   6         33.25        -25.27       138.09 o                         
   2  19   6       1716.73       1715.17       102.71 o                         
   3  19   6        519.29        712.47       120.06 o                         
   4  19   6       7000.07       7277.75       174.59 o                         
   5  19   6        983.53       1168.40       146.71 o                         
   6  19   6       5640.65       5586.11       160.52 o                         
   0  20   6      22523.84      23306.20       820.21 o                         
   1  20   6       7337.08       7281.56       160.17 o                         
   2  20   6      17417.21      17438.94       359.16 o                         
   3  20   6       4851.38       4903.17       128.01 o                         
   4  20   6       2371.73       2569.39       130.36 o                         
   5  20   6        187.57        358.11       145.58 o                         
   1  21   6        812.27       1012.90       141.55 o                         
   2  21   6      10228.88      10466.82       158.80 o                         
   3  21   6       4891.68       4930.93       139.16 o                         
   4  21   6      26057.39      25694.86       734.34 o                         
   0  22   6      23305.90      23015.43       781.70 o                         
   1  22   6       2665.73       2938.99       142.52 o                         
   2  22   6       9612.57       9358.08       234.69 o                         
   3  22   6       1785.49       1810.87       130.96 o                         
   1  23   6         18.08         90.11       151.40 o                         
   1   1   7       1536.30       1364.97       100.12 o                         
   2   1   7      46880.30      47442.76      1124.95 o                         
   3   1   7      10277.10      10342.42       265.09 o                         
   4   1   7      33109.07      32705.65       548.28 o                         
   5   1   7       4672.97       4746.13       135.73 o                         
   6   1   7      22100.29      23135.88       404.97 o                         
   7   1   7       2400.59       2452.36       130.44 o                         
   8   1   7       3601.51       3641.07       145.39 o                         
   9   1   7        320.82        330.04       117.10 o                         
  10   1   7          0.27        177.78       136.91 o                         
  11   1   7       1013.36        936.73       150.29 o                         
   0   2   7     186000.72     187032.44      5922.22 o                         
   1   2   7      44740.89      42878.75       682.25 o                         
   2   2   7     113489.89     113293.84      2068.08 o                         
   3   2   7       1847.93       1643.42        87.42 o                         
   4   2   7      28221.14      29086.24       475.95 o                         
   5   2   7        610.63        673.86       102.64 o                         
   6   2   7       4630.06       4886.63       143.92 o                         
   7   2   7      10929.41      11182.68       159.62 o                         
   8   2   7      21813.75      22043.03       287.46 o                         
   9   2   7      10907.80      11033.35       202.15 o                         
  10   2   7      28312.55      26903.69       253.34 o                         
  11   2   7       3565.28       3258.46       149.10 o                         
   1   3   7      11108.62      10908.89       250.03 o                         
   2   3   7      56720.35      55571.19      1143.91 o                         
   3   3   7      32205.31      32469.38       634.65 o                         
   4   3   7      87044.91      87807.57      1990.53 o                         
   5   3   7      28934.76      29579.38       842.89 o                         
   6   3   7      71964.11      73385.00      1441.39 o                         
   7   3   7      18972.74      19115.46       250.91 o                         
   8   3   7      23188.90      22822.05       346.50 o                         
   9   3   7        938.83        980.03       142.72 o                         
  10   3   7        114.87        188.66       164.80 o                         
  11   3   7        108.56        308.77       160.68 o                         
   0   4   7      27918.55      26373.04      1271.39 o                         
   1   4   7      23563.04      22878.54       733.53 o                         
   2   4   7      81217.81      81370.50      1656.68 o                         
   3   4   7      13527.30      14055.78       208.39 o                         
   4   4   7       1140.02       1014.05        92.07 o                         
   5   4   7       1134.30       1212.36       127.90 o                         
   6   4   7       2949.96       3080.10       120.90 o                         
   7   4   7        599.38        721.78       111.35 o                         
   8   4   7      15111.35      14850.72       232.82 o                         
   9   4   7       4643.80       4499.06       155.55 o                         
  10   4   7       9513.52       8991.34       255.49 o                         
  11   4   7       2823.02       2915.61       192.47 o                         
   1   5   7         22.66         83.48        73.97 o                         
   2   5   7       2175.54       2301.84        90.57 o                         
   3   5   7       2120.21       2173.48       100.34 o                         
   4   5   7       5339.92       5554.69       220.37 o                         
   5   5   7        616.83        749.12       132.65 o                         
   6   5   7        115.64        185.58       144.98 o                         
   7   5   7        762.16        788.15       139.85 o                         
   8   5   7       1229.75       1376.83       140.14 o                         
   9   5   7        231.17        275.57       145.53 o                         
  10   5   7         30.11        174.34       174.22 o                         
  11   5   7          1.31         51.19       175.04 o                         
   0   6   7      45815.33      43811.55       586.47 o                         
   1   6   7       7540.61       7880.92       143.57 o                         
   2   6   7      21851.57      20710.71       375.02 o                         
   3   6   7       5371.39       5278.65       112.95 o                         
   4   6   7       3972.01       4109.64       114.40 o                         
   5   6   7        455.37        414.55       129.57 o                         
   6   6   7        490.77        694.38       144.11 o                         
   7   6   7         38.33         86.04       135.01 o                         
   8   6   7       4628.50       4794.79       183.77 o                         
   9   6   7       1004.67       1269.58       144.51 o                         
  10   6   7       5925.93       5998.30       308.17 o                         
   1   7   7       2936.27       2932.08       115.30 o                         
   2   7   7      42650.40      43048.39       853.37 o                         
   3   7   7      14082.73      13579.52       232.88 o                         
   4   7   7      70812.77      70290.38      1163.55 o                         
   5   7   7      17572.26      17929.52       369.18 o                         
   6   7   7      62400.46      61699.44      1956.84 o                         
   7   7   7       7715.48       7861.88       238.36 o                         
   8   7   7      16009.86      15952.66       452.39 o                         
   9   7   7        234.09        447.38       143.61 o                         
  10   7   7         14.65         24.30       186.85 o                         
   0   8   7     170401.77     168004.41      3159.74 o                         
   1   8   7      24831.70      23679.17       316.64 o                         
   2   8   7      91808.60      90464.54      1363.86 o                         
   3   8   7       3808.54       3581.78       108.16 o                         
   4   8   7       6929.46       6889.21       130.25 o                         
   5   8   7         77.74         63.67       113.51 o                         
   6   8   7       1706.97       1759.25       137.83 o                         
   7   8   7       8830.71       9003.72       349.50 o                         
   8   8   7      20534.04      20713.02       570.38 o                         
   9   8   7       9726.77       9247.16       390.51 o                         
  10   8   7      23383.14      22604.98       824.55 o                         
   1   9   7       2047.23       2006.54        95.28 o                         
   2   9   7      15725.13      14709.18       214.49 o                         
   3   9   7       6391.87       5818.33       119.50 o                         
   4   9   7      31769.05      30418.75       662.41 o                         
   5   9   7       6671.04       6953.18       245.20 o                         
   6   9   7      43688.56      43065.89      1183.42 o                         
   7   9   7       1036.74       1436.41       174.17 o                         
   8   9   7       6777.74       6838.29       337.95 o                         
   9   9   7        432.76        476.03       222.00 o                         
  10   9   7         56.15        -40.63       178.87 o                         
   0  10   7      17839.06      17412.78       308.39 o                         
   1  10   7       3337.80       3170.56       116.00 o                         
   2  10   7       1832.58       1829.49        91.62 o                         
   3  10   7        182.96        270.51        98.35 o                         
   4  10   7       2325.45       2466.06       134.75 o                         
   5  10   7        139.05        260.81       128.43 o                         
   6  10   7        741.66        790.85       156.40 o                         
   7  10   7        139.63        317.64       153.25 o                         
   8  10   7       1374.73       1182.95       166.46 o                         
   9  10   7         14.47         46.88       172.22 o                         
  10  10   7       1711.88       1606.45       175.03 o                         
   1  11   7        828.34        921.49        94.44 o                         
   2  11   7       2907.36       2905.99        95.61 o                         
   3  11   7       2791.05       2845.65       104.89 o                         
   4  11   7       4909.11       5211.47       203.83 o                         
   5  11   7        607.13        803.58       128.35 o                         
   6  11   7       4897.35       5093.17       203.65 o                         
   7  11   7       1632.78       1669.54       177.92 o                         
   8  11   7       3394.10       3412.86       188.04 o                         
   9  11   7        564.37        455.02       159.69 o                         
   0  12   7      61684.02      62176.84      1427.23 o                         
   1  12   7      21263.24      21503.93       301.76 o                         
   2  12   7      43715.26      43455.99       895.54 o                         
   3  12   7       2044.47       2089.31        97.18 o                         
   4  12   7       6183.33       6050.73       136.42 o                         
   5  12   7        453.30        441.46       128.37 o                         
   6  12   7       3266.38       3387.77       148.46 o                         
   7  12   7       3410.90       3751.09       182.52 o                         
   8  12   7      13991.86      13658.44       236.08 o                         
   9  12   7       6075.67       6214.70       263.38 o                         
   1  13   7       3360.86       3325.29       101.08 o                         
   2  13   7      30550.17      30398.11       300.06 o                         
   3  13   7       9543.18       9781.92       221.04 o                         
   4  13   7      53155.66      53807.37      1722.66 o                         
   5  13   7      17508.10      17363.08       299.99 o                         
   6  13   7      47541.69      48682.30      1914.82 o                         
   7  13   7      11187.53      11087.01       235.41 o                         
   8  13   7       9028.80       8942.23       192.98 o                         
   9  13   7        181.70        261.33       154.64 o                         
   0  14   7      41570.21      41495.86      1151.70 o                         
   1  14   7      20718.95      21321.43       313.44 o                         
   2  14   7      22765.10      23440.20       380.93 o                         
   3  14   7       8402.13       8324.94       132.53 o                         
   4  14   7       4148.40       4215.00       132.06 o                         
   5  14   7         88.58        195.40       139.80 o                         
   6  14   7       2419.09       2592.55       163.21 o                         
   7  14   7       1019.60       1034.11       176.82 o                         
   8  14   7      11081.65      10467.86       360.00 o                         
   9  14   7       2854.26       3087.93       222.10 o                         
   1  15   7         32.25        112.24        93.13 o                         
   2  15   7       2061.38       2164.19       104.54 o                         
   3  15   7       2815.16       2997.92       132.70 o                         
   4  15   7       9518.39       9809.57       303.67 o                         
   5  15   7       1331.06       1511.36       156.73 o                         
   6  15   7       3904.92       3712.91       156.77 o                         
   7  15   7       1158.83       1346.34       162.81 o                         
   8  15   7       2069.03       2195.64       162.43 o                         
   0  16   7       5485.03       5356.90       170.03 o                         
   1  16   7        562.60        697.09       101.04 o                         
   2  16   7       2003.66       2054.34        95.34 o                         
   3  16   7        331.22        301.48       104.83 o                         
   4  16   7       1045.99       1021.47       115.69 o                         
   5  16   7        192.83        100.55       149.33 o                         
   6  16   7         76.99        123.56       209.27 o                         
   7  16   7        163.03        198.95       160.68 o                         
   8  16   7         83.88        123.74       167.52 o                         
   1  17   7        114.32        234.49       114.43 o                         
   2  17   7      12645.68      12619.60       170.87 o                         
   3  17   7       4589.31       4657.08       131.45 o                         
   4  17   7      17465.29      17975.68       158.68 o                         
   5  17   7       7302.95       7254.94       172.20 o                         
   6  17   7      12775.13      13095.12       331.12 o                         
   7  17   7       5086.94       5003.30       173.79 o                         
   0  18   7      46525.30      47201.41       597.26 o                         
   1  18   7       6961.66       7069.61       124.06 o                         
   2  18   7      34344.36      34640.66       277.74 o                         
   3  18   7       2539.94       2625.94       117.72 o                         
   4  18   7       4019.45       3810.88       120.40 o                         
   5  18   7         10.18         60.97       117.54 o                         
   6  18   7       1906.37       1746.11       148.65 o                         
   7  18   7       3149.75       3200.55       163.18 o                         
   1  19   7       1146.04       1257.92       118.77 o                         
   2  19   7      12126.59      11989.55       242.71 o                         
   3  19   7       7897.24       7573.25       184.60 o                         
   4  19   7      23992.63      23436.61       410.06 o                         
   5  19   7       5446.21       5257.64       156.86 o                         
   6  19   7      17067.57      18086.80       378.51 o                         
   0  20   7       7298.58       7306.13       168.29 o                         
   1  20   7       1072.72       1260.74       112.47 o                         
   2  20   7       7041.08       7343.79       178.12 o                         
   3  20   7       1905.40       1875.91       118.27 o                         
   4  20   7        582.07        597.11       131.80 o                         
   5  20   7         28.97         36.37       150.07 o                         
   1  21   7        371.02        378.54       133.58 o                         
   2  21   7         20.79         71.65       112.97 o                         
   3  21   7        225.41        305.39       118.93 o                         
   4  21   7        429.26        581.94       140.49 o                         
   0  22   7      10246.03      10026.74       204.72 o                         
   1  22   7       2645.80       2755.20       143.68 o                         
   2  22   7       7252.86       7432.25       147.75 o                         
   3  22   7        503.70        458.03       125.48 o                         
   1  23   7       1012.61        999.92       157.89 o                         
   0   0   8       9845.74       9833.41       333.46 o                         
   1   0   8     164500.53     157062.05      2643.98 o                         
   2   0   8      16607.61      17761.79       535.90 o                         
   3   0   8      74342.82      74035.73      1658.36 o                         
   4   0   8        164.65        347.15       135.72 o                         
   5   0   8       1103.19       1327.46       142.02 o                         
   6   0   8        753.46       1043.82       185.39 o                         
   7   0   8      29356.61      30298.83       787.38 o                         
   8   0   8        240.62        373.55       201.66 o                         
   9   0   8      33348.66      32366.84       675.49 o                         
  10   0   8        606.22        758.74       198.23 o                         
  11   0   8      23880.75      22600.51       330.88 o                         
   1   1   8      26179.97      25216.98       540.11 o                         
   2   1   8         85.26        205.84        98.42 o                         
   3   1   8      81205.20      79440.23      1321.36 o                         
   4   1   8         19.46        105.66        93.83 o                         
   5   1   8      64448.28      65171.62      1500.27 o                         
   6   1   8        826.90        960.74       109.06 o                         
   7   1   8      26995.56      27793.35       423.10 o                         
   8   1   8        497.42        567.68       121.47 o                         
   9   1   8       3662.94       3497.80       129.30 o                         
  10   1   8        162.62        181.23       129.80 o                         
  11   1   8       1389.63       1425.89       146.36 o                         
   0   2   8       1503.18       1506.99       150.57 o                         
   1   2   8      35358.21      34899.48       575.60 o                         
   2   2   8         12.87         85.56        89.95 o                         
   3   2   8      11410.22      11398.82       242.04 o                         
   4   2   8         78.79        123.40        89.67 o                         
   5   2   8        547.10        697.13       106.94 o                         
   6   2   8        613.69        804.24       104.84 o                         
   7   2   8       1363.09       1532.74       131.48 o                         
   8   2   8        633.23        668.60       123.11 o                         
   9   2   8       4751.03       4618.80       152.63 o                         
  10   2   8        215.11        281.69       140.17 o                         
  11   2   8       2058.54       1964.36       157.66 o                         
   1   3   8       3491.08       3782.51       104.60 o                         
   2   3   8         47.46        110.55        91.07 o                         
   3   3   8         97.75        134.74        86.35 o                         
   4   3   8        123.23        163.14        88.82 o                         
   5   3   8      17112.61      18256.74       383.79 o                         
   6   3   8        146.26        314.02       120.03 o                         
   7   3   8       2331.89       2437.03       140.31 o                         
   8   3   8        248.49        290.08       128.71 o                         
   9   3   8        200.79        317.90       166.22 o                         
  10   3   8         43.38        128.45       142.39 o                         
  11   3   8         44.27         78.82       135.96 o                         
   0   4   8        258.46        317.23       114.60 o                         
   1   4   8     123831.52     123606.24      3424.94 o                         
   2   4   8       7077.03       7429.54       180.59 o                         
   3   4   8      36682.01      36405.76       640.14 o                         
   4   4   8        158.82        138.27       106.27 o                         
   5   4   8         46.36         76.47       140.94 o                         
   6   4   8       1564.39       1504.12       110.44 o                         
   7   4   8      12682.23      12670.74       269.31 o                         
   8   4   8         11.15         59.81       130.34 o                         
   9   4   8      18588.20      18671.44       369.18 o                         
  10   4   8          5.51        138.27       146.26 o                         
  11   4   8      14762.31      13552.53       358.13 o                         
   1   5   8      13805.98      13230.20       295.22 o                         
   2   5   8       2071.06       2290.77        85.59 o                         
   3   5   8     109658.23     110241.86      1893.79 o                         
   4   5   8       3685.60       3938.71       124.15 o                         
   5   5   8     109833.70     110395.85      2321.13 o                         
   6   5   8       1761.67       1918.53       128.56 o                         
   7   5   8      53886.55      54032.97      1087.93 o                         
   8   5   8        178.26        291.46       135.95 o                         
   9   5   8       4763.68       4693.40       155.57 o                         
  10   5   8        156.60        190.60       172.05 o                         
   0   6   8        792.08       1110.58       108.52 o                         
   1   6   8     125998.67     124923.67      2981.13 o                         
   2   6   8        274.67        257.50       100.96 o                         
   3   6   8      55823.88      56415.77       910.64 o                         
   4   6   8       1607.21       1768.00       103.74 o                         
   5   6   8         90.81        204.22       116.27 o                         
   6   6   8         11.31        225.90       135.24 o                         
   7   6   8      11304.18      11350.66       388.63 o                         
   8   6   8         15.86        101.62       144.45 o                         
   9   6   8      29216.93      29642.29       352.91 o                         
  10   6   8       1116.71       1017.06       237.98 o                         
   1   7   8       5368.56       5162.32       112.98 o                         
   2   7   8       3341.59       3398.07       113.47 o                         
   3   7   8      22554.26      22113.79       461.73 o                         
   4   7   8        173.12        189.65       108.24 o                         
   5   7   8      21187.66      20698.03       425.65 o                         
   6   7   8        203.93        306.00       167.15 o                         
   7   7   8       8217.95       8858.26       208.90 o                         
   8   7   8        136.12        108.76       148.07 o                         
   9   7   8        266.77        429.42       157.10 o                         
  10   7   8          0.85        120.70       236.07 o                         
   0   8   8        334.63        366.24       120.44 o                         
   1   8   8       1266.59       1223.16        90.17 o                         
   2   8   8       2892.26       2956.68       102.32 o                         
   3   8   8       6382.14       6492.95       127.42 o                         
   4   8   8        584.95        685.07       122.51 o                         
   5   8   8         60.33         32.30       131.21 o                         
   6   8   8         79.56        165.75       138.07 o                         
   7   8   8        132.91        197.75       151.10 o                         
   8   8   8         22.63         16.95       157.11 o                         
   9   8   8        523.05        714.33       145.04 o                         
  10   8   8         78.56         85.25       239.50 o                         
   1   9   8       1921.73       1857.75        96.34 o                         
   2   9   8       6449.01       6775.30       140.24 o                         
   3   9   8      31387.43      30557.54       368.30 o                         
   4   9   8        687.87        841.26       116.15 o                         
   5   9   8      38333.92      37394.96       705.82 o                         
   6   9   8         39.90        187.43       131.53 o                         
   7   9   8      20435.26      20093.73       398.32 o                         
   8   9   8        223.15        242.75       184.17 o                         
   9   9   8        553.22        775.50       161.33 o                         
  10   9   8        283.90        399.33       205.95 o                         
   0  10   8       1550.32       1656.81       135.45 o                         
   1  10   8      84059.78      83148.16      1549.10 o                         
   2  10   8        467.63        584.55        93.64 o                         
   3  10   8      40790.66      40155.39       453.93 o                         
   4  10   8        680.36        911.02       138.95 o                         
   5  10   8         74.94        180.33       122.97 o                         
   6  10   8        382.74        461.70       139.07 o                         
   7  10   8      20478.34      21014.53       463.33 o                         
   8  10   8        212.91        298.00       155.17 o                         
   9  10   8      29785.95      29527.69       771.35 o                         
  10  10   8        467.11        713.65       189.49 o                         
   1  11   8       8348.76       8204.39       126.72 o                         
   2  11   8        322.16        345.19        91.43 o                         
   3  11   8      43208.67      41719.42       412.00 o                         
   4  11   8        471.40        551.60       109.87 o                         
   5  11   8      83253.31      82837.38      1921.91 o                         
   6  11   8        737.54        726.51       140.82 o                         
   7  11   8      30708.57      30547.41       674.47 o                         
   8  11   8         11.83         -1.05       162.39 o                         
   9  11   8       3062.49       2860.32       209.22 o                         
   0  12   8        267.57        486.46       152.27 o                         
   1  12   8      36376.91      35882.14       496.56 o                         
   2  12   8         38.74         72.67        97.05 o                         
   3  12   8       6794.07       6927.06       112.69 o                         
   4  12   8        761.82        782.94       121.49 o                         
   5  12   8        256.04        354.99       127.21 o                         
   6  12   8        287.00        471.43       144.92 o                         
   7  12   8       5498.28       5333.64       229.93 o                         
   8  12   8        179.69        121.29       190.62 o                         
   9  12   8       9015.54       9083.12       353.70 o                         
   1  13   8          5.63        -29.03        96.34 o                         
   2  13   8         12.11        117.98        99.62 o                         
   3  13   8          3.73         68.97       109.90 o                         
   4  13   8         37.57        -83.81       127.45 o                         
   5  13   8        871.70        865.13       121.83 o                         
   6  13   8        153.14        192.26       125.57 o                         
   7  13   8        175.18        253.68       162.44 o                         
   8  13   8          5.34         -1.47       154.81 o                         
   9  13   8          1.34        -28.57       187.27 o                         
   0  14   8        141.36        180.43       115.59 o                         
   1  14   8      25146.97      25120.03       256.07 o                         
   2  14   8       2208.52       2313.28        96.41 o                         
   3  14   8       7244.52       7372.82       114.25 o                         
   4  14   8        516.10        513.16       118.05 o                         
   5  14   8        331.80        563.23       129.96 o                         
   6  14   8          0.65        171.43       127.40 o                         
   7  14   8       3732.23       3696.37       190.14 o                         
   8  14   8          9.06         46.00       154.29 o                         
   1  15   8       7116.81       7043.44       126.49 o                         
   2  15   8         35.16        155.85        98.28 o                         
   3  15   8      34375.49      34076.68       304.69 o                         
   4  15   8       1270.92       1277.96       129.18 o                         
   5  15   8      43011.86      43207.08       620.97 o                         
   6  15   8        287.75        511.25       155.79 o                         
   7  15   8      22949.81      23256.54       848.27 o                         
   8  15   8         20.49         97.75       168.54 o                         
   0  16   8       2838.42       2977.84       138.01 o                         
   1  16   8      51814.80      51671.09       317.27 o                         
   2  16   8        499.13        629.58        89.83 o                         
   3  16   8      28676.39      29082.11       499.37 o                         
   4  16   8        752.01        737.26       148.25 o                         
   5  16   8        374.00        428.89       135.80 o                         
   6  16   8         13.95        161.11       152.21 o                         
   7  16   8       9022.18       9219.69       277.29 o                         
   8  16   8        193.21        382.52       161.09 o                         
   1  17   8       1893.91       2003.38        94.83 o                         
   2  17   8        434.78        485.20        91.67 o                         
   3  17   8      16960.70      16972.69       278.82 o                         
   4  17   8         17.58        122.29       106.64 o                         
   5  17   8      14684.72      14345.90       183.55 o                         
   6  17   8        188.57        352.27       145.84 o                         
   7  17   8       8909.01       8867.31       226.31 o                         
   0  18   8         34.31        206.40       152.02 o                         
   1  18   8         29.59         80.09       103.71 o                         
   2  18   8          3.96        102.19       115.80 o                         
   3  18   8         13.30        194.04       118.73 o                         
   4  18   8        195.55        224.56       123.86 o                         
   5  18   8        112.97        241.13       143.28 o                         
   6  18   8         11.36         98.27       157.45 o                         
   1  19   8       1224.69       1391.40       119.48 o                         
   2  19   8        179.82        354.15       113.86 o                         
   3  19   8       5003.02       5058.72       131.40 o                         
   4  19   8         15.18        123.69       119.41 o                         
   5  19   8       7672.82       7304.81       210.23 o                         
   6  19   8         82.48        151.80       151.08 o                         
   0  20   8          8.78         68.84       147.83 o                         
   1  20   8      28080.33      28763.99       247.61 o                         
   2  20   8        941.53       1040.16       112.85 o                         
   3  20   8      11299.78      11693.99       276.06 o                         
   4  20   8        784.83        778.07       135.91 o                         
   5  20   8         55.35        259.89       144.58 o                         
   1  21   8       3998.06       4003.42       186.11 o                         
   2  21   8          4.48         89.28       121.64 o                         
   3  21   8      26467.72      26164.36       400.71 o                         
   4  21   8        434.47        571.16       136.49 o                         
   0  22   8        252.48        249.09       179.68 o                         
   1  22   8      22461.36      22120.34       164.42 o                         
   2  22   8        132.61        122.32       133.43 o                         
   3  22   8       4765.69       4415.73       147.07 o                         
   1   1   9        391.09        376.13        83.17 o                         
   2   1   9      10570.76       9848.63       151.65 o                         
   3   1   9      20211.10      20299.83       414.77 o                         
   4   1   9      22896.01      22577.14       411.13 o                         
   5   1   9      15973.73      16215.41       361.59 o                         
   6   1   9      13822.41      14128.84       377.53 o                         
   7   1   9       7211.85       7340.05       187.88 o                         
   8   1   9       1624.12       1856.01       159.56 o                         
   9   1   9        526.91        575.12       141.33 o                         
  10   1   9          0.97         40.66       130.71 o                         
  11   1   9         90.56        123.80       153.41 o                         
   0   2   9      87713.52      82720.05      2455.37 o                         
   1   2   9      65993.98      64856.85      1361.20 o                         
   2   2   9      46030.35      43832.05      1135.07 o                         
   3   2   9      14361.16      14356.11       305.69 o                         
   4   2   9       8432.03       8353.78       153.94 o                         
   5   2   9        123.46        117.87        98.22 o                         
   6   2   9       4991.19       5250.72       123.25 o                         
   7   2   9       7488.33       7537.40       178.15 o                         
   8   2   9      19998.29      20252.99       468.12 o                         
   9   2   9      15897.01      15331.73       233.98 o                         
  10   2   9      16636.82      16230.56       382.29 o                         
  11   2   9       8298.36       7368.72       185.64 o                         
   1   3   9       7283.67       7477.40       205.83 o                         
   2   3   9      62546.67      62429.13      1448.02 o                         
   3   3   9      28928.38      27851.05       530.66 o                         
   4   3   9      59644.92      59994.13      1191.35 o                         
   5   3   9      36820.83      38174.30       955.19 o                         
   6   3   9      37043.21      38205.68       740.36 o                         
   7   3   9      24568.29      24815.57       560.81 o                         
   8   3   9       9305.56       9435.57       201.47 o                         
   9   3   9       1141.89       1475.42       177.76 o                         
  10   3   9         21.29         11.10       140.69 o                         
   0   4   9      47783.11      47213.16      2147.47 o                         
   1   4   9      36133.09      34738.59       881.55 o                         
   2   4   9      77479.73      80357.24      2234.39 o                         
   3   4   9      34272.57      35249.71       802.18 o                         
   4   4   9       6236.00       6490.19       106.14 o                         
   5   4   9         18.03        185.00       109.12 o                         
   6   4   9       3181.10       3171.26       127.53 o                         
   7   4   9       3100.11       3106.88       130.53 o                         
   8   4   9       4053.57       4259.08       136.95 o                         
   9   4   9       7322.22       7309.58       145.44 o                         
  10   4   9       7600.34       7550.94       222.34 o                         
   1   5   9         26.23         88.14        90.10 o                         
   2   5   9        344.18        299.63        83.29 o                         
   3   5   9       1730.98       1708.63        97.69 o                         
   4   5   9        218.91        291.23        96.44 o                         
   5   5   9        740.77        767.23       130.07 o                         
   6   5   9        344.36        491.23       148.88 o                         
   7   5   9          4.95         15.62       120.58 o                         
   8   5   9       1039.06       1017.19       183.36 o                         
   9   5   9          6.37        242.10       156.67 o                         
  10   5   9          4.00        -72.19       180.20 o                         
   0   6   9       1128.25        948.35       123.87 o                         
   1   6   9      12697.20      12812.75       342.97 o                         
   2   6   9      24603.66      24683.11       748.72 o                         
   3   6   9       7483.75       7486.71       146.95 o                         
   4   6   9       3024.64       3131.97       105.52 o                         
   5   6   9         53.28        353.94       143.24 o                         
   6   6   9       2162.88       2288.46       152.46 o                         
   7   6   9       2224.07       2357.85       155.35 o                         
   8   6   9       1116.83       1224.88       155.15 o                         
   9   6   9       2400.74       2610.94       209.92 o                         
  10   6   9       5353.74       5271.49       195.81 o                         
   1   7   9      18692.97      18611.05       259.19 o                         
   2   7   9       6128.06       5387.94       115.10 o                         
   3   7   9      24596.18      24295.87       496.99 o                         
   4   7   9      43750.18      42504.32       805.81 o                         
   5   7   9      28564.99      28589.27       572.98 o                         
   6   7   9      30771.14      30751.16       537.64 o                         
   7   7   9      14053.33      13664.64       180.35 o                         
   8   7   9       7007.43       7117.01       158.75 o                         
   9   7   9       1612.33       1735.53       197.27 o                         
  10   7   9         90.60        357.47       161.90 o                         
   0   8   9      60885.75      59579.49      1840.60 o                         
   1   8   9      56277.68      54352.28      1173.21 o                         
   2   8   9      32396.18      31018.85       608.77 o                         
   3   8   9       7193.22       6882.13       113.76 o                         
   4   8   9        832.18        923.99       106.39 o                         
   5   8   9         51.59        254.76       142.98 o                         
   6   8   9       9038.40       8797.28       198.41 o                         
   7   8   9       6170.13       6266.55       182.48 o                         
   8   8   9      16920.69      17606.28       497.30 o                         
   9   8   9      13358.33      14237.62       390.63 o                         
  10   8   9      17676.73      17541.18       419.55 o                         
   1   9   9       5481.59       5310.45       124.14 o                         
   2   9   9       6308.61       5972.42       142.56 o                         
   3   9   9      13227.99      12756.76       249.04 o                         
   4   9   9      29414.10      28804.11       455.43 o                         
   5   9   9      24840.79      24794.41       376.10 o                         
   6   9   9      20936.02      20723.54       528.95 o                         
   7   9   9       7931.88       7905.21       163.68 o                         
   8   9   9       1770.08       1790.84       172.16 o                         
   9   9   9       1779.41       1954.66       200.61 o                         
  10   9   9        184.76        138.34       180.18 o                         
   0  10   9       1624.61       1516.53       137.79 o                         
   1  10   9       1299.27       1290.92        97.41 o                         
   2  10   9         35.01        158.86       114.08 o                         
   3  10   9         83.21        175.62        96.06 o                         
   4  10   9        167.75        253.61       102.77 o                         
   5  10   9         17.27         86.08       131.50 o                         
   6  10   9        746.10        715.89       138.35 o                         
   7  10   9       1578.40       1550.71       137.33 o                         
   8  10   9        828.29        842.80       161.74 o                         
   9  10   9        853.49       1100.76       183.66 o                         
   1  11   9         42.39        109.25       101.64 o                         
   2  11   9       1411.79       1379.48       105.45 o                         
   3  11   9       1721.84       1716.25       105.30 o                         
   4  11   9       5589.23       5462.16       143.98 o                         
   5  11   9       5221.08       5404.22       162.97 o                         
   6  11   9       4445.41       4402.20       158.14 o                         
   7  11   9       1509.34       1640.13       148.13 o                         
   8  11   9       1542.00       1806.66       160.87 o                         
   9  11   9        737.08        721.34       167.64 o                         
   0  12   9      45348.13      43679.14      1860.48 o                         
   1  12   9      22581.68      22883.46       273.34 o                         
   2  12   9      21824.65      21921.33       296.98 o                         
   3  12   9       8598.56       8669.44       192.25 o                         
   4  12   9       3494.87       3898.27       126.98 o                         
   5  12   9         52.53        159.36       153.61 o                         
   6  12   9       1693.95       1787.30       148.99 o                         
   7  12   9       4499.21       4917.93       195.02 o                         
   8  12   9       7277.39       7071.82       266.89 o                         
   9  12   9       7172.34       7458.00       338.44 o                         
   1  13   9       5515.91       5544.91       110.61 o                         
   2  13   9      19534.18      19361.81       198.27 o                         
   3  13   9      25936.30      25172.38       206.55 o                         
   4  13   9      32070.30      31565.28       625.32 o                         
   5  13   9      26314.46      25960.87       643.22 o                         
   6  13   9      32558.14      32937.36       593.56 o                         
   7  13   9      14369.97      14511.16       438.55 o                         
   8  13   9       6203.46       6069.61       370.76 o                         
   9  13   9        743.22        876.47       224.75 o                         
   0  14   9      24504.85      24979.32       521.29 o                         
   1  14   9      19028.23      19546.39       285.49 o                         
   2  14   9      29738.61      28990.96       441.20 o                         
   3  14   9      10011.16      10132.58       188.80 o                         
   4  14   9       5839.86       5680.79       164.35 o                         
   5  14   9         79.18        139.40       144.52 o                         
   6  14   9       1363.56       1519.05       142.42 o                         
   7  14   9       3414.63       3154.82       201.03 o                         
   8  14   9      10078.91      10038.28       379.55 o                         
   1  15   9         75.95         75.45        96.01 o                         
   2  15   9       1744.25       1626.17        99.95 o                         
   3  15   9       3083.00       3160.81       111.14 o                         
   4  15   9       5610.53       5553.84       146.81 o                         
   5  15   9       1571.10       1727.77       163.39 o                         
   6  15   9       2551.11       2612.36       151.03 o                         
   7  15   9       1284.94       1545.69       177.31 o                         
   8  15   9       1190.54       1177.87       188.59 o                         
   0  16   9        384.63        533.74       145.37 o                         
   1  16   9       1051.23       1119.93       100.74 o                         
   2  16   9       3539.23       3557.46       122.76 o                         
   3  16   9       1905.16       1858.61       110.49 o                         
   4  16   9       1256.70       1448.84       142.60 o                         
   5  16   9        559.28        547.82       141.36 o                         
   6  16   9       1121.98       1247.44       154.90 o                         
   7  16   9         13.00        252.77       152.75 o                         
   1  17   9        943.25       1032.51        94.12 o                         
   2  17   9       6093.65       6256.14       124.93 o                         
   3  17   9       8144.91       8287.46       156.38 o                         
   4  17   9      15881.30      15532.79       254.27 o                         
   5  17   9       4845.50       4909.62       169.20 o                         
   6  17   9       7679.87       7721.86       402.55 o                         
   7  17   9       6600.44       6422.89       231.15 o                         
   0  18   9      21146.66      21300.53       284.35 o                         
   1  18   9      24073.96      24618.21       380.40 o                         
   2  18   9      16409.16      16459.41       270.98 o                         
   3  18   9       9094.48       8941.51       164.98 o                         
   4  18   9       1176.22       1205.48       126.54 o                         
   5  18   9         31.62         89.19       143.37 o                         
   6  18   9       1807.21       1904.24       154.39 o                         
   1  19   9        489.66        564.37       101.29 o                         
   2  19   9       7001.50       7208.36       160.23 o                         
   3  19   9       7021.44       7206.28       145.95 o                         
   4  19   9      15004.49      14744.43       293.37 o                         
   5  19   9      14177.08      14511.85       238.72 o                         
   0  20   9       4689.77       4792.21       182.06 o                         
   1  20   9       3033.68       3319.56       122.97 o                         
   2  20   9       2647.78       2779.53       115.08 o                         
   3  20   9       1570.04       1770.99       141.07 o                         
   4  20   9        366.98        462.22       133.49 o                         
   5  20   9          0.59        145.65       144.58 o                         
   1  21   9          7.83         11.38       115.78 o                         
   2  21   9         11.06        172.18       139.11 o                         
   3  21   9        112.52        192.79       134.21 o                         
   4  21   9        200.26        111.28       127.26 o                         
   0  22   9       7422.64       7250.98       222.40 o                         
   1  22   9       4645.53       4459.26       136.98 o                         
   2  22   9       4428.66       4204.39       132.60 o                         
   0   0  10     204668.61     198333.44     12596.53 o                         
   1   0  10       4600.51       4348.08       239.99 o                         
   2   0  10     130492.09     129501.31      3071.56 o                         
   3   0  10      30354.32      30774.62      1289.58 o                         
   4   0  10      12046.77      12468.65       279.24 o                         
   5   0  10         44.64         98.43       139.09 o                         
   6   0  10       8008.57       8109.56       197.69 o                         
   7   0  10       9227.96       9457.54       246.75 o                         
   8   0  10      30772.89      32616.55      1193.91 o                         
   9   0  10        543.95        708.84       183.70 o                         
  10   0  10      24854.80      23440.79       538.35 o                         
   1   1  10       1300.77       1191.75        95.54 o                         
   2   1  10      34997.69      35026.44       916.38 o                         
   3   1  10       1266.80       1261.35        96.93 o                         
   4   1  10      50395.55      49473.95       904.33 o                         
   5   1  10       2072.84       2081.56        92.62 o                         
   6   1  10      49791.38      50623.95       956.30 o                         
   7   1  10       1466.88       1687.50       118.38 o                         
   8   1  10      11201.27      11660.40       249.78 o                         
   9   1  10          3.91         55.13       145.14 o                         
  10   1  10         52.21        192.86       124.98 o                         
   0   2  10      25983.75      25186.66       690.40 o                         
   1   2  10        752.32        817.74        93.40 o                         
   2   2  10      23176.81      22538.13       613.97 o                         
   3   2  10        387.77        427.64        86.54 o                         
   4   2  10       3017.33       3120.11        99.49 o                         
   5   2  10        690.56        781.40       108.97 o                         
   6   2  10         40.59        102.39       110.76 o                         
   7   2  10        188.40        255.86       115.84 o                         
   8   2  10       2573.75       2688.93       127.37 o                         
   9   2  10        268.43        307.36       145.14 o                         
  10   2  10       2998.47       2857.53       149.76 o                         
   1   3  10         36.86        115.25        87.48 o                         
   2   3  10       1427.72       1290.80        90.70 o                         
   3   3  10        270.41        475.06        89.36 o                         
   4   3  10       2769.82       2660.67       101.73 o                         
   5   3  10        139.67        235.87        97.92 o                         
   6   3  10       9523.38       9567.61       288.49 o                         
   7   3  10        827.30        978.11       158.28 o                         
   8   3  10        832.48        949.49       130.33 o                         
   9   3  10        377.56        435.27       139.69 o                         
  10   3  10         86.87        220.21       163.45 o                         
   0   4  10     125805.81     123950.23      5213.89 o                         
   1   4  10       9297.71       9434.02       262.49 o                         
   2   4  10      47275.98      45871.64      1157.60 o                         
   3   4  10         24.10         72.07        85.58 o                         
   4   4  10       4569.27       4571.49        98.70 o                         
   5   4  10          6.31         67.86       110.73 o                         
   6   4  10       2187.17       2336.86       161.36 o                         
   7   4  10         16.08         62.83       122.03 o                         
   8   4  10      17050.47      17701.41       421.46 o                         
   9   4  10       1908.91       2086.23       163.13 o                         
  10   4  10      16380.75      15910.85       374.86 o                         
   1   5  10       1444.56       1552.30        98.06 o                         
   2   5  10      63979.20      64434.30      1485.57 o                         
   3   5  10       7491.23       7385.94       180.17 o                         
   4   5  10      96035.45      96757.02      1737.71 o                         
   5   5  10       6913.05       6584.02       143.54 o                         
   6   5  10      74653.34      74505.02       857.56 o                         
   7   5  10       4006.93       3969.75       164.95 o                         
   8   5  10      27025.03      25832.20       707.26 o                         
   9   5  10        145.65        351.56       139.30 o                         
  10   5  10         25.12        204.77       242.09 o                         
   0   6  10     101782.16      99701.81      4106.58 o                         
   1   6  10       5076.38       5234.77       182.57 o                         
   2   6  10      75602.46      74877.95      2030.70 o                         
   3   6  10        813.23        868.49        88.94 o                         
   4   6  10       9490.57       9639.08       215.74 o                         
   5   6  10        426.72        539.68       102.84 o                         
   6   6  10       3183.39       3402.06       152.36 o                         
   7   6  10       1560.72       1647.51       138.87 o                         
   8   6  10      21925.27      21806.42       484.69 o                         
   9   6  10       3071.05       3235.24       180.36 o                         
  10   6  10      25883.21      24606.29       423.30 o                         
   1   7  10        603.67        702.40        88.74 o                         
   2   7  10      14403.86      13646.13       192.99 o                         
   3   7  10         19.60         65.03        93.27 o                         
   4   7  10      18329.79      17916.20       387.72 o                         
   5   7  10       1517.61       1525.26       129.45 o                         
   6   7  10      14927.54      15163.64       502.64 o                         
   7   7  10        219.21        135.02       143.90 o                         
   8   7  10       1468.16       1631.53       158.50 o                         
   9   7  10          7.32        143.11       162.48 o                         
  10   7  10          5.09        116.09       174.64 o                         
   0   8  10        811.66        837.79       126.05 o                         
   1   8  10       1820.51       1735.57       108.00 o                         
   2   8  10       3515.16       3623.70       124.40 o                         
   3   8  10        148.28        147.30       110.48 o                         
   4   8  10        238.07        259.34       106.97 o                         
   5   8  10        240.45        325.34       120.30 o                         
   6   8  10         91.32        185.52       119.31 o                         
   7   8  10        212.34        249.49       146.35 o                         
   8   8  10         52.23        306.55       173.27 o                         
   9   8  10         35.46        -12.70       179.88 o                         
  10   8  10        342.75        347.82       174.37 o                         
   1   9  10         92.82         97.59       107.49 o                         
   2   9  10      19639.92      19230.82       235.52 o                         
   3   9  10       1924.18       1775.00       109.45 o                         
   4   9  10      30769.42      30222.02       483.22 o                         
   5   9  10       4604.91       4505.42       118.60 o                         
   6   9  10      28272.17      28777.46       759.07 o                         
   7   9  10        239.41        364.46       156.41 o                         
   8   9  10       7301.51       7376.35       204.80 o                         
   9   9  10         87.45        249.54       180.56 o                         
  10   9  10          2.24        278.13       321.22 o                         
   0  10  10      80034.91      76365.41      1122.05 o                         
   1  10  10       3926.16       3896.73       110.93 o                         
   2  10  10      55083.83      54797.12       564.96 o                         
   3  10  10       4045.00       4270.75       122.50 o                         
   4  10  10       8512.23       8334.12       129.46 o                         
   5  10  10        207.19        232.89       127.19 o                         
   6  10  10       4374.80       4385.12       141.40 o                         
   7  10  10        985.89       1123.48       161.94 o                         
   8  10  10      23388.40      24233.84       848.95 o                         
   9  10  10       1272.05       1366.14       170.58 o                         
   1  11  10       1330.37       1291.27       105.50 o                         
   2  11  10      32292.14      31715.06       396.50 o                         
   3  11  10       4017.46       3893.01       113.75 o                         
   4  11  10      58880.08      59152.52       887.36 o                         
   5  11  10       2095.99       2097.15       134.36 o                         
   6  11  10      46358.46      46015.03       710.39 o                         
   7  11  10       1356.64       1529.84       134.97 o                         
   8  11  10      10878.36      10738.74       420.06 o                         
   9  11  10          2.87       -106.70       170.58 o                         
   0  12  10      43425.48      40998.16       497.93 o                         
   1  12  10       5262.64       5052.27       112.02 o                         
   2  12  10      17858.98      17646.83       198.58 o                         
   3  12  10        105.07        249.72       104.05 o                         
   4  12  10       1732.75       1623.63       115.34 o                         
   5  12  10        605.21        670.81       155.09 o                         
   6  12  10       1405.29       1287.05       130.87 o                         
   7  12  10         32.07        130.32       144.69 o                         
   8  12  10       7123.85       6776.03       180.99 o                         
   9  12  10        931.27        674.50       193.22 o                         
   1  13  10       2353.54       2421.34       108.70 o                         
   2  13  10         27.42         44.26       106.29 o                         
   3  13  10        155.81        234.12        93.63 o                         
   4  13  10        348.82        548.57       114.81 o                         
   5  13  10        183.77        377.49       159.44 o                         
   6  13  10        205.61        336.06       168.10 o                         
   7  13  10        113.62        158.54       177.12 o                         
   8  13  10        280.12        314.05       159.17 o                         
   0  14  10      33604.97      33614.28       378.74 o                         
   1  14  10       3870.95       3772.97       121.28 o                         
   2  14  10      12127.52      12336.28       136.94 o                         
   3  14  10        473.09        390.07       105.78 o                         
   4  14  10       4492.86       4462.81       127.96 o                         
   5  14  10         53.77         73.66       141.91 o                         
   6  14  10         30.84         31.84       154.30 o                         
   7  14  10        466.51        411.32       156.89 o                         
   8  14  10       6429.54       6667.73       199.82 o                         
   1  15  10         43.40        209.24       101.70 o                         
   2  15  10      17874.53      17739.21       169.11 o                         
   3  15  10       1219.29       1342.65       115.76 o                         
   4  15  10      32585.75      32148.71       686.44 o                         
   5  15  10       2754.86       2805.21       151.96 o                         
   6  15  10      33561.73      33081.28       948.62 o                         
   7  15  10       1768.49       1606.70       158.38 o                         
   8  15  10      10494.02       9575.37       187.40 o                         
   0  16  10      47136.41      47697.66       953.61 o                         
   1  16  10       1179.05       1186.60       100.97 o                         
   2  16  10      46186.57      45981.09       334.87 o                         
   3  16  10       1287.67       1253.94       107.50 o                         
   4  16  10       4190.24       4203.27       147.92 o                         
   5  16  10         52.45        122.62       154.92 o                         
   6  16  10       2671.17       2789.61       202.03 o                         
   7  16  10       1410.04       1672.40       193.70 o                         
   1  17  10        523.76        543.67        95.68 o                         
   2  17  10       5402.80       5533.70       122.64 o                         
   3  17  10       2125.27       2162.23       116.48 o                         
   4  17  10      16582.78      16541.70       291.93 o                         
   5  17  10        705.52        677.64       156.37 o                         
   6  17  10      12340.65      12046.80       424.72 o                         
   7  17  10         11.04        121.97       160.37 o                         
   0  18  10        173.86        410.82       157.54 o                         
   1  18  10         12.46        130.29       101.49 o                         
   2  18  10        118.49        356.20       118.32 o                         
   3  18  10          3.75        199.96       131.31 o                         
   4  18  10         16.11         55.48       162.91 o                         
   5  18  10         69.32        246.27       161.03 o                         
   6  18  10        251.77        269.39       172.29 o                         
   1  19  10         10.45         34.75       109.11 o                         
   2  19  10       3424.25       3462.45       117.82 o                         
   3  19  10       1016.25       1067.50       122.43 o                         
   4  19  10       4925.74       5002.30       138.16 o                         
   5  19  10        380.56        464.96       144.61 o                         
   0  20  10      30493.47      31033.37       578.63 o                         
   1  20  10       1308.35       1417.16       116.49 o                         
   2  20  10      18008.10      18766.75       187.70 o                         
   3  20  10        588.80        711.53       142.22 o                         
   4  20  10       1961.27       1889.24       154.08 o                         
   1  21  10        972.90        932.86       112.10 o                         
   2  21  10      10191.85      10030.03       292.13 o                         
   3  21  10        653.48        606.53       130.31 o                         
   0  22  10      21942.00      20819.60       293.46 o                         
   1  22  10        882.75        900.26       146.37 o                         
   1   1  11      10745.32      10478.79       183.15 o                         
   2   1  11        397.59        418.52        93.55 o                         
   3   1  11       9723.07       8953.62       162.73 o                         
   4   1  11       5178.14       5413.31       152.32 o                         
   5   1  11      23709.83      24266.28       428.94 o                         
   6   1  11        182.51        169.43       108.28 o                         
   7   1  11      11655.15      11633.45       326.27 o                         
   8   1  11       1090.81       1122.34       140.36 o                         
   9   1  11       1260.06       1464.46       160.19 o                         
  10   1  11         78.87        210.59       146.49 o                         
   0   2  11      26904.20      26211.06       711.73 o                         
   1   2  11     128365.64     124768.36      1647.57 o                         
   2   2  11       6231.41       6075.74       144.10 o                         
   3   2  11      41222.31      40554.41       715.46 o                         
   4   2  11         22.32         84.82        88.34 o                         
   5   2  11        513.07        540.34       102.16 o                         
   6   2  11       2169.59       2054.80       117.87 o                         
   7   2  11      19340.25      19717.95       587.51 o                         
   8   2  11       2537.80       2765.63       138.24 o                         
   9   2  11      25060.21      25202.15       668.17 o                         
  10   2  11       2949.09       2787.44       187.93 o                         
   1   3  11      22835.68      22622.48       356.05 o                         
   2   3  11       2212.92       2106.31       103.14 o                         
   3   3  11      78823.71      79395.91      1439.59 o                         
   4   3  11      15406.82      15577.73       328.66 o                         
   5   3  11      81352.13      81886.14      1638.86 o                         
   6   3  11      10711.26      10829.74       239.69 o                         
   7   3  11      38986.50      38932.77       589.83 o                         
   8   3  11       1477.31       1285.16       135.40 o                         
   9   3  11       2985.67       3153.63       142.28 o                         
  10   3  11        232.97        369.91       163.26 o                         
   0   4  11       3307.76       3022.86       142.82 o                         
   1   4  11      76279.10      76920.86      1847.12 o                         
   2   4  11       8609.59       8509.56       243.13 o                         
   3   4  11      33753.66      34665.99       597.36 o                         
   4   4  11        300.81        379.00        89.78 o                         
   5   4  11         91.77        213.07       112.51 o                         
   6   4  11        168.45        271.44       118.16 o                         
   7   4  11       2666.65       2767.67       136.14 o                         
   8   4  11        343.07        339.13       137.55 o                         
   9   4  11      12046.41      12443.80       247.79 o                         
  10   4  11       2093.37       2149.05       179.52 o                         
   1   5  11          9.50         53.51        99.61 o                         
   2   5  11       3748.03       3868.72       126.40 o                         
   3   5  11       2057.46       2218.22        95.34 o                         
   4   5  11       1748.79       1989.60       102.30 o                         
   5   5  11        607.57        776.13       115.75 o                         
   6   5  11         21.45         97.03       152.02 o                         
   7   5  11       1292.87       1222.42       147.77 o                         
   8   5  11         55.51        236.65       154.30 o                         
   9   5  11         67.32        142.58       177.78 o                         
  10   5  11         46.52        178.84       175.84 o                         
   0   6  11         46.46        179.36       126.64 o                         
   1   6  11      16564.68      15830.41       351.56 o                         
   2   6  11       1290.43       1487.39        95.94 o                         
   3   6  11       9740.59       9894.59       234.40 o                         
   4   6  11       1167.06       1360.62        92.34 o                         
   5   6  11        786.86        841.74       128.43 o                         
   6   6  11       1190.40       1265.39       133.02 o                         
   7   6  11       1241.81       1474.32       137.36 o                         
   8   6  11        469.12        675.05       141.09 o                         
   9   6  11       5943.91       5732.91       176.09 o                         
  10   6  11        972.67       1016.94       175.96 o                         
   1   7  11       1329.03       1288.51        92.26 o                         
   2   7  11       3351.10       3325.32        97.97 o                         
   3   7  11      49452.89      47902.12       756.54 o                         
   4   7  11       8050.87       7887.55       170.67 o                         
   5   7  11      58649.42      58703.38      1170.22 o                         
   6   7  11       6105.13       5977.00       155.66 o                         
   7   7  11      33413.31      33104.74       795.03 o                         
   8   7  11       1074.34       1072.83       142.56 o                         
   9   7  11       2770.78       2892.01       186.61 o                         
  10   7  11         84.65         86.53       158.22 o                         
   0   8  11       4183.76       3794.16       218.32 o                         
   1   8  11      71104.41      68638.11       955.44 o                         
   2   8  11       3121.52       2915.22       111.91 o                         
   3   8  11      25432.56      25103.31       470.70 o                         
   4   8  11       2366.01       2417.26       112.48 o                         
   5   8  11        505.56        714.56       119.35 o                         
   6   8  11        516.54        715.31       141.63 o                         
   7   8  11      16897.80      16426.16       389.62 o                         
   8   8  11       6247.06       6127.46       180.68 o                         
   9   8  11      30007.36      30169.40       796.61 o                         
  10   8  11       2758.30       2531.61       218.48 o                         
   1   9  11       7946.84       7881.85       122.00 o                         
   2   9  11       2847.83       2802.11       104.67 o                         
   3   9  11      32600.03      31707.56       492.68 o                         
   4   9  11       3817.79       3715.99       130.11 o                         
   5   9  11      35469.14      35446.71       360.48 o                         
   6   9  11        857.23        984.40       142.26 o                         
   7   9  11      14670.71      14944.88       252.97 o                         
   8   9  11        703.30        882.13       148.41 o                         
   9   9  11        566.68        767.22       183.37 o                         
   0  10  11       1735.13       1741.09       162.77 o                         
   1  10  11       1715.93       1844.39       107.31 o                         
   2  10  11        294.54        392.25       100.59 o                         
   3  10  11        513.23        560.23       117.04 o                         
   4  10  11        899.76       1031.21       116.68 o                         
   5  10  11        224.80        311.62       113.03 o                         
   6  10  11        352.38        318.30       144.46 o                         
   7  10  11       1134.92       1246.70       131.34 o                         
   8  10  11        145.70        445.50       158.12 o                         
   9  10  11       1336.05       1579.65       194.22 o                         
   1  11  11       2163.82       2091.52        99.33 o                         
   2  11  11         10.30        111.93       112.15 o                         
   3  11  11       8070.01       7900.00       144.91 o                         
   4  11  11       2812.36       2674.92       122.18 o                         
   5  11  11       3997.04       4018.19       120.20 o                         
   6  11  11         12.53        172.01       129.34 o                         
   7  11  11       4763.55       4648.19       154.68 o                         
   8  11  11        217.01        381.90       166.20 o                         
   9  11  11         37.56        282.63       210.76 o                         
   0  12  11       1993.29       2175.86       148.97 o                         
   1  12  11      50922.42      50257.45       656.45 o                         
   2  12  11       5660.31       5761.26       174.69 o                         
   3  12  11      16982.03      17244.53       145.20 o                         
   4  12  11       1963.03       2156.50       118.35 o                         
   5  12  11        712.14        784.40       155.02 o                         
   6  12  11        283.83        325.35       137.02 o                         
   7  12  11       6201.04       6127.19       157.11 o                         
   8  12  11       2577.10       2702.94       170.95 o                         
   1  13  11      12218.85      12009.83       258.59 o                         
   2  13  11        447.61        506.59       110.50 o                         
   3  13  11      34880.45      34694.64       471.31 o                         
   4  13  11       6726.34       6344.89       131.06 o                         
   5  13  11      52520.33      52560.92      1254.08 o                         
   6  13  11       7312.58       7116.42       170.95 o                         
   7  13  11      26034.16      25538.72       584.13 o                         
   8  13  11       1031.28        741.66       155.43 o                         
   0  14  11       7299.10       7605.83       211.18 o                         
   1  14  11      48822.71      50001.58       370.46 o                         
   2  14  11       5961.06       6308.00       133.75 o                         
   3  14  11      20166.95      19378.80       140.85 o                         
   4  14  11       1199.35       1214.51       110.15 o                         
   5  14  11        138.15        250.14       148.58 o                         
   6  14  11        172.01        177.37       148.13 o                         
   7  14  11       6900.10       6757.73       180.24 o                         
   8  14  11        315.20        402.47       163.81 o                         
   1  15  11        213.31        261.91        99.72 o                         
   2  15  11         99.60         88.21       105.69 o                         
   3  15  11       6713.33       6667.04       124.32 o                         
   4  15  11        463.52        575.93       122.81 o                         
   5  15  11       6930.33       6627.86       155.27 o                         
   6  15  11       1220.44       1482.51       178.77 o                         
   7  15  11       3517.66       3727.58       192.68 o                         
   0  16  11        282.95        277.58       199.91 o                         
   1  16  11       2717.93       2764.36        98.81 o                         
   2  16  11         18.40        145.04       109.09 o                         
   3  16  11       2249.74       2117.32       115.45 o                         
   4  16  11        398.34        563.27       163.73 o                         
   5  16  11          9.99        -80.58       151.58 o                         
   6  16  11        179.03        229.06       160.32 o                         
   7  16  11        538.33        705.16       171.69 o                         
   1  17  11       2609.33       2477.80       115.82 o                         
   2  17  11        703.95        808.43       111.32 o                         
   3  17  11      14420.65      14346.70       162.81 o                         
   4  17  11       2584.30       2786.82       158.08 o                         
   5  17  11      20493.16      20688.86       611.45 o                         
   6  17  11       1673.41       1671.79       163.22 o                         
   0  18  11       5731.71       5964.83       172.15 o                         
   1  18  11      35516.79      36008.58       430.69 o                         
   2  18  11       2057.64       2380.54       119.44 o                         
   3  18  11      11880.51      11966.51       147.93 o                         
   4  18  11        104.32        120.30       145.18 o                         
   5  18  11          8.55        -50.40       161.43 o                         
   6  18  11        465.14        548.20       189.03 o                         
   1  19  11       3032.40       3072.33       109.16 o                         
   2  19  11       1065.43       1213.78       120.28 o                         
   3  19  11      16931.95      17354.16       367.07 o                         
   4  19  11       3118.83       3115.73       160.25 o                         
   5  19  11      17435.98      17074.62       240.19 o                         
   0  20  11        989.37        907.84       159.87 o                         
   1  20  11       8279.15       8557.41       128.03 o                         
   2  20  11       1199.66       1222.50       125.84 o                         
   3  20  11       3440.97       3728.91       143.23 o                         
   4  20  11         39.54        173.11       159.03 o                         
   1  21  11         45.06        144.12       111.83 o                         
   2  21  11          1.46        158.28       143.60 o                         
   3  21  11        133.52         83.20       128.05 o                         
   0   0  12      44774.66      43878.80      1076.25 o                         
   1   0  12      57125.16      53559.26      1348.03 o                         
   2   0  12      26338.57      26212.15       891.61 o                         
   3   0  12      13379.57      12918.68       339.66 o                         
   4   0  12       8071.79       8299.06       182.40 o                         
   5   0  12       2033.96       2158.64       179.17 o                         
   6   0  12      15216.60      15065.37       552.91 o                         
   7   0  12      14760.96      14661.22       542.72 o                         
   8   0  12       5079.06       5732.88       371.28 o                         
   9   0  12      21144.66      20679.24       612.30 o                         
  10   0  12       8282.02       7971.56       266.57 o                         
   1   1  12       3099.72       2992.46       105.35 o                         
   2   1  12       8477.64       8049.06       183.02 o                         
   3   1  12      28147.90      27914.99       518.23 o                         
   4   1  12      16815.67      16640.27       291.07 o                         
   5   1  12      39755.54      40403.31       565.40 o                         
   6   1  12      17119.31      17535.28       299.43 o                         
   7   1  12      13780.60      13685.12       409.94 o                         
   8   1  12       1830.35       2079.76       135.87 o                         
   9   1  12        780.50        882.31       151.63 o                         
  10   1  12         29.30          7.41       156.96 o                         
   0   2  12       4073.09       3726.94       147.44 o                         
   1   2  12      13002.08      12528.50       269.21 o                         
   2   2  12       7419.39       7384.80       136.76 o                         
   3   2  12       2381.87       2342.90        94.75 o                         
   4   2  12       1379.74       1452.06        92.88 o                         
   5   2  12        343.22        414.51        98.33 o                         
   6   2  12         33.17         -9.52       116.74 o                         
   7   2  12        392.91        478.00       120.13 o                         
   8   2  12        799.00        928.84       146.73 o                         
   9   2  12       2061.45       2176.97       144.58 o                         
  10   2  12       1626.56       1572.38       179.40 o                         
   1   3  12        729.62        677.18        87.75 o                         
   2   3  12          9.62         59.86        84.34 o                         
   3   3  12       2353.23       2319.63       102.97 o                         
   4   3  12        784.07        825.59        94.67 o                         
   5   3  12       4222.59       4285.94       104.77 o                         
   6   3  12       6306.69       6231.91       132.20 o                         
   7   3  12       1482.59       1610.13       116.37 o                         
   8   3  12        386.59        417.92       118.20 o                         
   9   3  12          4.05        185.48       159.93 o                         
  10   3  12          7.46         47.35       194.16 o                         
   0   4  12      28121.34      27540.10       771.90 o                         
   1   4  12      32189.43      30882.92       642.42 o                         
   2   4  12      13875.63      13435.55       381.73 o                         
   3   4  12      11527.52      11250.08       285.27 o                         
   4   4  12        703.56        867.66        94.17 o                         
   5   4  12        171.48        286.23        97.84 o                         
   6   4  12       1482.54       1573.08       119.35 o                         
   7   4  12       8759.77       8839.91       219.64 o                         
   8   4  12       3721.15       3825.55       150.57 o                         
   9   4  12      13603.54      13332.62       348.48 o                         
  10   4  12       6972.01       6892.08       271.62 o                         
   1   5  12       7348.39       7322.67       213.66 o                         
   2   5  12      16412.09      16312.02       430.73 o                         
   3   5  12      54813.24      54813.26      1346.72 o                         
   4   5  12      29402.61      29651.61       570.18 o                         
   5   5  12      50294.25      51323.16       907.26 o                         
   6   5  12      14659.45      14687.33       322.39 o                         
   7   5  12      22473.31      22601.20       315.47 o                         
   8   5  12       5674.86       5630.50       156.49 o                         
   9   5  12       5646.06       5616.37       225.70 o                         
  10   5  12         63.21         23.15       161.21 o                         
   0   6  12      18597.72      18328.96       655.00 o                         
   1   6  12      57755.32      56780.86      1028.16 o                         
   2   6  12      31566.25      31175.07       814.23 o                         
   3   6  12      18259.73      18524.96       413.53 o                         
   4   6  12       1629.86       1801.39        94.49 o                         
   5   6  12        310.54        447.83       103.05 o                         
   6   6  12       1032.38       1111.58       157.93 o                         
   7   6  12      11615.98      11222.57       220.74 o                         
   8   6  12      10618.02      10645.65       171.77 o                         
   9   6  12      17347.70      17596.11       502.32 o                         
  10   6  12       6511.31       6661.57       335.69 o                         
   1   7  12       2790.45       2836.90        91.63 o                         
   2   7  12       1958.49       2138.25        93.02 o                         
   3   7  12       4710.57       4462.83       112.16 o                         
   4   7  12       6832.96       6689.25       175.91 o                         
   5   7  12      12961.77      13343.33       177.74 o                         
   6   7  12       6373.75       6556.23       341.40 o                         
   7   7  12       4796.70       5006.02       213.51 o                         
   8   7  12        312.47        316.50       157.81 o                         
   9   7  12        147.49        220.68       156.54 o                         
   0   8  12         10.92        176.14       128.91 o                         
   1   8  12       2022.14       2120.47       100.57 o                         
   2   8  12       2773.68       2902.31       107.97 o                         
   3   8  12       1636.43       1786.10       108.57 o                         
   4   8  12          2.10         19.67       105.18 o                         
   5   8  12          3.20         -9.12       104.49 o                         
   6   8  12         62.25        146.94       152.75 o                         
   7   8  12        111.82        122.84       148.83 o                         
   8   8  12        219.78        434.33       196.05 o                         
   9   8  12        243.78        428.54       188.01 o                         
   1   9  12        871.64        902.79       120.92 o                         
   2   9  12       2036.23       1874.02       100.78 o                         
   3   9  12       9871.79       9566.06       146.73 o                         
   4   9  12      15658.01      15628.48       324.59 o                         
   5   9  12      19915.88      20412.18       359.50 o                         
   6   9  12       6246.24       6062.78       161.04 o                         
   7   9  12       7209.93       7331.31       158.91 o                         
   8   9  12        947.21       1034.46       180.34 o                         
   9   9  12        863.26        936.36       191.51 o                         
   0  10  12      11303.17      10822.78       180.03 o                         
   1  10  12      33521.04      32612.61       535.53 o                         
   2  10  12      19660.21      19661.94       161.82 o                         
   3  10  12      19103.95      18914.50       372.69 o                         
   4  10  12       1221.69       1415.70       119.97 o                         
   5  10  12        286.90        405.96       114.58 o                         
   6  10  12       2386.23       2305.59       141.73 o                         
   7  10  12       9962.93       9886.75       257.97 o                         
   8  10  12       5956.97       6184.13       211.48 o                         
   9  10  12      15305.17      13984.75       186.49 o                         
   1  11  12       4368.19       4231.63       115.17 o                         
   2  11  12      13383.63      13217.64       189.52 o                         
   3  11  12      30946.92      30425.19       546.60 o                         
   4  11  12      17696.43      17921.72       256.30 o                         
   5  11  12      32395.82      31819.66       243.67 o                         
   6  11  12      17446.89      17582.01       502.37 o                         
   7  11  12      13054.63      12873.71       446.97 o                         
   8  11  12       3228.10       3168.73       175.40 o                         
   9  11  12       1420.17       1346.14       166.64 o                         
   0  12  12      13283.01      13003.52       182.48 o                         
   1  12  12      19822.21      19380.41       405.48 o                         
   2  12  12       4410.56       4591.30       115.30 o                         
   3  12  12       9639.71       9749.80       148.88 o                         
   4  12  12        307.38        259.43       106.68 o                         
   5  12  12        712.69        596.63       112.52 o                         
   6  12  12       1006.52       1076.69       151.73 o                         
   7  12  12       3422.66       3707.92       179.47 o                         
   8  12  12       2612.82       2623.60       186.40 o                         
   1  13  12          0.06          7.93        98.73 o                         
   2  13  12        768.27        685.68       105.02 o                         
   3  13  12        143.63        215.83       121.34 o                         
   4  13  12        213.96        235.69       130.65 o                         
   5  13  12         75.66         32.43       147.84 o                         
   6  13  12         18.74         94.05       134.81 o                         
   7  13  12        119.97        255.69       139.83 o                         
   8  13  12        150.65        161.39       189.97 o                         
   0  14  12       8850.70       9145.36       190.81 o                         
   1  14  12      10456.35      10673.14       213.27 o                         
   2  14  12       3420.82       3432.10       113.55 o                         
   3  14  12       1172.85       1198.94       109.08 o                         
   4  14  12       1039.50        960.91       122.30 o                         
   5  14  12         28.47        189.22       140.12 o                         
   6  14  12       1064.81       1115.17       163.11 o                         
   7  14  12       3046.27       2999.71       158.87 o                         
   8  14  12        827.95        802.96       163.78 o                         
   1  15  12       2571.39       2662.82       119.69 o                         
   2  15  12       5909.26       5642.03       114.09 o                         
   3  15  12      20203.24      19594.67       271.65 o                         
   4  15  12      10579.37      10473.84       222.55 o                         
   5  15  12      20623.62      20932.02       610.53 o                         
   6  15  12       7970.00       7917.28       211.02 o                         
   7  15  12      10723.33      10282.54       308.32 o                         
   0  16  12      18490.91      18202.21       228.93 o                         
   1  16  12      27359.13      27438.47       487.36 o                         
   2  16  12      11301.01      11157.62       184.01 o                         
   3  16  12      12189.72      11805.13       204.82 o                         
   4  16  12       2358.02       2511.15       124.54 o                         
   5  16  12         12.88        136.82       159.28 o                         
   6  16  12       2006.79       2045.29       175.01 o                         
   7  16  12       4093.44       3799.10       187.11 o                         
   1  17  12        695.44        737.48       100.68 o                         
   2  17  12       2252.02       2337.05       125.47 o                         
   3  17  12       6663.32       6550.25       162.59 o                         
   4  17  12       5648.78       5910.69       172.70 o                         
   5  17  12      10630.62      11111.70       185.35 o                         
   6  17  12       3269.81       3393.68       190.05 o                         
   0  18  12        607.70        681.91       142.81 o                         
   1  18  12        877.99        915.59       113.06 o                         
   2  18  12        130.88        267.65       141.85 o                         
   3  18  12          8.48        222.39       135.04 o                         
   4  18  12        117.71        295.53       177.03 o                         
   5  18  12         60.21        259.27       169.08 o                         
   1  19  12        376.05        479.65       110.46 o                         
   2  19  12        202.04        271.15       106.31 o                         
   3  19  12       4005.81       4008.66       142.40 o                         
   4  19  12       2786.20       2987.47       159.75 o                         
   0  20  12      10935.77      11082.51       307.42 o                         
   1  20  12      14425.79      14296.23       135.47 o                         
   2  20  12       7453.93       7384.46       133.74 o                         
   3  20  12       3988.39       3928.59       143.85 o                         
   1  21  12       1874.99       1856.82       117.71 o                         
   2  21  12       4996.06       5093.45       146.87 o                         
   1   1  13        834.31        885.69        96.35 o                         
   2   1  13       9496.75       8669.63       199.43 o                         
   3   1  13        278.46        434.06       101.01 o                         
   4   1  13      14804.56      14801.21       366.99 o                         
   5   1  13          6.00        111.79       100.35 o                         
   6   1  13      28526.39      28464.59       310.71 o                         
   7   1  13         63.21        149.91       121.41 o                         
   8   1  13       6822.61       7048.15       169.62 o                         
   9   1  13        404.07        415.13       128.02 o                         
  10   1  13         26.87         38.83       179.14 o                         
   0   2  13     105326.52     102473.16      3241.50 o                         
   1   2  13         12.12         42.62        87.42 o                         
   2   2  13      53380.36      51888.38      1225.84 o                         
   3   2  13       1597.88       1847.57        95.69 o                         
   4   2  13       2842.41       2923.75       109.31 o                         
   5   2  13        471.66        594.15        88.64 o                         
   6   2  13       7049.15       7384.19       205.18 o                         
   7   2  13        261.09        308.12       122.38 o                         
   8   2  13      31206.53      30486.98       641.65 o                         
   9   2  13          9.61         73.50       135.75 o                         
  10   2  13      21313.98      19953.94       536.61 o                         
   1   3  13         25.70        136.40        86.11 o                         
   2   3  13      33226.44      32641.65       834.25 o                         
   3   3  13         83.30        240.33        92.62 o                         
   4   3  13      83688.82      82988.67      1160.54 o                         
   5   3  13        281.74        347.84        96.71 o                         
   6   3  13      65650.22      66540.67      1316.54 o                         
   7   3  13        339.88        341.13       121.49 o                         
   8   3  13      13674.86      13582.68       305.31 o                         
   9   3  13         35.96        113.84       133.72 o                         
  10   3  13          1.87        173.61       158.53 o                         
   0   4  13      56218.34      53811.54      1690.64 o                         
   1   4  13        495.98        530.35        94.65 o                         
   2   4  13      29371.06      28450.51       658.77 o                         
   3   4  13        931.76       1031.80        96.19 o                         
   4   4  13       7209.63       7352.37       110.44 o                         
   5   4  13        618.29        711.45       102.60 o                         
   6   4  13        765.64        760.51       113.41 o                         
   7   4  13         15.65         24.94       141.85 o                         
   8   4  13      11961.81      12069.63       233.26 o                         
   9   4  13         21.17        245.73       155.99 o                         
  10   4  13      16317.55      14952.50       291.56 o                         
   1   5  13        184.16        235.71        90.08 o                         
   2   5  13         33.99        138.20        88.13 o                         
   3   5  13         55.40         93.50        96.38 o                         
   4   5  13       1592.98       1599.48        95.06 o                         
   5   5  13         22.83         62.22       105.00 o                         
   6   5  13       1682.12       1897.74       121.07 o                         
   7   5  13         72.56        165.41       149.13 o                         
   8   5  13        185.06         82.50       176.46 o                         
   9   5  13         94.72        176.20       156.45 o                         
  10   5  13          0.35         32.22       164.24 o                         
   0   6  13      23987.87      24620.90       710.33 o                         
   1   6  13          3.73         83.44       103.32 o                         
   2   6  13      18555.28      18601.87       481.46 o                         
   3   6  13       1005.67        993.47        96.43 o                         
   4   6  13        174.19        215.88       104.01 o                         
   5   6  13        709.21        824.42       104.63 o                         
   6   6  13        521.70        596.02       123.38 o                         
   7   6  13          4.59         90.64       165.75 o                         
   8   6  13       3922.55       4080.88       193.82 o                         
   9   6  13         21.93        113.63       171.00 o                         
   1   7  13        595.44        582.37        89.71 o                         
   2   7  13      23267.02      23197.29       536.43 o                         
   3   7  13        194.56        261.13        96.98 o                         
   4   7  13      60137.32      60738.83      1641.22 o                         
   5   7  13        640.97        702.28       129.57 o                         
   6   7  13      27376.51      27158.64       468.17 o                         
   7   7  13         57.51        220.70       145.08 o                         
   8   7  13      11023.30      10727.24       242.06 o                         
   9   7  13        252.66        320.67       170.76 o                         
   0   8  13      75079.68      72588.72      2959.62 o                         
   1   8  13        380.95        512.89        92.59 o                         
   2   8  13      50610.79      50816.33      1149.88 o                         
   3   8  13       1437.81       1620.10       106.02 o                         
   4   8  13       8274.94       8123.73       138.53 o                         
   5   8  13        510.39        559.25       110.03 o                         
   6   8  13       6942.60       7062.20       278.32 o                         
   7   8  13          1.89         36.03       149.81 o                         
   8   8  13      26978.90      26952.94       493.02 o                         
   9   8  13          1.13        199.03       172.97 o                         
   1   9  13         39.99        149.66        92.80 o                         
   2   9  13      26096.34      24949.43       350.35 o                         
   3   9  13          9.41        184.68       107.60 o                         
   4   9  13      29569.91      29985.16       490.29 o                         
   5   9  13         94.91        268.43       125.40 o                         
   6   9  13      20828.09      21016.79       369.35 o                         
   7   9  13         14.87         39.49       141.52 o                         
   8   9  13       5233.78       5498.45       224.97 o                         
   9   9  13        140.60        142.88       163.96 o                         
   0  10  13       2158.73       2271.42       151.50 o                         
   1  10  13        903.43        976.07       116.74 o                         
   2  10  13       4485.50       4345.51       118.31 o                         
   3  10  13         24.72         90.36       139.73 o                         
   4  10  13        215.76        236.94       110.84 o                         
   5  10  13        144.78        192.53       120.97 o                         
   6  10  13        541.91        621.13       138.26 o                         
   7  10  13          4.86         56.54       177.65 o                         
   8  10  13        838.47        707.54       167.71 o                         
   9  10  13         14.22       -114.64       174.63 o                         
   1  11  13        530.13        556.33       104.48 o                         
   2  11  13       9395.09       9100.51       162.30 o                         
   3  11  13         14.58        116.40       120.57 o                         
   4  11  13       5662.03       5473.75       132.93 o                         
   5  11  13        124.73        320.82       120.88 o                         
   6  11  13       4810.85       4600.86       174.57 o                         
   7  11  13         12.00        -25.72       158.34 o                         
   8  11  13       1085.92       1047.58       159.69 o                         
   0  12  13      55316.69      55730.01      1695.37 o                         
   1  12  13         50.97        189.10       104.64 o                         
   2  12  13      21767.24      21277.81       191.89 o                         
   3  12  13         41.89        167.22       131.05 o                         
   4  12  13       3132.87       3064.70       127.31 o                         
   5  12  13        116.80        195.25       114.58 o                         
   6  12  13       2551.14       2803.73       178.80 o                         
   7  12  13        151.18        215.41       146.31 o                         
   8  12  13      11708.04      11468.84       200.51 o                         
   1  13  13         94.94        198.48       107.28 o                         
   2  13  13      25746.95      25590.84       331.96 o                         
   3  13  13          1.38        126.44       113.12 o                         
   4  13  13      40854.39      40484.69       496.14 o                         
   5  13  13          8.57         67.56       134.02 o                         
   6  13  13      38503.56      39760.59       980.69 o                         
   7  13  13        386.00        370.31       155.35 o                         
   8  13  13       9430.36       8653.68       429.68 o                         
   0  14  13      57788.35      56029.33      1100.02 o                         
   1  14  13        643.86        796.62       117.22 o                         
   2  14  13      37198.59      36406.46       393.20 o                         
   3  14  13       1053.94       1150.23       109.58 o                         
   4  14  13       2155.49       2055.73       129.51 o                         
   5  14  13        367.18        363.18       141.65 o                         
   6  14  13       1467.58       1706.43       148.86 o                         
   7  14  13        176.55        377.03       148.25 o                         
   1  15  13          7.96         83.54       111.53 o                         
   2  15  13       2502.43       2408.73       121.62 o                         
   3  15  13         52.08        154.14       117.49 o                         
   4  15  13       7085.79       7009.23       165.38 o                         
   5  15  13          7.79        102.40       147.17 o                         
   6  15  13       2834.49       2942.63       186.67 o                         
   7  15  13         51.31        190.72       170.71 o                         
   0  16  13       1872.72       2009.84       161.75 o                         
   1  16  13          6.21         31.26       133.57 o                         
   2  16  13       1268.45       1389.28       117.50 o                         
   3  16  13         50.31        190.19       112.99 o                         
   4  16  13        280.32        350.15       141.08 o                         
   5  16  13          7.18         32.45       148.54 o                         
   6  16  13        171.91        278.94       155.67 o                         
   1  17  13         16.20        156.12       104.40 o                         
   2  17  13       4515.20       4641.61       122.28 o                         
   3  17  13          0.24        154.82       126.69 o                         
   4  17  13      20952.28      20651.74       239.62 o                         
   5  17  13          6.99        -12.28       170.12 o                         
   6  17  13      16036.44      15314.00       427.64 o                         
   0  18  13      36618.83      37454.04       863.69 o                         
   1  18  13         25.56        264.29       108.25 o                         
   2  18  13      23001.49      22860.04       235.39 o                         
   3  18  13        625.11        626.30       117.40 o                         
   4  18  13       1606.96       1685.35       176.48 o                         
   5  18  13        330.34        396.76       170.25 o                         
   1  19  13         95.00         87.46       124.31 o                         
   2  19  13      10211.70      10208.53       167.34 o                         
   3  19  13         30.08        156.04       122.25 o                         
   4  19  13      19539.20      19388.64       415.91 o                         
   0  20  13       8650.94       8707.24       216.97 o                         
   1  20  13        235.46        224.33       120.92 o                         
   2  20  13       4351.47       4361.99       137.51 o                         
   3  20  13         43.75         29.05       143.67 o                         
   1  21  13          3.58        102.50       404.13 o                         
   0   0  14      23987.96      22914.98      1364.64 o                         
   1   0  14      52792.38      52019.87      1509.09 o                         
   2   0  14      15200.09      14651.77       297.18 o                         
   3   0  14      19718.16      19615.76       665.65 o                         
   4   0  14       5028.80       4861.38       152.73 o                         
   5   0  14        308.11        272.01       137.04 o                         
   6   0  14       5429.72       5211.33       171.39 o                         
   7   0  14      20667.06      19328.25      1233.69 o                         
   8   0  14       6490.05       6126.80       275.63 o                         
   9   0  14      21722.02      22135.43       723.18 o                         
  10   0  14       8756.48       7795.51       228.83 o                         
   1   1  14       4513.25       4281.45        99.85 o                         
   2   1  14       5612.12       5596.45       112.14 o                         
   3   1  14      22434.38      22494.47       437.06 o                         
   4   1  14      18513.44      18074.03       315.80 o                         
   5   1  14      45325.46      45549.78       748.99 o                         
   6   1  14      12568.75      12754.86       215.95 o                         
   7   1  14      17597.63      17928.59       499.31 o                         
   8   1  14       2459.94       2671.54       144.87 o                         
   9   1  14        649.24        860.30       158.23 o                         
  10   1  14        186.45         45.62       206.02 o                         
   0   2  14      12012.22      11772.06       368.86 o                         
   1   2  14       4238.10       4174.25       107.60 o                         
   2   2  14        926.43        837.60        89.94 o                         
   3   2  14       1663.52       1598.40        94.50 o                         
   4   2  14         15.81         68.31        86.25 o                         
   5   2  14        539.24        577.71       102.59 o                         
   6   2  14        870.42        942.18        89.41 o                         
   7   2  14       1240.42       1356.39       128.95 o                         
   8   2  14        517.72        591.65       131.97 o                         
   9   2  14       3765.91       3682.28       168.05 o                         
  10   2  14        733.83        754.88       176.54 o                         
   1   3  14       1389.43       1489.75       106.87 o                         
   2   3  14       2984.57       2773.67       104.36 o                         
   3   3  14       2866.45       2921.75        99.33 o                         
   4   3  14        618.88        660.00        89.37 o                         
   5   3  14       1289.96       1485.24        95.48 o                         
   6   3  14        424.87        514.15       112.33 o                         
   7   3  14        949.73        892.22       119.15 o                         
   8   3  14        145.13        239.57       150.33 o                         
   9   3  14         34.92        260.15       143.47 o                         
   0   4  14      25560.35      25414.09       964.80 o                         
   1   4  14      47639.82      46649.13      1036.89 o                         
   2   4  14       9834.93       9648.26       235.30 o                         
   3   4  14       7906.86       7729.88       136.59 o                         
   4   4  14       4690.07       4696.12       106.34 o                         
   5   4  14         42.90        151.29        94.05 o                         
   6   4  14         13.54         89.92       106.81 o                         
   7   4  14       4313.49       4490.62       130.63 o                         
   8   4  14       3826.53       3792.02       152.83 o                         
   9   4  14      13013.91      12992.30       381.64 o                         
   1   5  14      11107.75      11206.97       250.45 o                         
   2   5  14       6867.77       6663.53       155.46 o                         
   3   5  14      45466.39      45014.58      1002.72 o                         
   4   5  14      34988.74      35047.39       812.23 o                         
   5   5  14      38511.34      39594.05       740.18 o                         
   6   5  14      17185.13      17258.01       539.02 o                         
   7   5  14      28647.16      28711.48       619.65 o                         
   8   5  14       7749.79       7416.10       167.83 o                         
   9   5  14       2586.83       2490.83       177.00 o                         
   0   6  14      33759.64      33831.86       977.60 o                         
   1   6  14      46210.05      46130.04      1117.91 o                         
   2   6  14      20321.70      20350.64       463.70 o                         
   3   6  14      16456.12      16252.72       400.66 o                         
   4   6  14       1474.74       1447.44        97.04 o                         
   5   6  14         36.35        154.15        94.38 o                         
   6   6  14        545.82        633.88       114.38 o                         
   7   6  14       8458.52       8763.54       171.29 o                         
   8   6  14       7609.61       7784.81       207.34 o                         
   9   6  14      16914.09      16201.78       513.27 o                         
   1   7  14        714.21        671.72        96.17 o                         
   2   7  14       2017.36       2027.81        94.85 o                         
   3   7  14       6291.48       6210.57       195.68 o                         
   4   7  14       1821.25       1981.31       102.36 o                         
   5   7  14      12835.87      12408.30       264.99 o                         
   6   7  14       4853.87       4755.10       138.82 o                         
   7   7  14       4526.51       4415.09       144.29 o                         
   8   7  14       1277.90       1344.60       166.81 o                         
   9   7  14        139.79        267.94       149.12 o                         
   0   8  14       3551.52       3718.30       195.36 o                         
   1   8  14        541.77        613.63        95.25 o                         
   2   8  14       1054.10       1053.79       101.22 o                         
   3   8  14          3.78         14.65        93.52 o                         
   4   8  14          0.97        142.34       112.60 o                         
   5   8  14        752.79        724.47       121.03 o                         
   6   8  14        240.32        219.90       144.14 o                         
   7   8  14         20.29        134.82       154.74 o                         
   8   8  14         65.23        264.52       163.46 o                         
   9   8  14        289.84        270.32       163.70 o                         
   1   9  14       2342.75       2327.92       103.99 o                         
   2   9  14       1806.22       1790.66       106.88 o                         
   3   9  14      16760.69      16351.30       291.21 o                         
   4   9  14       8010.24       7868.59       148.40 o                         
   5   9  14      16053.29      15760.02       462.16 o                         
   6   9  14       4721.27       4720.87       135.41 o                         
   7   9  14       7121.25       7247.92       170.67 o                         
   8   9  14       1930.29       2149.74       207.22 o                         
   9   9  14       1028.24        798.39       166.17 o                         
   0  10  14      13091.47      12707.29       507.63 o                         
   1  10  14      51492.41      49910.12       515.20 o                         
   2  10  14      22336.15      22051.96       150.10 o                         
   3  10  14      13640.85      13507.39       313.13 o                         
   4  10  14       2914.70       2837.64       123.56 o                         
   5  10  14          0.51        133.52       123.58 o                         
   6  10  14       1466.43       1242.82       156.05 o                         
   7  10  14       8681.38       8862.76       261.64 o                         
   8  10  14       5063.52       4823.48       191.02 o                         
   1  11  14      11135.05      10908.03       155.14 o                         
   2  11  14       7202.58       7035.69       119.09 o                         
   3  11  14      26961.30      26400.07       424.23 o                         
   4  11  14      14664.11      14797.78       260.80 o                         
   5  11  14      21885.59      21981.82       319.37 o                         
   6  11  14       7827.66       7799.88       348.64 o                         
   7  11  14      12055.72      12267.59       468.23 o                         
   8  11  14       3965.51       3868.28       159.51 o                         
   0  12  14      18064.62      17787.93       190.84 o                         
   1  12  14      18204.25      18100.18       146.21 o                         
   2  12  14       6235.59       6248.73       168.80 o                         
   3  12  14       5337.57       5340.71       131.23 o                         
   4  12  14       2031.10       2275.64       142.48 o                         
   5  12  14          1.07         56.59       120.11 o                         
   6  12  14         27.56         79.38       149.67 o                         
   7  12  14       1677.39       1909.11       187.13 o                         
   8  12  14       1379.60       1257.63       165.39 o                         
   1  13  14        273.75        334.40       115.28 o                         
   2  13  14          2.29         88.02       130.97 o                         
   3  13  14        637.84        707.92       124.86 o                         
   4  13  14        149.40        273.09       134.36 o                         
   5  13  14         11.62        107.12       125.89 o                         
   6  13  14         13.98        242.87       198.23 o                         
   7  13  14          2.55        182.98       170.37 o                         
   0  14  14      11232.97      10959.56       493.13 o                         
   1  14  14      11276.55      10684.36       179.08 o                         
   2  14  14       1607.46       1664.02       108.07 o                         
   3  14  14       1655.42       1636.83       110.77 o                         
   4  14  14         74.94         39.83       136.72 o                         
   5  14  14        137.04        240.07       144.00 o                         
   6  14  14        216.56        344.75       182.68 o                         
   7  14  14       2375.23       2467.80       180.05 o                         
   1  15  14       3728.07       3571.49       138.77 o                         
   2  15  14       2221.07       2478.81       116.61 o                         
   3  15  14      17319.17      17278.26       239.35 o                         
   4  15  14      11589.88      11540.50       221.21 o                         
   5  15  14      23377.25      23178.73       552.25 o                         
   6  15  14       8841.67       8342.67       179.93 o                         
   0  16  14      13548.49      13470.33       203.53 o                         
   1  16  14      24834.63      24681.93       286.52 o                         
   2  16  14       5934.51       6242.20       147.98 o                         
   3  16  14       9517.77       9415.82       138.76 o                         
   4  16  14       1450.27       1562.22       129.70 o                         
   5  16  14         14.10        118.78       167.37 o                         
   6  16  14        380.47        481.77       173.94 o                         
   1  17  14        816.99        995.23       133.78 o                         
   2  17  14       3189.90       3162.52       118.34 o                         
   3  17  14       8426.97       8822.84       156.55 o                         
   4  17  14       3931.17       3886.27       147.86 o                         
   5  17  14      10155.71       9949.15       221.02 o                         
   0  18  14          9.96        -42.77       160.07 o                         
   1  18  14       1566.31       1651.67       120.24 o                         
   2  18  14        106.32        134.05       117.70 o                         
   3  18  14         96.48         96.55       128.63 o                         
   4  18  14         76.07        118.85       137.56 o                         
   1  19  14         66.32        253.95       119.74 o                         
   2  19  14       1052.47        942.58       132.44 o                         
   3  19  14       3714.38       3497.78       145.52 o                         
   0  20  14       5277.35       5292.92       366.22 o                         
   1  20  14      15753.44      15693.42       209.57 o                         
   2  20  14       4265.10       4531.17       156.32 o                         
   1   1  15       2226.44       2266.35       100.72 o                         
   2   1  15        930.66        927.23       103.58 o                         
   3   1  15       9577.99       9515.46       235.85 o                         
   4   1  15       4095.41       3932.25        98.31 o                         
   5   1  15      25961.31      26096.75       349.42 o                         
   6   1  15       8496.03       8235.84       135.01 o                         
   7   1  15       6633.89       6573.64       199.79 o                         
   8   1  15        143.37        191.03       134.58 o                         
   9   1  15        470.90        526.88       151.03 o                         
   0   2  15      16347.92      15642.80       631.04 o                         
   1   2  15      67376.14      64990.72      1358.17 o                         
   2   2  15       4660.30       4629.25       151.26 o                         
   3   2  15      18472.81      18022.55       228.23 o                         
   4   2  15         18.07        130.68        87.43 o                         
   5   2  15         47.90        220.13       105.45 o                         
   6   2  15       2628.45       2621.76       110.99 o                         
   7   2  15      11554.98      11764.07       403.91 o                         
   8   2  15       2246.42       2467.53       131.83 o                         
   9   2  15      18508.85      18178.44       590.90 o                         
   1   3  15       6745.47       6656.40       147.35 o                         
   2   3  15       3939.80       4101.95       103.05 o                         
   3   3  15      52540.75      51634.36      1000.58 o                         
   4   3  15       7533.01       7505.83       109.59 o                         
   5   3  15      61125.24      61186.51      1223.24 o                         
   6   3  15       4624.62       4597.63       103.76 o                         
   7   3  15      20386.86      20658.36       342.11 o                         
   8   3  15       2147.98       2006.16       158.74 o                         
   9   3  15       4658.60       4466.43       164.80 o                         
   0   4  15       1473.62       1505.74       165.52 o                         
   1   4  15      34122.24      33478.95      1033.45 o                         
   2   4  15       3039.38       3117.15       105.47 o                         
   3   4  15      10982.35      10760.54       249.59 o                         
   4   4  15          7.12         14.90        86.83 o                         
   5   4  15         10.76        105.56       101.13 o                         
   6   4  15        541.47        565.94       103.25 o                         
   7   4  15       6140.29       6131.26       181.93 o                         
   8   4  15       2791.81       2628.55       163.41 o                         
   9   4  15       9506.51       9333.28       274.43 o                         
   1   5  15         27.31         87.21       102.30 o                         
   2   5  15        545.18        647.50       105.95 o                         
   3   5  15        671.61        655.56       108.20 o                         
   4   5  15        683.40        787.27        95.39 o                         
   5   5  15       1126.64       1211.28       101.05 o                         
   6   5  15          3.83        204.05       111.43 o                         
   7   5  15       1640.50       1586.57       136.22 o                         
   8   5  15        131.98        186.75       149.83 o                         
   9   5  15         26.30        188.83       211.70 o                         
   0   6  15       3921.22       3782.78       160.35 o                         
   1   6  15      14357.90      14801.78       325.45 o                         
   2   6  15       2245.10       2248.33        96.09 o                         
   3   6  15      11974.13      11875.38       242.06 o                         
   4   6  15         97.60         56.32        97.49 o                         
   5   6  15        161.00        244.65       103.96 o                         
   6   6  15        305.35        224.27       114.84 o                         
   7   6  15       1964.67       2032.72       150.29 o                         
   8   6  15        913.24       1081.49       168.10 o                         
   9   6  15       3096.57       3280.64       219.88 o                         
   1   7  15        668.04        783.57       102.94 o                         
   2   7  15       5771.66       5861.84       125.66 o                         
   3   7  15      38621.51      37936.51       841.42 o                         
   4   7  15       7396.83       7406.79       237.28 o                         
   5   7  15      32449.10      32951.31       644.40 o                         
   6   7  15       2661.88       2816.63       141.32 o                         
   7   7  15      15146.18      15950.74       430.98 o                         
   8   7  15        522.38        589.89       185.22 o                         
   9   7  15       3259.70       3111.27       202.49 o                         
   0   8  15       6349.21       6281.99       330.75 o                         
   1   8  15      56629.15      56819.20      1356.39 o                         
   2   8  15      13876.03      13682.34       369.15 o                         
   3   8  15      27846.95      27704.95       718.82 o                         
   4   8  15       2582.41       2557.13       110.69 o                         
   5   8  15          1.97         67.28       119.43 o                         
   6   8  15        159.84        231.69       145.25 o                         
   7   8  15      11712.87      12128.42       249.47 o                         
   8   8  15       2596.20       2726.35       159.60 o                         
   9   8  15      18756.09      18976.92       305.73 o                         
   1   9  15       2504.31       2699.34        99.45 o                         
   2   9  15       3161.53       3312.94       109.27 o                         
   3   9  15      19344.68      18950.55       512.50 o                         
   4   9  15       4916.35       4900.03       125.00 o                         
   5   9  15      21601.77      21129.12       375.04 o                         
   6   9  15       5199.73       5033.38       137.22 o                         
   7   9  15      10180.86      10747.05       199.85 o                         
   8   9  15        658.25        749.03       168.10 o                         
   0  10  15       6727.41       6632.76       230.99 o                         
   1  10  15       3642.33       3686.03       121.27 o                         
   2  10  15        763.18        923.06       109.52 o                         
   3  10  15       2299.51       2200.98       112.55 o                         
   4  10  15        333.16        363.09       110.37 o                         
   5  10  15         12.65        -49.66       120.38 o                         
   6  10  15          2.09          9.82       142.09 o                         
   7  10  15        505.06        804.15       182.96 o                         
   8  10  15         99.99        245.63       158.81 o                         
   1  11  15        279.26        294.05       115.11 o                         
   2  11  15        170.13        194.80       115.85 o                         
   3  11  15       4033.27       4050.21       129.76 o                         
   4  11  15        580.79        690.06       131.34 o                         
   5  11  15       4851.64       4834.31       181.96 o                         
   6  11  15        959.25       1111.64       144.66 o                         
   7  11  15       2442.82       2589.18       191.02 o                         
   8  11  15         17.89         22.71       173.14 o                         
   0  12  15       6005.16       5784.10       227.64 o                         
   1  12  15      34230.64      33643.82       471.27 o                         
   2  12  15        897.33        896.36       123.81 o                         
   3  12  15       6573.56       6599.99       134.03 o                         
   4  12  15         93.11        153.78       113.68 o                         
   5  12  15         10.96        135.58       140.42 o                         
   6  12  15        456.94        425.00       161.70 o                         
   7  12  15       5443.79       5371.47       184.87 o                         
   1  13  15       5366.03       5207.96       125.99 o                         
   2  13  15       3741.17       3818.36       128.48 o                         
   3  13  15      24348.41      24085.49       537.26 o                         
   4  13  15       4339.67       4184.06       141.52 o                         
   5  13  15      35671.67      35792.22       382.51 o                         
   6  13  15       3447.14       3728.03       170.70 o                         
   7  13  15      14814.24      14471.89       357.76 o                         
   0  14  15       3919.93       3893.72       171.51 o                         
   1  14  15      27462.06      27532.55       339.64 o                         
   2  14  15       1956.29       1989.67       122.79 o                         
   3  14  15      11011.15      10960.55       144.18 o                         
   4  14  15        302.50        280.75       152.69 o                         
   5  14  15        111.23        175.97       123.05 o                         
   6  14  15       1063.70       1183.72       170.25 o                         
   7  14  15       6287.79       6213.83       177.83 o                         
   1  15  15        942.78        867.20       116.48 o                         
   2  15  15         65.16        227.45       131.32 o                         
   3  15  15       3870.74       3719.51       132.27 o                         
   4  15  15         79.21        158.75       145.63 o                         
   5  15  15       3849.36       3776.85       148.79 o                         
   6  15  15        632.46        649.24       174.40 o                         
   0  16  15          6.57        -23.91       191.14 o                         
   1  16  15       1420.52       1573.77       111.73 o                         
   2  16  15          3.74         60.35       118.45 o                         
   3  16  15       1486.61       1758.37       126.51 o                         
   4  16  15         56.84        175.80       159.40 o                         
   5  16  15          0.46         54.50       155.32 o                         
   1  17  15        959.66       1181.70       132.84 o                         
   2  17  15        318.18        347.32       111.97 o                         
   3  17  15      11081.95      10871.30       309.42 o                         
   4  17  15       1488.32       1543.10       147.42 o                         
   5  17  15      17462.37      16539.59       378.33 o                         
   0  18  15       5001.09       5159.23       243.14 o                         
   1  18  15      24269.18      24619.12       329.72 o                         
   2  18  15       6127.59       6093.41       153.58 o                         
   3  18  15       6576.19       6723.71       146.63 o                         
   4  18  15        171.09        161.23       150.16 o                         
   1  19  15       2065.28       2133.86       126.35 o                         
   2  19  15        946.63        933.91       139.52 o                         
   3  19  15      13210.48      12781.73       286.55 o                         
   0  20  15       1308.46       1504.66       250.05 o                         
   0   0  16      80826.32      78033.06      5000.76 o                         
   1   0  16       2313.81       2040.29       130.54 o                         
   2   0  16      32445.49      31834.39       871.24 o                         
   3   0  16       2218.42       2400.77       163.23 o                         
   4   0  16       6423.82       6381.42       266.28 o                         
   5   0  16          8.08        155.91       144.56 o                         
   6   0  16       6433.14       6587.77       164.46 o                         
   7   0  16        745.89        782.14       176.53 o                         
   8   0  16      24534.74      24138.45       967.57 o                         
   9   0  16        962.46       1142.42       216.39 o                         
   1   1  16          3.71         79.38        97.56 o                         
   2   1  16      16093.17      15564.87       269.23 o                         
   3   1  16        489.59        689.94       104.33 o                         
   4   1  16      53626.47      52889.27       917.64 o                         
   5   1  16       1410.26       1533.54        96.33 o                         
   6   1  16      31348.49      30915.37       631.61 o                         
   7   1  16       1715.39       1776.16       142.46 o                         
   8   1  16       6062.80       6172.02       189.98 o                         
   9   1  16         31.48        119.42       137.61 o                         
   0   2  16      12128.84      11458.45       510.37 o                         
   1   2  16        507.91        625.95        90.85 o                         
   2   2  16       7025.94       6891.67       112.61 o                         
   3   2  16        422.91        499.75       100.53 o                         
   4   2  16        300.30        427.84       105.27 o                         
   5   2  16       2575.26       2613.91       116.09 o                         
   6   2  16       1566.80       1399.91       103.50 o                         
   7   2  16         78.63        169.74       130.25 o                         
   8   2  16       1454.55       1609.38       150.08 o                         
   9   2  16        106.38        162.39       166.61 o                         
   1   3  16         30.41        -29.78        93.28 o                         
   2   3  16       2418.18       2446.69        97.84 o                         
   3   3  16        630.58        719.66       106.33 o                         
   4   3  16       3812.82       3773.05       107.41 o                         
   5   3  16         17.97        133.56        97.39 o                         
   6   3  16       2264.88       2552.11       105.03 o                         
   7   3  16       1129.21       1275.48       140.28 o                         
   8   3  16        457.35        571.28       136.36 o                         
   9   3  16         47.20        247.83       154.89 o                         
   0   4  16      52548.88      52177.93      1370.04 o                         
   1   4  16       5771.95       5687.53       134.24 o                         
   2   4  16      30809.38      30460.29       506.66 o                         
   3   4  16        647.30        550.47        93.09 o                         
   4   4  16       3471.78       3545.10       133.28 o                         
   5   4  16       1164.66       1108.18        99.98 o                         
   6   4  16       1161.80       1230.61       116.47 o                         
   7   4  16          3.81         90.33       122.78 o                         
   8   4  16      11562.75      11494.29       302.45 o                         
   9   4  16        684.88        819.29       158.94 o                         
   1   5  16       1235.92       1264.18       100.06 o                         
   2   5  16      26058.19      25656.38       659.54 o                         
   3   5  16       3625.29       3659.62       105.90 o                         
   4   5  16      47806.04      47845.61       838.03 o                         
   5   5  16       2397.90       2415.43       106.92 o                         
   6   5  16      32101.10      33394.24       690.56 o                         
   7   5  16       2109.24       1966.34       140.07 o                         
   8   5  16      10147.92       9734.61       319.32 o                         
   9   5  16       1633.90       1429.44       170.92 o                         
   0   6  16      57675.82      57726.75      2240.41 o                         
   1   6  16       5656.57       5837.49       186.72 o                         
   2   6  16      44135.20      43500.10      1046.87 o                         
   3   6  16       1392.74       1506.79       101.49 o                         
   4   6  16       4432.75       4722.77       199.99 o                         
   5   6  16       1085.70       1207.32       100.21 o                         
   6   6  16       2806.19       3145.53       112.48 o                         
   7   6  16        583.37        594.56       138.44 o                         
   8   6  16      15040.95      15006.06       283.34 o                         
   9   6  16        996.55        779.43       165.92 o                         
   1   7  16         64.38         92.74        94.37 o                         
   2   7  16       4022.03       4023.16       111.13 o                         
   3   7  16         44.32         77.10        96.82 o                         
   4   7  16      13934.30      13768.10       367.74 o                         
   5   7  16       1492.95       1518.68       104.06 o                         
   6   7  16       7667.13       7728.55       240.83 o                         
   7   7  16        475.30        428.34       150.38 o                         
   8   7  16       1913.79       2078.05       177.80 o                         
   0   8  16         38.09         95.57       130.10 o                         
   1   8  16       1785.21       1966.28       101.66 o                         
   2   8  16       1577.73       1744.90       108.37 o                         
   3   8  16         11.98         38.08        96.13 o                         
   4   8  16        200.92        112.60        97.35 o                         
   5   8  16        349.06        279.78       123.25 o                         
   6   8  16          0.57       -120.18       138.17 o                         
   7   8  16          0.09        -91.73       164.93 o                         
   8   8  16         85.75        275.40       173.92 o                         
   1   9  16        788.64        887.07       105.65 o                         
   2   9  16       4556.29       4694.33       120.11 o                         
   3   9  16        733.66        838.83       104.61 o                         
   4   9  16      23590.65      23272.98       581.91 o                         
   5   9  16       1394.10       1522.93       135.35 o                         
   6   9  16      12392.00      12630.84       258.52 o                         
   7   9  16        278.71        486.14       154.01 o                         
   8   9  16       3807.64       3827.92       181.22 o                         
   0  10  16      60770.43      59167.75       337.91 o                         
   1  10  16       2627.52       2434.55       119.73 o                         
   2  10  16      32859.71      31970.09       436.13 o                         
   3  10  16        292.61        387.55       123.72 o                         
   4  10  16       5960.01       6076.07       233.52 o                         
   5  10  16         83.58        181.82       128.80 o                         
   6  10  16       4022.22       3775.39       143.40 o                         
   7  10  16         14.56        115.08       167.09 o                         
   8  10  16      18273.99      18599.56       538.14 o                         
   1  11  16         89.42        232.20       110.85 o                         
   2  11  16      17323.26      17032.75       155.01 o                         
   3  11  16       3332.38       3130.20       119.85 o                         
   4  11  16      29766.74      29222.25       762.51 o                         
   5  11  16       1551.98       1668.58       159.61 o                         
   6  11  16      25877.62      26230.12       736.97 o                         
   7  11  16       1686.13       1805.74       160.15 o                         
   0  12  16      13410.14      12840.43       422.33 o                         
   1  12  16       2425.45       2467.78       123.07 o                         
   2  12  16      10670.00      10300.86       138.91 o                         
   3  12  16        107.51        323.15       130.57 o                         
   4  12  16       1502.36       1503.69       120.18 o                         
   5  12  16         33.73        142.01       143.97 o                         
   6  12  16       1110.40       1012.81       132.80 o                         
   7  12  16        125.70        112.38       172.29 o                         
   1  13  16        241.24        237.85       118.99 o                         
   2  13  16         21.39         92.49       138.63 o                         
   3  13  16        311.73        525.28       131.06 o                         
   4  13  16          3.33        186.44       120.40 o                         
   5  13  16          3.09        116.90       147.13 o                         
   6  13  16         20.81        -36.99       167.52 o                         
   7  13  16         23.11        245.85       162.40 o                         
   0  14  16      17552.70      17540.47       225.00 o                         
   1  14  16       2196.25       2249.98       130.76 o                         
   2  14  16       5344.03       5165.03       150.58 o                         
   3  14  16         43.41         30.36       118.17 o                         
   4  14  16        390.16        516.01       123.51 o                         
   5  14  16        297.68        261.48       133.38 o                         
   6  14  16        692.57        630.63       173.72 o                         
   1  15  16        127.57        160.03       119.26 o                         
   2  15  16       9430.98       9462.79       237.32 o                         
   3  15  16       1108.77       1213.21       111.90 o                         
   4  15  16      26693.79      26311.84       385.42 o                         
   5  15  16        482.94        572.68       177.58 o                         
   6  15  16      22062.37      21354.52       327.41 o                         
   0  16  16      29440.93      28075.60       714.67 o                         
   1  16  16       1585.58       1664.46       132.39 o                         
   2  16  16      20600.07      19814.33       225.10 o                         
   3  16  16        332.00        427.71       122.63 o                         
   4  16  16       2319.49       2264.79       133.89 o                         
   5  16  16        125.90        185.83       139.59 o                         
   1  17  16        275.11        214.37       132.12 o                         
   2  17  16       4260.71       4163.00       134.00 o                         
   3  17  16        374.83        459.65       122.96 o                         
   4  17  16      12114.07      11403.13       211.57 o                         
   0  18  16        754.32        819.34       207.16 o                         
   1  18  16        150.84        108.00       125.32 o                         
   2  18  16         89.84         86.15       124.60 o                         
   3  18  16        221.98        271.25       129.51 o                         
   1  19  16          0.87        139.88       141.54 o                         
   2  19  16       1361.41       1465.40       143.21 o                         
   1   1  17       1602.38       1648.91       105.67 o                         
   2   1  17       7081.77       6963.34       185.43 o                         
   3   1  17       8139.21       8300.28       208.87 o                         
   4   1  17      11068.99      10997.74       167.47 o                         
   5   1  17      11117.32      10988.43       201.97 o                         
   6   1  17       6883.08       6835.64       118.70 o                         
   7   1  17       3122.63       3278.97       149.86 o                         
   8   1  17       1733.78       1872.22       136.17 o                         
   9   1  17         66.99        101.44       149.86 o                         
   0   2  17      37764.82      37709.09      1637.47 o                         
   1   2  17      35443.63      34390.09       909.46 o                         
   2   2  17      23807.74      23767.09       534.83 o                         
   3   2  17       6775.55       6857.59       234.37 o                         
   4   2  17       8094.02       8276.02       154.97 o                         
   5   2  17        356.75        426.39       102.75 o                         
   6   2  17        236.36        394.63       102.83 o                         
   7   2  17       4641.12       4778.38       151.09 o                         
   8   2  17      12577.86      12449.58       361.83 o                         
   9   2  17       9397.35       9118.16       267.67 o                         
   1   3  17       2697.57       2631.50       102.60 o                         
   2   3  17      11968.93      12142.68       314.84 o                         
   3   3  17      21238.18      21338.59       433.58 o                         
   4   3  17      29759.29      29713.45       565.38 o                         
   5   3  17      18087.82      18157.12       312.59 o                         
   6   3  17      22666.62      22926.01       406.15 o                         
   7   3  17      10835.15      10906.38       385.31 o                         
   8   3  17       7445.08       7164.81       245.96 o                         
   9   3  17       1224.62       1277.24       189.86 o                         
   0   4  17      32679.45      32747.77      1062.03 o                         
   1   4  17      10712.52      10495.83       310.94 o                         
   2   4  17      14272.79      14468.85       321.43 o                         
   3   4  17        755.75        856.52       104.14 o                         
   4   4  17       2695.77       2621.81       110.85 o                         
   5   4  17       1422.13       1603.97       105.87 o                         
   6   4  17        705.84        705.02       116.75 o                         
   7   4  17       2477.85       2533.70       147.35 o                         
   8   4  17       3103.03       3087.36       170.11 o                         
   9   4  17       6307.44       5625.20       191.31 o                         
   1   5  17         18.81        105.73        97.88 o                         
   2   5  17        127.74        151.88        93.89 o                         
   3   5  17        269.47        341.63       110.17 o                         
   4   5  17        189.66        260.15       103.06 o                         
   5   5  17        994.55        921.92       111.33 o                         
   6   5  17       1472.40       1511.15       117.00 o                         
   7   5  17         43.84         77.32       132.78 o                         
   8   5  17        119.45        111.31       175.45 o                         
   0   6  17      13901.64      14501.26       565.29 o                         
   1   6  17       6479.21       6518.12       146.40 o                         
   2   6  17       7274.36       7298.97       224.28 o                         
   3   6  17       1963.45       1855.11       100.25 o                         
   4   6  17        489.47        462.26       107.70 o                         
   5   6  17        181.05        245.90       122.35 o                         
   6   6  17         12.08         -3.82       120.13 o                         
   7   6  17       1584.60       1538.94       176.40 o                         
   8   6  17        722.39       1100.55       160.77 o                         
   1   7  17       3928.83       3967.76       107.12 o                         
   2   7  17       7989.03       8265.07       184.35 o                         
   3   7  17      16107.95      16113.47       396.67 o                         
   4   7  17      21615.24      22368.74       519.53 o                         
   5   7  17      16458.84      16831.36       383.56 o                         
   6   7  17      16090.04      16127.97       279.60 o                         
   7   7  17       7638.11       7622.10       255.65 o                         
   8   7  17       6494.22       6477.18       221.01 o                         
   0   8  17      44530.11      44875.40      1905.54 o                         
   1   8  17      29533.66      29396.97       837.38 o                         
   2   8  17      24134.88      24216.60       726.25 o                         
   3   8  17      14681.48      14641.20       370.40 o                         
   4   8  17       3084.50       3094.59       115.46 o                         
   5   8  17        160.42        227.43       117.10 o                         
   6   8  17       1307.29       1533.54       131.13 o                         
   7   8  17       6013.31       6236.78       192.74 o                         
   8   8  17       7500.08       7186.37       192.01 o                         
   1   9  17       2420.76       2487.59       105.60 o                         
   2   9  17       6402.61       6930.25       187.66 o                         
   3   9  17       6831.51       6808.56       178.14 o                         
   4   9  17      13547.99      13300.74       198.42 o                         
   5   9  17      11112.77      11315.62       175.46 o                         
   6   9  17       9104.04       9039.14       149.74 o                         
   7   9  17       4449.29       4529.94       276.56 o                         
   8   9  17       4236.02       4100.88       185.83 o                         
   0  10  17       1775.76       1810.64       149.15 o                         
   1  10  17       3294.72       2993.67       124.29 o                         
   2  10  17       1455.92       1506.43       127.72 o                         
   3  10  17        540.44        515.14       120.35 o                         
   4  10  17          9.53        -17.25       118.19 o                         
   5  10  17        114.65        151.70       155.09 o                         
   6  10  17         36.29        115.60       130.11 o                         
   7  10  17        849.65       1164.23       212.94 o                         
   1  11  17        238.57        306.88       119.41 o                         
   2  11  17       1346.52       1218.89       131.35 o                         
   3  11  17        254.48        356.59       112.83 o                         
   4  11  17       1124.34       1216.41       121.33 o                         
   5  11  17       2952.85       2974.31       141.76 o                         
   6  11  17       2540.51       2582.64       145.82 o                         
   7  11  17       1197.88       1161.30       177.73 o                         
   0  12  17      30906.46      30268.97       486.17 o                         
   1  12  17      19563.32      18871.09       226.00 o                         
   2  12  17       8507.13       8606.63       185.34 o                         
   3  12  17       2073.95       2121.52       115.08 o                         
   4  12  17       1032.03        939.08       147.84 o                         
   5  12  17        286.24        304.76       130.89 o                         
   6  12  17        476.14        659.01       158.80 o                         
   7  12  17       3384.40       3358.73       187.04 o                         
   1  13  17       2346.13       2277.44       132.97 o                         
   2  13  17       9553.35       9291.52       159.75 o                         
   3  13  17      11954.19      11768.17       299.42 o                         
   4  13  17      19578.99      19541.58       282.11 o                         
   5  13  17      12515.63      13081.68       261.82 o                         
   6  13  17      15326.13      15689.05       305.01 o                         
   0  14  17      15604.27      15410.25       421.09 o                         
   1  14  17       6276.09       6250.47       180.82 o                         
   2  14  17       8507.62       8496.00       133.41 o                         
   3  14  17       2762.15       2646.47       144.24 o                         
   4  14  17       1118.13       1377.92       128.45 o                         
   5  14  17        158.67        204.14       166.88 o                         
   6  14  17        427.14        698.21       192.72 o                         
   1  15  17         92.52        157.37       121.22 o                         
   2  15  17       2380.29       2463.04       152.24 o                         
   3  15  17       1099.76        976.25       136.21 o                         
   4  15  17       1994.76       2014.20       157.68 o                         
   5  15  17       1398.49       1488.26       151.51 o                         
   0  16  17       1372.50       1479.44       177.57 o                         
   1  16  17        797.26        889.76       138.46 o                         
   2  16  17       1780.47       1551.48       137.09 o                         
   3  16  17         27.47         96.12       156.40 o                         
   4  16  17        985.35       1090.74       149.81 o                         
   1  17  17        322.08        283.48       132.85 o                         
   2  17  17       2073.55       2091.30       121.78 o                         
   3  17  17       5442.54       5224.47       145.84 o                         
   0  18  17      14813.20      14727.64       264.18 o                         
   1  18  17      10973.04      10835.61       179.23 o                         
   2  18  17      11822.06      11340.34       156.86 o                         
   0   0  18       6314.03       6535.30       315.94 o                         
   1   0  18      82014.73      80297.34      2826.59 o                         
   2   0  18       1381.48       1406.10       129.77 o                         
   3   0  18      25237.70      25114.80       773.55 o                         
   4   0  18         37.24        110.52       158.61 o                         
   5   0  18       1733.91       1802.48       157.59 o                         
   6   0  18        839.66        844.04       187.09 o                         
   7   0  18      11098.15      11396.32       311.91 o                         
   8   0  18        710.12       1130.58       216.74 o                         
   1   1  18       2658.29       2838.90       114.10 o                         
   2   1  18        497.79        516.88        93.72 o                         
   3   1  18      27620.98      28115.30       526.52 o                         
   4   1  18       1329.13       1325.05       102.47 o                         
   5   1  18      39987.89      39503.55       656.45 o                         
   6   1  18       2044.47       2081.20       123.89 o                         
   7   1  18      11194.16      11592.67       341.97 o                         
   8   1  18        327.12        338.31       136.69 o                         
   0   2  18        285.88        431.13       149.48 o                         
   1   2  18       8579.66       8813.09       180.39 o                         
   2   2  18        335.29        413.41       107.85 o                         
   3   2  18       4418.86       4341.28       113.59 o                         
   4   2  18         12.78         32.58        97.60 o                         
   5   2  18        718.32        752.50       102.36 o                         
   6   2  18         29.80         88.32       103.22 o                         
   7   2  18       1198.16       1266.41       121.06 o                         
   8   2  18        147.17        178.71       152.78 o                         
   1   3  18        140.80        267.96        99.25 o                         
   2   3  18        586.93        678.07       103.19 o                         
   3   3  18        931.15        998.42       101.52 o                         
   4   3  18          1.16         68.22       103.15 o                         
   5   3  18       4327.39       4557.71       127.39 o                         
   6   3  18         21.03         29.00       108.89 o                         
   7   3  18        528.27        663.37       125.62 o                         
   8   3  18          8.75         99.94       135.52 o                         
   0   4  18        485.94        446.69       138.65 o                         
   1   4  18      39133.91      39329.60       935.55 o                         
   2   4  18        312.01        299.04       103.76 o                         
   3   4  18      12699.36      12775.49       210.91 o                         
   4   4  18         30.05         66.18        95.69 o                         
   5   4  18         12.69         75.06       109.28 o                         
   6   4  18         80.38        190.83       115.28 o                         
   7   4  18       5555.67       6089.86       131.97 o                         
   8   4  18        617.58        610.50       156.19 o                         
   1   5  18       7861.29       8219.07       212.13 o                         
   2   5  18        398.23        543.48       103.77 o                         
   3   5  18      41997.07      41065.44      1015.63 o                         
   4   5  18        822.31        992.23       108.16 o                         
   5   5  18      35132.59      36206.91       727.11 o                         
   6   5  18        145.91        345.63       108.53 o                         
   7   5  18      22991.80      22767.81       484.78 o                         
   8   5  18          4.71        127.81       158.80 o                         
   0   6  18       1302.88       1465.04       141.06 o                         
   1   6  18      40936.23      41579.88      1002.40 o                         
   2   6  18        214.13        374.80        97.69 o                         
   3   6  18      17877.43      18052.63       412.78 o                         
   4   6  18         25.10        101.33       103.14 o                         
   5   6  18         90.10        219.23       113.92 o                         
   6   6  18        199.82        250.62       109.82 o                         
   7   6  18       6730.19       6790.36       152.53 o                         
   8   6  18        400.69        489.75       161.82 o                         
   1   7  18        183.60        184.18        95.73 o                         
   2   7  18        130.20        172.64        97.01 o                         
   3   7  18       9716.36       9918.80       265.98 o                         
   4   7  18        127.98        275.85        97.82 o                         
   5   7  18      11369.93      11769.65       314.85 o                         
   6   7  18        173.23        177.81       118.12 o                         
   7   7  18       3551.06       3527.06       251.89 o                         
   8   7  18        194.04        156.37       178.01 o                         
   0   8  18        148.61        166.51       135.86 o                         
   1   8  18         78.83        147.32       102.19 o                         
   2   8  18         92.22         66.97        96.39 o                         
   3   8  18        966.83        862.84       107.56 o                         
   4   8  18         39.58        108.28       106.98 o                         
   5   8  18         12.89        -43.76       120.51 o                         
   6   8  18         35.40        -29.51       140.69 o                         
   7   8  18         60.13         58.22       172.39 o                         
   1   9  18        214.88        340.35       109.44 o                         
   2   9  18        522.34        436.82       109.26 o                         
   3   9  18      16562.42      16538.83       385.78 o                         
   4   9  18        275.17        348.16       117.50 o                         
   5   9  18      20562.01      20513.89       368.29 o                         
   6   9  18         69.44        299.10       148.05 o                         
   7   9  18       7222.45       7631.91       342.18 o                         
   0  10  18       6822.86       6920.97       289.14 o                         
   1  10  18      50686.68      49926.52       988.80 o                         
   2  10  18        702.26        582.25       130.06 o                         
   3  10  18      12443.97      12370.33       285.27 o                         
   4  10  18        435.57        480.45       118.40 o                         
   5  10  18        303.02        250.18       133.41 o                         
   6  10  18         31.68        101.86       144.97 o                         
   7  10  18       8560.52       8393.11       184.55 o                         
   1  11  18       4221.68       4410.47       117.30 o                         
   2  11  18       1138.19       1221.45       124.25 o                         
   3  11  18      20684.78      20433.36       375.07 o                         
   4  11  18        124.11        168.23       128.72 o                         
   5  11  18      30123.43      30400.95       638.92 o                         
   6  11  18        710.86        640.04       144.31 o                         
   7  11  18      14572.16      13701.48       212.97 o                         
   0  12  18         17.69         94.71       162.18 o                         
   1  12  18      10618.83      10183.16       147.70 o                         
   2  12  18        104.83        188.27       117.81 o                         
   3  12  18       3674.82       3718.42       134.77 o                         
   4  12  18         13.94        102.04       117.37 o                         
   5  12  18         84.67        137.54       165.23 o                         
   6  12  18        218.64        287.90       144.36 o                         
   1  13  18        322.83        329.85       132.23 o                         
   2  13  18         29.87        157.31       144.29 o                         
   3  13  18         81.21        117.68       131.92 o                         
   4  13  18         53.35         60.05       132.20 o                         
   5  13  18          6.34        305.90       137.91 o                         
   6  13  18        385.39        421.08       177.33 o                         
   0  14  18        362.27        441.41       189.31 o                         
   1  14  18      12356.31      12102.74       219.64 o                         
   2  14  18        211.21        142.28       123.04 o                         
   3  14  18       5389.13       5156.85       163.52 o                         
   4  14  18          4.20         91.54       134.75 o                         
   5  14  18        135.94        131.70       166.34 o                         
   1  15  18       2682.78       2758.30       147.98 o                         
   2  15  18        135.84        238.45       133.37 o                         
   3  15  18      14842.05      14777.45       256.98 o                         
   4  15  18        811.00        732.34       129.79 o                         
   0  16  18        753.52        809.65       209.96 o                         
   1  16  18      24785.82      24341.38       369.57 o                         
   2  16  18        845.35        926.69       137.78 o                         
   3  16  18      11719.22      11452.19       234.05 o                         
   4  16  18         93.93         18.76       152.36 o                         
   1  17  18        490.11        634.78       133.17 o                         
   2  17  18         74.81        271.56       152.56 o                         
   3  17  18       8133.06       7767.23       141.97 o                         
   0  18  18          3.63         30.01       179.14 o                         
   1  18  18        599.13        262.80       318.95 o                         
   1   1  19        156.39        211.43       102.93 o                         
   2   1  19       9297.66       9338.61       189.80 o                         
   3   1  19       1967.04       2028.57       103.64 o                         
   4   1  19      14544.89      14531.71       395.96 o                         
   5   1  19       2742.08       2857.86       107.20 o                         
   6   1  19       9331.01       9340.39       265.49 o                         
   7   1  19       1297.72       1303.98       140.40 o                         
   8   1  19       1163.33       1139.54       150.18 o                         
   0   2  19      46134.63      46278.56      2435.82 o                         
   1   2  19      10199.55      10381.73       254.12 o                         
   2   2  19      25991.38      26347.12       653.80 o                         
   3   2  19       2348.10       2339.16       113.95 o                         
   4   2  19       7664.66       7702.59       163.72 o                         
   5   2  19         22.73        160.52       112.80 o                         
   6   2  19       2720.45       2868.42       131.63 o                         
   7   2  19       1813.44       2085.81       126.42 o                         
   8   2  19       9419.88       9829.21       292.27 o                         
   1   3  19       2337.93       2367.10       115.06 o                         
   2   3  19      12263.89      12155.69       375.25 o                         
   3   3  19       6870.92       6980.86       123.45 o                         
   4   3  19      36008.93      36438.77       817.81 o                         
   5   3  19       3895.96       3918.41       114.61 o                         
   6   3  19      15210.50      16028.29       271.93 o                         
   7   3  19       3740.89       3615.48       136.75 o                         
   8   3  19       5723.38       5505.79       198.73 o                         
   0   4  19      28943.75      29956.31      1163.50 o                         
   1   4  19       5113.28       4927.97       162.48 o                         
   2   4  19      17162.74      16976.38       479.04 o                         
   3   4  19       2030.62       2004.94        98.19 o                         
   4   4  19         33.48        101.97       110.80 o                         
   5   4  19          0.49        -10.83       112.36 o                         
   6   4  19        463.90        482.76       116.74 o                         
   7   4  19       1026.15        925.03       119.92 o                         
   8   4  19       5323.33       5198.01       152.77 o                         
   1   5  19        616.25        498.51       122.38 o                         
   2   5  19         77.17        135.63       101.07 o                         
   3   5  19        577.23        571.72       110.92 o                         
   4   5  19        376.46        562.15       112.82 o                         
   5   5  19        117.28        111.36       114.67 o                         
   6   5  19        115.72         58.91       117.12 o                         
   7   5  19         12.82         13.72       123.87 o                         
   8   5  19         62.88         61.06       172.47 o                         
   0   6  19       8327.40       8631.57       329.62 o                         
   1   6  19       1482.73       1439.38       104.87 o                         
   2   6  19       3951.64       3887.61       111.43 o                         
   3   6  19        741.65        732.75       102.64 o                         
   4   6  19        842.25       1078.91       109.36 o                         
   5   6  19          1.06         31.37       105.84 o                         
   6   6  19        511.03        567.04       114.45 o                         
   7   6  19        469.38        517.30       134.02 o                         
   1   7  19        596.14        695.63       104.85 o                         
   2   7  19       5923.61       6072.39       174.28 o                         
   3   7  19       3891.47       3796.85       105.74 o                         
   4   7  19      30509.28      30870.49       783.92 o                         
   5   7  19       7405.31       7716.38       194.42 o                         
   6   7  19      17112.43      17072.70       165.26 o                         
   7   7  19       4247.20       4153.25       154.71 o                         
   0   8  19      33620.89      33720.71      1745.67 o                         
   1   8  19       5750.31       5748.39       157.61 o                         
   2   8  19      32698.86      32481.72       862.66 o                         
   3   8  19       2301.18       2329.91       107.25 o                         
   4   8  19       3485.51       3688.15       138.10 o                         
   5   8  19         47.14        197.12       141.49 o                         
   6   8  19       3718.51       4029.03       153.60 o                         
   7   8  19        935.94       1139.10       143.14 o                         
   1   9  19          8.77         57.57       112.50 o                         
   2   9  19       7571.53       7622.61       213.58 o                         
   3   9  19       2490.36       2612.29       112.68 o                         
   4   9  19      16178.47      16527.92       210.23 o                         
   5   9  19       4923.20       4897.61       159.57 o                         
   6   9  19      16883.96      16842.30       396.02 o                         
   7   9  19       1916.38       1708.81       170.83 o                         
   0  10  19       4373.70       3952.89       232.88 o                         
   1  10  19       1407.67       1277.58       104.90 o                         
   2  10  19        158.13        240.76       111.92 o                         
   3  10  19        132.03        106.88       134.40 o                         
   4  10  19        333.42        210.84       152.27 o                         
   5  10  19         13.46         17.61       127.32 o                         
   6  10  19        455.87        623.99       147.88 o                         
   1  11  19        323.44        427.33       118.61 o                         
   2  11  19        207.20        444.91       126.35 o                         
   3  11  19        123.65        219.00       128.39 o                         
   4  11  19       2555.54       2633.50       153.53 o                         
   5  11  19        629.85        650.97       136.41 o                         
   6  11  19       2729.83       2653.63       165.35 o                         
   0  12  19      24018.78      24058.22       295.78 o                         
   1  12  19       4222.16       4342.84       141.62 o                         
   2  12  19      12446.28      12524.22       163.53 o                         
   3  12  19        420.28        615.66       128.77 o                         
   4  12  19       1864.73       1984.16       156.52 o                         
   5  12  19         64.43         57.81       132.57 o                         
   6  12  19       1256.11       1170.06       155.07 o                         
   1  13  19        733.49        836.15       137.19 o                         
   2  13  19       8158.55       8279.01       238.51 o                         
   3  13  19       4086.97       4212.06       133.73 o                         
   4  13  19      23931.64      23207.48       438.87 o                         
   5  13  19       4549.55       4380.58       167.09 o                         
   0  14  19      14895.54      14957.97       535.86 o                         
   1  14  19       2304.60       2192.40       129.78 o                         
   2  14  19       7619.57       7716.13       168.82 o                         
   3  14  19       1854.83       2056.77       149.68 o                         
   4  14  19       1763.20       1830.62       140.91 o                         
   5  14  19         96.66        146.90       407.07 o                         
   1  15  19         79.95        117.89       135.79 o                         
   2  15  19        745.80        809.82       133.45 o                         
   3  15  19         51.05        105.86       160.30 o                         
   4  15  19       2213.54       2073.52       157.73 o                         
   0  16  19       2075.51       2066.46       193.21 o                         
   1  16  19        167.20        335.03       134.41 o                         
   2  16  19        355.19        476.90       135.30 o                         
   3  16  19        678.96        728.12       132.81 o                         
   1  17  19        308.58        355.65       136.45 o                         
   0   0  20      39667.75      38658.80      2313.33 o                         
   1   0  20      25209.55      24509.11      1114.76 o                         
   2   0  20      28063.10      28400.52      1286.99 o                         
   3   0  20       4003.79       4047.49       152.18 o                         
   4   0  20       6637.67       6252.78       166.28 o                         
   5   0  20        369.80        622.05       170.41 o                         
   6   0  20       1141.47       1319.12       180.73 o                         
   7   0  20       1405.36       1776.32       161.22 o                         
   8   0  20      14621.68      13923.01       264.21 o                         
   1   1  20       1047.64       1116.46       109.67 o                         
   2   1  20      12102.53      11839.60       391.03 o                         
   3   1  20       5186.05       5061.34       122.04 o                         
   4   1  20      20185.90      20664.85       403.05 o                         
   5   1  20       5519.49       5587.82       135.67 o                         
   6   1  20      13523.04      13732.29       263.16 o                         
   7   1  20       2309.81       2469.51       135.11 o                         
   8   1  20       6202.93       5893.42       331.73 o                         
   0   2  20       7833.27       7685.22       333.54 o                         
   1   2  20       2033.79       2144.14       108.53 o                         
   2   2  20       5239.06       5416.69       153.85 o                         
   3   2  20        507.54        584.30       109.70 o                         
   4   2  20        194.22        286.03       100.32 o                         
   5   2  20         18.45          0.60       115.22 o                         
   6   2  20        447.71        449.14       131.98 o                         
   7   2  20         89.20        215.48       118.29 o                         
   8   2  20        684.63        735.02       266.27 o                         
   1   3  20        514.24        554.68        99.93 o                         
   2   3  20        786.10        795.06       104.83 o                         
   3   3  20         22.84         81.24       109.34 o                         
   4   3  20       1733.33       1646.16       101.08 o                         
   5   3  20        606.66        775.75       118.57 o                         
   6   3  20       1916.50       2005.35       109.87 o                         
   7   3  20        208.42        364.06       127.35 o                         
   0   4  20      24926.41      25470.93      1343.50 o                         
   1   4  20       3316.78       3448.94       144.53 o                         
   2   4  20      11663.96      11235.29       269.63 o                         
   3   4  20       1303.99       1489.02       115.87 o                         
   4   4  20        207.69        319.78       114.94 o                         
   5   4  20          5.55         61.66       116.05 o                         
   6   4  20        971.63       1249.66       118.90 o                         
   7   4  20       2588.69       2821.64       145.75 o                         
   1   5  20        214.82        223.16       101.86 o                         
   2   5  20      13816.27      13721.61       262.28 o                         
   3   5  20       8733.93       8408.68       215.95 o                         
   4   5  20      19919.94      20676.20       293.00 o                         
   5   5  20       8120.76       8110.74       168.26 o                         
   6   5  20      22405.70      22017.64       371.07 o                         
   7   5  20       1718.89       1871.01       139.13 o                         
   0   6  20      31571.89      30356.27      1020.29 o                         
   1   6  20       6024.55       5897.88       197.15 o                         
   2   6  20      13613.11      13899.40       395.98 o                         
   3   6  20       1453.94       1547.88       109.12 o                         
   4   6  20       2670.84       2726.47       117.60 o                         
   5   6  20        164.61        238.17       117.29 o                         
   6   6  20       1205.01       1282.36       138.08 o                         
   7   6  20       2405.79       2527.51       149.18 o                         
   1   7  20        296.02        282.41       107.93 o                         
   2   7  20       2798.13       2963.39       113.77 o                         
   3   7  20       1339.52       1384.09       115.15 o                         
   4   7  20       7620.66       8042.21       220.87 o                         
   5   7  20       1103.21       1036.80       117.13 o                         
   6   7  20       3678.11       3681.17       133.11 o                         
   7   7  20        782.86        839.21       152.12 o                         
   0   8  20        114.20        155.43       141.58 o                         
   1   8  20         40.06         92.76       112.97 o                         
   2   8  20         90.56        215.16       126.54 o                         
   3   8  20         25.32        163.89       110.30 o                         
   4   8  20         19.64        -56.54       116.45 o                         
   5   8  20          1.82        -12.24       107.74 o                         
   6   8  20         11.57        203.49       155.92 o                         
   7   8  20         40.25        165.30       146.64 o                         
   1   9  20        150.99        170.16       108.53 o                         
   2   9  20       3352.15       3515.46       125.88 o                         
   3   9  20       3597.66       3780.33       142.02 o                         
   4   9  20      11332.69      11250.66       253.79 o                         
   5   9  20       2654.89       2753.61       126.88 o                         
   6   9  20       9183.08       9111.77       325.41 o                         
   0  10  20      34976.75      35087.50      1054.25 o                         
   1  10  20       8863.89       9017.23       211.58 o                         
   2  10  20      13106.39      13382.13       215.85 o                         
   3  10  20       2571.05       2360.11       130.30 o                         
   4  10  20       3534.94       3569.72       127.62 o                         
   5  10  20         58.94         17.18       146.77 o                         
   6  10  20       1612.27       1713.80       167.49 o                         
   1  11  20       1072.29       1099.39       131.67 o                         
   2  11  20       9461.51       9417.94       198.79 o                         
   3  11  20       3126.36       3226.85       129.77 o                         
   4  11  20      17010.44      16938.94       544.34 o                         
   5  11  20       6873.47       7026.34       338.07 o                         
   0  12  20       6736.37       6865.75       264.93 o                         
   1  12  20        919.07       1097.78       129.63 o                         
   2  12  20       4782.46       4736.77       145.31 o                         
   3  12  20        372.01        361.71       129.50 o                         
   4  12  20        112.79         80.32       136.79 o                         
   5  12  20        124.68        354.53       163.44 o                         
   1  13  20         20.67        149.53       142.04 o                         
   2  13  20        280.23        231.66       123.42 o                         
   3  13  20         10.95        172.84       136.51 o                         
   4  13  20         88.11         77.25       143.35 o                         
   0  14  20       6560.38       6461.84       218.84 o                         
   1  14  20       3649.30       3871.00       152.89 o                         
   2  14  20       4721.31       4614.60       146.62 o                         
   3  14  20        577.62        798.20       137.77 o                         
   4  14  20        789.72        728.79       133.51 o                         
   1  15  20        213.17        123.77       140.22 o                         
   2  15  20       5953.01       5867.07       163.36 o                         
   3  15  20       3358.39       3365.99       160.73 o                         
   0  16  20      19372.85      17551.21       270.37 o                         
   1  16  20       5527.52       5101.36       157.28 o                         
   1   1  21       1241.63       1369.56       107.72 o                         
   2   1  21          6.02         15.73       110.22 o                         
   3   1  21       6464.47       6309.38       230.51 o                         
   4   1  21        245.42        396.35       118.45 o                         
   5   1  21      11096.05      11320.65       150.89 o                         
   6   1  21        406.44        483.62       112.67 o                         
   7   1  21       7097.37       6722.87       161.67 o                         
   0   2  21         67.08        170.03       133.18 o                         
   1   2  21      41130.42      42240.34      1141.92 o                         
   2   2  21        511.04        626.89       108.77 o                         
   3   2  21      15507.38      15790.51       360.68 o                         
   4   2  21          2.76         28.42       107.58 o                         
   5   2  21         53.51        132.62       118.44 o                         
   6   2  21        428.81        408.60       121.78 o                         
   7   2  21       8051.56       7834.83       191.39 o                         
   1   3  21       3642.53       3754.98       116.90 o                         
   2   3  21        114.05         66.75       101.52 o                         
   3   3  21      26809.55      27866.54       505.99 o                         
   4   3  21        167.26        471.01       117.23 o                         
   5   3  21      25376.21      25687.80       768.83 o                         
   6   3  21        194.91        336.38       128.31 o                         
   7   3  21      14995.30      14159.98       299.48 o                         
   0   4  21          8.99         37.56       135.53 o                         
   1   4  21      13301.77      13641.39       390.51 o                         
   2   4  21        113.89        160.07       105.99 o                         
   3   4  21       4928.61       4990.34       128.10 o                         
   4   4  21         47.19        184.37       101.21 o                         
   5   4  21        119.57        319.10       108.26 o                         
   6   4  21          4.51         23.43       113.56 o                         
   7   4  21       3677.39       3598.22       161.43 o                         
   1   5  21         23.20        -28.83       100.88 o                         
   2   5  21        645.03        635.14       114.46 o                         
   3   5  21        346.85        486.70       114.67 o                         
   4   5  21        104.62        147.12       107.34 o                         
   5   5  21        529.04        840.68       116.51 o                         
   6   5  21          0.15          5.80       118.57 o                         
   7   5  21        101.74        146.13       138.10 o                         
   0   6  21        344.97        392.51       137.61 o                         
   1   6  21       6812.38       6924.07       198.66 o                         
   2   6  21        121.03        221.59       104.17 o                         
   3   6  21        378.39        511.92       104.89 o                         
   4   6  21          4.45         20.08       118.69 o                         
   5   6  21        166.97        324.02       130.00 o                         
   6   6  21         29.57        -35.37       119.53 o                         
   1   7  21       3087.93       3112.55       116.95 o                         
   2   7  21         47.20        180.66       100.33 o                         
   3   7  21      21906.27      22384.93       668.56 o                         
   4   7  21        350.27        296.82       119.67 o                         
   5   7  21      27388.46      27796.85       550.50 o                         
   6   7  21        423.87        476.75       130.37 o                         
   0   8  21         98.14        225.86       155.31 o                         
   1   8  21      35571.11      35907.10      1164.08 o                         
   2   8  21        970.06       1046.57       117.45 o                         
   3   8  21      11554.81      11521.58       322.83 o                         
   4   8  21        458.31        562.09       121.36 o                         
   5   8  21         13.31         82.00       134.04 o                         
   6   8  21         82.78         89.81       137.81 o                         
   1   9  21       2854.89       3063.45       129.27 o                         
   2   9  21         11.57         53.10       124.27 o                         
   3   9  21      10813.69      11367.03       341.16 o                         
   4   9  21        163.99        168.78       120.67 o                         
   5   9  21      20381.68      20071.01       294.77 o                         
   6   9  21         40.77        260.58       153.05 o                         
   0  10  21       1216.40       1225.84       153.17 o                         
   1  10  21       3115.07       3161.79       119.91 o                         
   2  10  21        145.58        250.48       115.07 o                         
   3  10  21        239.85        358.26       142.84 o                         
   4  10  21         17.94        198.03       141.98 o                         
   5  10  21         30.76         72.12       143.61 o                         
   1  11  21        660.26        790.66       114.87 o                         
   2  11  21         40.92         31.62       134.01 o                         
   3  11  21       1772.47       1910.33       141.92 o                         
   4  11  21          1.24        109.98       129.41 o                         
   5  11  21       3220.43       3223.53       152.40 o                         
   0  12  21          9.88        176.90       178.35 o                         
   1  12  21      21802.00      21362.15       229.35 o                         
   2  12  21        173.01        244.30       137.93 o                         
   3  12  21       6350.39       6378.58       152.33 o                         
   4  12  21         63.41         58.34       132.81 o                         
   1  13  21       3214.53       3221.10       138.33 o                         
   2  13  21         33.06         38.55       139.95 o                         
   3  13  21      18643.33      17958.29       401.69 o                         
   4  13  21        310.46        353.03       145.51 o                         
   0  14  21        349.96        475.33       208.70 o                         
   1  14  21      17197.77      16554.39       350.77 o                         
   2  14  21         87.70         88.90       136.03 o                         
   3  14  21       4896.87       4819.17       183.81 o                         
   1  15  21         80.52         92.02       152.01 o                         
   0   0  22      24226.65      26542.80      1406.14 o                         
   1   0  22      15297.24      15809.78       623.28 o                         
   2   0  22      16987.33      17371.25       721.62 o                         
   3   0  22      10128.83      10271.54       355.71 o                         
   4   0  22       4819.81       5243.10       181.39 o                         
   5   0  22         24.51          5.81       180.70 o                         
   6   0  22       2596.39       2688.59       215.11 o                         
   7   0  22       2538.16       2365.89       184.95 o                         
   1   1  22       1497.96       1524.43       111.99 o                         
   2   1  22       5189.96       5170.17       194.43 o                         
   3   1  22       7655.55       7805.91       270.84 o                         
   4   1  22      11958.12      12095.60       251.38 o                         
   5   1  22       8671.03       8600.18       247.30 o                         
   6   1  22       9712.52       9649.51       250.84 o                         
   7   1  22       4500.14       4358.50       135.66 o                         
   0   2  22       2084.11       2416.86       163.70 o                         
   1   2  22       1777.25       1874.17       116.97 o                         
   2   2  22       2561.98       2553.44       141.36 o                         
   3   2  22        716.30        770.28       119.18 o                         
   4   2  22        759.86        792.33       111.14 o                         
   5   2  22        176.07        192.31       117.79 o                         
   6   2  22         16.56        -37.12       112.53 o                         
   1   3  22         63.62        271.80       100.28 o                         
   2   3  22       1203.91       1369.78       115.53 o                         
   3   3  22         33.24        116.48       103.69 o                         
   4   3  22        664.95        814.33       108.55 o                         
   5   3  22       1125.75       1312.93       116.98 o                         
   6   3  22        944.75        887.47       133.85 o                         
   0   4  22       9649.86      10203.02       489.52 o                         
   1   4  22       7208.61       7538.50       259.55 o                         
   2   4  22       5301.92       5647.30       182.82 o                         
   3   4  22       2095.03       2262.07       106.85 o                         
   4   4  22        505.05        574.18       117.03 o                         
   5   4  22        193.88        234.02       124.34 o                         
   6   4  22       1786.77       1950.99       145.57 o                         
   1   5  22       1765.75       1916.72       108.52 o                         
   2   5  22       3747.50       3980.61       133.21 o                         
   3   5  22       8143.24       8060.66       228.78 o                         
   4   5  22      22524.29      23175.12       579.28 o                         
   5   5  22       9757.93      10126.63       308.08 o                         
   6   5  22       9757.03       9507.04       253.61 o                         
   0   6  22      15143.49      15900.62       648.67 o                         
   1   6  22       7830.62       8139.90       181.14 o                         
   2   6  22      11535.33      12337.10       405.28 o                         
   3   6  22       2776.22       2671.96       118.80 o                         
   4   6  22        565.83        619.55       107.28 o                         
   5   6  22          6.49        131.60       124.94 o                         
   6   6  22       1798.41       1704.82       127.17 o                         
   1   7  22         36.10        124.19       110.88 o                         
   2   7  22       1780.95       1871.20       113.37 o                         
   3   7  22       2484.90       2731.87       119.09 o                         
   4   7  22       2894.00       3116.40       124.85 o                         
   5   7  22       2364.75       2440.13       118.28 o                         
   6   7  22       3271.28       3063.57       123.71 o                         
   0   8  22        445.73        332.51       140.94 o                         
   1   8  22          3.45         38.72       121.19 o                         
   2   8  22        244.71        391.98       116.35 o                         
   3   8  22         84.03        159.85       112.40 o                         
   4   8  22        340.22        242.43       117.65 o                         
   5   8  22          4.27        -82.22       119.01 o                         
   1   9  22         11.26        220.08       132.94 o                         
   2   9  22       3019.91       3212.06       122.89 o                         
   3   9  22       3070.73       3154.61       118.26 o                         
   4   9  22       7001.77       6992.26       163.80 o                         
   5   9  22       5117.11       5181.74       205.26 o                         
   0  10  22      17033.07      17602.84       777.73 o                         
   1  10  22      12375.72      12654.90       336.46 o                         
   2  10  22      10064.51      10233.25       298.39 o                         
   3  10  22       5973.52       5632.28       173.16 o                         
   4  10  22        828.69        751.02       151.86 o                         
   5  10  22         56.62        110.95       147.45 o                         
   1  11  22       1430.59       1644.43       131.59 o                         
   2  11  22       6587.31       6340.89       139.69 o                         
   3  11  22       4916.02       4796.81       148.80 o                         
   4  11  22      12942.08      12472.04       540.04 o                         
   0  12  22       9044.00       8388.90       209.74 o                         
   1  12  22       2887.91       2721.59       160.55 o                         
   2  12  22       2317.89       2359.37       157.23 o                         
   3  12  22       1543.64       1659.34       157.98 o                         
   1  13  22         21.39        139.74       129.36 o                         
   2  13  22         17.17        222.63       154.05 o                         
   3  13  22        121.70        355.29       179.71 o                         
   0  14  22       3400.47       3346.48       189.75 o                         
   1  14  22       1515.05       1752.79       143.41 o                         
   1   1  23         21.27         18.57       120.11 o                         
   2   1  23       3834.74       4067.75       117.56 o                         
   3   1  23        101.55        100.02       118.71 o                         
   4   1  23       5820.65       5893.55       185.89 o                         
   5   1  23        855.81        888.03       128.76 o                         
   6   1  23       9541.77       9040.76       201.93 o                         
   0   2  23      29107.97      29823.47      1481.84 o                         
   1   2  23       1682.55       1877.44       123.89 o                         
   2   2  23      17721.81      18274.87       420.57 o                         
   3   2  23         85.04        111.42       122.14 o                         
   4   2  23       2045.20       2217.47       114.84 o                         
   5   2  23         96.50        265.44       110.21 o                         
   6   2  23       2665.70       2573.49       129.01 o                         
   1   3  23        167.09        337.72       108.86 o                         
   2   3  23      11964.95      12356.50       348.08 o                         
   3   3  23       1759.52       1829.67       116.87 o                         
   4   3  23      20278.79      21125.11       531.24 o                         
   5   3  23       1978.08       2057.91       120.91 o                         
   6   3  23      16166.29      15119.05       373.12 o                         
   0   4  23      11727.32      12069.34       595.81 o                         
   1   4  23        273.73        272.80       111.73 o                         
   2   4  23       6589.68       6378.00       127.79 o                         
   3   4  23       1500.89       1409.61       124.31 o                         
   4   4  23        504.19        606.41       119.27 o                         
   5   4  23         79.91        209.43       128.82 o                         
   6   4  23        343.27        582.33       140.89 o                         
   1   5  23         33.72        157.01       129.74 o                         
   2   5  23        421.24        587.37       110.34 o                         
   3   5  23        211.51        248.50       109.78 o                         
   4   5  23        385.38        389.81       111.47 o                         
   5   5  23         23.76         74.77       117.82 o                         
   0   6  23      10460.33      10842.73       325.09 o                         
   1   6  23         45.18         45.61       111.14 o                         
   2   6  23       3055.64       3153.58       117.76 o                         
   3   6  23        219.87        322.87       113.31 o                         
   4   6  23        102.56        292.56       115.22 o                         
   5   6  23        344.07        340.04       119.02 o                         
   1   7  23          4.09        -26.50       108.53 o                         
   2   7  23       5961.95       6267.88       157.94 o                         
   3   7  23       2006.99       2212.37       117.89 o                         
   4   7  23      16172.58      16234.60       336.41 o                         
   5   7  23        554.22        532.85       125.78 o                         
   0   8  23      25029.42      25209.57       964.28 o                         
   1   8  23       1702.15       2040.02       117.62 o                         
   2   8  23      20012.42      20508.45       571.57 o                         
   3   8  23         14.59        238.45       119.86 o                         
   4   8  23       3930.45       3686.92       122.99 o                         
   5   8  23        110.04        189.27       140.57 o                         
   1   9  23         16.54         33.52       127.68 o                         
   2   9  23       6388.43       6361.54       264.92 o                         
   3   9  23       1100.18       1179.30       122.55 o                         
   4   9  23      11964.09      11878.00       224.74 o                         
   0  10  23       2624.50       2492.97       234.94 o                         
   1  10  23        202.20        216.81       109.11 o                         
   2  10  23        545.07        721.46       129.44 o                         
   3  10  23         17.17         44.48       130.90 o                         
   4  10  23        118.07         51.69       156.99 o                         
   1  11  23        141.53         65.62       129.33 o                         
   2  11  23       2807.41       2798.11       145.51 o                         
   3  11  23        697.02        613.85       145.67 o                         
   0  12  23      13096.99      12756.55       228.92 o                         
   1  12  23        321.29        377.21       165.75 o                         
   2  12  23       8788.49       8767.24       247.22 o                         
   1  13  23        164.82        475.30       481.83 o                         
   0   0  24       2683.49       2932.39       558.21 o                         
   1   0  24      29345.81      29771.09      1051.18 o                         
   2   0  24       6650.52       6766.02       221.67 o                         
   3   0  24       6751.75       6530.37       409.78 o                         
   4   0  24       1549.04       1466.20       178.95 o                         
   5   0  24          0.59        117.74       173.10 o                         
   1   1  24       3115.96       3365.61       125.74 o                         
   2   1  24        256.56        390.13       120.03 o                         
   3   1  24      11809.56      11790.89       360.86 o                         
   4   1  24       2448.08       2520.94       136.94 o                         
   5   1  24      12567.52      12336.52       244.80 o                         
   0   2  24        444.67        655.74       168.98 o                         
   1   2  24       1252.53       1482.53       113.29 o                         
   2   2  24        470.85        560.59       112.31 o                         
   3   2  24       1117.16       1205.34       109.48 o                         
   4   2  24        193.85        215.09       123.72 o                         
   5   2  24          0.15         38.58       117.89 o                         
   1   3  24         69.06        138.94       110.24 o                         
   2   3  24         66.68        196.63       111.23 o                         
   3   3  24        469.89        636.72       133.43 o                         
   4   3  24        182.19        307.05       119.55 o                         
   5   3  24       1131.64       1142.44       133.74 o                         
   0   4  24       1754.11       1950.40       162.36 o                         
   1   4  24      13062.62      13858.29       348.93 o                         
   2   4  24       1741.55       1848.35       128.07 o                         
   3   4  24       4354.22       4547.85       160.95 o                         
   4   4  24         82.05        164.45       122.46 o                         
   5   4  24         22.21         65.89       126.82 o                         
   1   5  24       2608.36       2782.11       119.82 o                         
   2   5  24       1289.85       1401.41       118.97 o                         
   3   5  24      16072.88      16347.31       499.62 o                         
   4   5  24       1309.83       1558.14       129.69 o                         
   5   5  24      18188.60      17673.51       308.64 o                         
   0   6  24       2544.82       2690.18       211.47 o                         
   1   6  24      18315.61      19076.26       415.44 o                         
   2   6  24       1285.52       1466.75       119.07 o                         
   3   6  24       6066.40       5875.03       197.41 o                         
   4   6  24       1046.35       1017.38       139.51 o                         
   1   7  24        773.87        735.38       117.68 o                         
   2   7  24         34.21        198.69       121.89 o                         
   3   7  24       2487.27       2472.97       129.38 o                         
   4   7  24        519.39        717.15       134.14 o                         
   0   8  24        374.91        330.41       170.93 o                         
   1   8  24        347.43        599.82       139.64 o                         
   2   8  24         97.35         68.92       118.56 o                         
   3   8  24        124.26        214.95       123.59 o                         
   4   8  24         79.17        217.03       148.97 o                         
   1   9  24       1562.59       1485.51       138.57 o                         
   2   9  24        396.31        422.73       121.20 o                         
   3   9  24       4692.17       4638.31       147.80 o                         
   0  10  24       4476.78       4217.89       226.72 o                         
   1  10  24      21351.04      21012.66       471.79 o                         
   2  10  24       3451.46       3338.22       157.41 o                         
   1  11  24       1823.35       1843.38       170.10 o                         
   2  11  24       1706.52       1485.87       489.09 o                         
   1   1  25        253.73        298.24       124.51 o                         
   2   1  25       1004.73       1125.29       125.39 o                         
   3   1  25       2396.08       2466.65       123.87 o                         
   4   1  25       2227.59       2447.39       126.72 o                         
   0   2  25       9183.46       9944.87       677.11 o                         
   1   2  25      14505.75      14974.38       491.75 o                         
   2   2  25       4605.14       4490.42       161.26 o                         
   3   2  25       9101.21       8910.74       156.68 o                         
   4   2  25        256.13        408.02       129.74 o                         
   1   3  25       1409.20       1427.44       117.09 o                         
   2   3  25       3387.99       3661.99       184.56 o                         
   3   3  25       9937.15      10330.34       262.45 o                         
   4   3  25       7034.11       6625.46       195.91 o                         
   0   4  25       1917.40       2227.66       185.18 o                         
   1   4  25       4750.86       5054.95       236.22 o                         
   2   4  25       3048.98       2995.36       160.52 o                         
   3   4  25       2321.21       2351.35       129.55 o                         
   4   4  25        510.90        476.80       127.63 o                         
   1   5  25         63.27         12.11       124.11 o                         
   2   5  25        401.51        511.04       136.88 o                         
   3   5  25          4.02         79.91       124.92 o                         
   4   5  25        284.04        343.36       127.17 o                         
   0   6  25       2180.81       2276.04       174.38 o                         
   1   6  25       3522.98       3626.37       127.14 o                         
   2   6  25       2957.97       3084.33       132.05 o                         
   3   6  25       1220.35       1353.50       133.82 o                         
   1   7  25       1048.68       1029.19       133.65 o                         
   2   7  25       2242.39       2355.79       123.00 o                         
   3   7  25       7130.70       7036.19       235.62 o                         
   0   8  25      11122.15      10292.29       596.03 o                         
   1   8  25      17412.96      17563.15       470.42 o                         
   2   8  25       4130.34       4310.72       154.27 o                         
   1   9  25        932.55       1062.50       129.10 o                         
   2   9  25       1708.63       1672.99       130.83 o                         
   0  10  25       1013.76       1161.30       232.27 o                         
   0   0  26      28418.94      30729.62      1476.45 o                         
   1   0  26        346.50        570.26       178.90 o                         
   2   0  26      13581.48      14659.08       590.89 o                         
   3   0  26        233.34        209.89       204.37 o                         
   1   1  26         31.88        127.58       118.78 o                         
   2   1  26       6049.78       6253.18       172.56 o                         
   3   1  26         28.94        137.33       126.80 o                         
   0   2  26       1795.67       1873.72       169.51 o                         
   1   2  26         40.91        221.45       132.58 o                         
   2   2  26       1840.85       1786.86       136.94 o                         
   3   2  26         57.36        178.25       125.28 o                         
   1   3  26          0.02         68.96       125.23 o                         
   2   3  26        410.58        514.05       134.46 o                         
   3   3  26          3.61        246.73       122.74 o                         
   0   4  26      14412.82      14522.64       789.64 o                         
   1   4  26        164.20        365.47       123.29 o                         
   2   4  26       9066.05       9256.50       192.18 o                         
   3   4  26        167.46        388.23       132.09 o                         
   1   5  26        150.14        330.66       134.90 o                         
   2   5  26       6541.31       6685.17       136.32 o                         
   3   5  26        119.67         94.92       314.25 o                         
   0   6  26      16096.12      16053.82       477.49 o                         
   1   6  26         64.22        286.44       150.18 o                         
   2   6  26      15577.49      15296.27       497.75 o                         
   1   7  26         33.76        274.38       134.65 o                         
   1   1  27       1056.11       1225.80       147.67 o                         
   2   1  27        347.84        411.93       133.32 o                         
   0   2  27       5296.02       4937.04       200.06 o                         
   1   2  27      12743.10      12861.08       535.22 o                         
   2   2  27       3896.82       3645.37       125.76 o                         
   1   3  27       2473.32       2431.90       131.99 o                         
   0   4  27       4244.94       4192.07       218.38 o                         
   1   4  27       6145.56       5924.39       242.03 o                         
                                                                                
