# Supplementary material for: Crystal structures of two ytterbium(III) complexes comprising alkynylamidinate ligands
Source: Acta Crystallogr E Crystallogr Commun. 2016 Aug 2;72(Pt 9):1229–33. doi: 10.1107/S2056989016012135 (PMC5120694; doi:10.1107/S2056989016012135)
Supplement: Supplementary file 3 [file e-72-01229-li0065_sqsup4.hkl]

data_li0065_sq                                                                  
_shelx_title '        LI0065'                                                   
_shelx_refln_list_code          4                                               
_shelx_F_calc_maximum     1147.53                                               
_exptl_crystal_F_000      6852.00                                               
_reflns_d_resolution_high  0.8376                                               
                                                                                
loop_                                                                           
 _space_group_symop_operation_xyz                                               
 'x, y, z'                                                                      
 '-y, x-y, z'                                                                   
 'y, x, -z+1/2'                                                                 
 '-x+y, -x, z'                                                                  
 '-x, -x+y, -z+1/2'                                                             
 'x-y, -y, -z+1/2'                                                              
 'x+2/3, y+1/3, z+1/3'                                                          
 '-y+2/3, x-y+1/3, z+1/3'                                                       
 'y+2/3, x+1/3, -z+5/6'                                                         
 '-x+y+2/3, -x+1/3, z+1/3'                                                      
 '-x+2/3, -x+y+1/3, -z+5/6'                                                     
 'x-y+2/3, -y+1/3, -z+5/6'                                                      
 'x+1/3, y+2/3, z+2/3'                                                          
 '-y+1/3, x-y+2/3, z+2/3'                                                       
 'y+1/3, x+2/3, -z+7/6'                                                         
 '-x+y+1/3, -x+2/3, z+2/3'                                                      
 '-x+1/3, -x+y+2/3, -z+7/6'                                                     
 'x-y+1/3, -y+2/3, -z+7/6'                                                      
 '-x, -y, -z'                                                                   
 'y, -x+y, -z'                                                                  
 '-y, -x, z-1/2'                                                                
 'x-y, x, -z'                                                                   
 'x, x-y, z-1/2'                                                                
 '-x+y, y, z-1/2'                                                               
 '-x+2/3, -y+1/3, -z+1/3'                                                       
 'y+2/3, -x+y+1/3, -z+1/3'                                                      
 '-y+2/3, -x+1/3, z-1/6'                                                        
 'x-y+2/3, x+1/3, -z+1/3'                                                       
 'x+2/3, x-y+1/3, z-1/6'                                                        
 '-x+y+2/3, y+1/3, z-1/6'                                                       
 '-x+1/3, -y+2/3, -z+2/3'                                                       
 'y+1/3, -x+y+2/3, -z+2/3'                                                      
 '-y+1/3, -x+2/3, z+1/6'                                                        
 'x-y+1/3, x+2/3, -z+2/3'                                                       
 'x+1/3, x-y+2/3, z+1/6'                                                        
 '-x+y+1/3, y+2/3, z+1/6'                                                       
                                                                                
_cell_length_a    20.3469                                                       
_cell_length_b    20.3469                                                       
_cell_length_c    50.3074                                                       
_cell_angle_alpha  90.000                                                       
_cell_angle_beta   90.000                                                       
_cell_angle_gamma 120.000                                                       
                                                                                
_shelx_F_squared_multiplier     1.000                                           
                                                                                
loop_                                                                           
 _refln_index_h                                                                 
 _refln_index_k                                                                 
 _refln_index_l                                                                 
 _refln_F_squared_calc                                                          
 _refln_F_squared_meas                                                          
 _refln_F_squared_sigma                                                         
 _refln_observed_status                                                         
  -1   2   0     810313.06     447872.31    116822.91 o                         
   0   3   0     296095.66     315691.84      6583.82 o                         
  -2   4   0      30020.38      30259.22       415.72 o                         
  -1   5   0     298543.19     297837.81      3517.63 o                         
  -3   6   0     518056.78     463774.50      6215.52 o                         
   0   6   0     552490.88     511001.47     11499.91 o                         
  -2   7   0     408989.66     373661.56      4839.14 o                         
  -4   8   0     661852.50     648100.81      9184.28 o                         
  -1   8   0     286520.56     279769.72      3439.57 o                         
  -3   9   0     568539.94     576984.25      7823.48 o                         
   0   9   0     462135.19     451462.03     12416.66 o                         
  -5  10   0     431807.91     427608.03      9730.79 o                         
  -2  10   0     222506.91     215663.88      3651.45 o                         
  -4  11   0     372364.03     368079.28      4393.34 o                         
  -1  11   0     299672.97     291073.19      4923.03 o                         
  -6  12   0     280703.47     274473.75      6994.48 o                         
  -3  12   0     207639.19     198999.28      2118.35 o                         
   0  12   0     176388.00     173821.33      4190.50 o                         
  -5  13   0     193704.97     188880.31      2790.51 o                         
  -2  13   0     207736.34     207241.44      3336.37 o                         
  -7  14   0     190629.50     189556.58      4567.72 o                         
  -4  14   0     180704.72     175109.23      2710.14 o                         
  -1  14   0     113375.27     115277.59      1928.60 o                         
  -6  15   0     134785.47     131869.34      2355.07 o                         
  -3  15   0     141856.70     145589.05      2037.99 o                         
   0  15   0      81537.44      80375.46      1710.21 o                         
  -8  16   0     115376.67     119616.64      2303.25 o                         
  -5  16   0     156815.69     156768.69      3112.90 o                         
  -2  16   0     103872.92     104862.13      1828.27 o                         
  -7  17   0      96246.45      96904.60      1905.60 o                         
  -4  17   0      64652.99      65471.05      1332.80 o                         
  -1  17   0     129813.84     124687.43      3028.72 o                         
  -9  18   0      90026.79      92586.02      2926.96 o                         
  -6  18   0      66329.39      67356.11      1312.11 o                         
  -3  18   0      59989.24      62793.31      1426.67 o                         
   0  18   0     101948.48     106779.09      3251.55 o                         
  -8  19   0     120691.95     118851.23      2823.66 o                         
  -5  19   0      85173.05      85613.09      2623.07 o                         
  -2  19   0      92608.26      96628.13      3327.59 o                         
 -10  20   0      74713.08      70333.33      4184.31 o                         
  -7  20   0      61374.12      61653.29      1761.54 o                         
  -4  20   0      38089.12      40477.96      1165.86 o                         
  -1  20   0      34124.02      33684.89      1588.66 o                         
  -9  21   0      66451.06      66401.27      1886.43 o                         
  -6  21   0      31563.19      31592.19      1190.53 o                         
  -3  21   0      39209.30      37521.57      1187.12 o                         
   0  21   0      18634.14      13088.83       960.29 o                         
 -11  22   0      75801.59      71905.74      5205.47 o                         
  -8  22   0      51634.23      52613.48      1698.57 o                         
  -5  22   0      41201.66      39066.52      1304.18 o                         
 -10  23   0      45766.32      44848.95      2436.13 o                         
  -7  23   0      31744.50      32764.89      1345.49 o                         
 -12  24   0      30306.93      27103.71      2944.20 o                         
  -9  24   0      15205.34      12207.64       681.36 o                         
  -2   3   1       2412.53       1885.03       188.51 o                         
  -1   4   1      67979.37      64885.05       599.65 o                         
  -3   5   1       2107.46       1975.58       222.20 o                         
  -5   6   1     151516.58     146137.03      2047.30 o                         
  -2   6   1      25071.73      27577.95       398.11 o                         
  -4   7   1      11541.41      12455.95       209.27 o                         
  -1   7   1       1734.51       1785.82       198.26 o                         
  -6   8   1        127.91        263.10       182.34 o                         
  -3   8   1      44056.60      46687.05       507.35 o                         
  -8   9   1       5513.55       5326.91       179.16 o                         
  -5   9   1      22778.71      22333.96       326.28 o                         
  -2   9   1       3185.46       3173.07       201.15 o                         
  -7  10   1        102.81        163.48       176.01 o                         
  -4  10   1        269.10        347.89       171.21 o                         
  -1  10   1      24675.30      23602.31       366.04 o                         
  -9  11   1        691.15        739.29       170.47 o                         
  -6  11   1       5429.68       5214.70       182.57 o                         
  -3  11   1       1838.91       3040.83       197.00 o                         
 -11  12   1        230.62        255.75       179.01 o                         
  -8  12   1       4827.59       4843.87       183.99 o                         
  -5  12   1       6236.84       5856.70       167.99 o                         
  -2  12   1      21635.36      21562.90       238.15 o                         
 -10  13   1         95.89        561.14       161.18 o                         
  -7  13   1       2794.97       3269.09       170.83 o                         
  -4  13   1       9025.54       9416.69       183.79 o                         
  -1  13   1        623.89        810.24       188.50 o                         
 -12  14   1        246.15        620.57       190.12 o                         
  -9  14   1        581.49        673.17       196.51 o                         
  -6  14   1       1173.03       1120.52       170.98 o                         
  -3  14   1       5193.22       5018.32       185.31 o                         
 -14  15   1        362.03        346.09       185.09 o                         
 -11  15   1         76.76        193.69       183.52 o                         
  -8  15   1        222.27        344.58       181.11 o                         
  -5  15   1       2021.35       2168.87       186.48 o                         
  -2  15   1        585.41        810.41       173.02 o                         
 -13  16   1        471.38        446.00       181.39 o                         
 -10  16   1        417.91        200.56       181.43 o                         
  -7  16   1        371.27        354.67       179.35 o                         
  -4  16   1        110.00        422.75       175.21 o                         
  -1  16   1       1521.39       1574.72       176.11 o                         
 -15  17   1          8.82        136.83       168.53 o                         
 -12  17   1        440.58        553.99       171.99 o                         
  -9  17   1       1905.71       1796.23       186.52 o                         
  -6  17   1        336.55        200.16       177.47 o                         
  -3  17   1        411.80        490.59       175.69 o                         
 -17  18   1        190.37        417.30       195.47 o                         
 -14  18   1        544.41        632.49       169.20 o                         
 -11  18   1       1420.92       1172.63       188.11 o                         
  -8  18   1        613.94        816.67       190.80 o                         
  -5  18   1        737.27        614.52       173.41 o                         
  -2  18   1        284.98        471.66       197.19 o                         
 -16  19   1        508.25        832.65       174.02 o                         
 -13  19   1        457.11        538.77       183.34 o                         
 -10  19   1          6.86        249.74       184.52 o                         
  -7  19   1       1267.97       1661.22       190.30 o                         
  -4  19   1         17.38        198.23       181.11 o                         
  -1  19   1        653.76        970.38       175.53 o                         
 -18  20   1        312.70        289.72       184.47 o                         
 -15  20   1         41.95        215.79       183.09 o                         
 -12  20   1       2657.62       2673.89       185.04 o                         
  -9  20   1       1588.05       1854.35       204.21 o                         
  -6  20   1        260.10        317.79       191.71 o                         
  -3  20   1          3.79        177.97       187.15 o                         
 -20  21   1        479.98        117.95       179.81 o                         
 -17  21   1        408.95        657.77       196.07 o                         
 -14  21   1       1084.59       1482.12       182.80 o                         
 -11  21   1        416.66        865.72       251.39 o                         
  -8  21   1        107.54        422.93       182.38 o                         
  -5  21   1        103.31        -85.65       181.44 o                         
  -2  21   1        178.17        485.47       198.88 o                         
 -19  22   1         17.02          7.32       201.27 o                         
 -16  22   1       2226.36       2386.32       213.89 o                         
 -13  22   1        157.25        320.79       205.39 o                         
 -10  22   1        713.93        867.77       238.17 o                         
  -7  22   1        348.85        408.04       201.87 o                         
  -4  22   1        201.82        390.63       172.96 o                         
 -18  23   1        159.98        314.78       211.72 o                         
 -15  23   1        311.86        238.62       178.16 o                         
 -12  23   1        824.21       1076.17       225.65 o                         
  -9  23   1       1051.74        988.74       190.56 o                         
  -6  23   1         15.84        148.49       190.03 o                         
 -14  24   1        108.50        511.17       223.75 o                         
 -11  24   1        202.27        313.27       202.45 o                         
  -2   2   2     120769.02      90768.19      1092.94 o                         
  -1   3   2      25519.20      18447.88       280.03 o                         
  -3   4   2       2449.05       2281.49       240.32 o                         
   0   4   2     279791.66     287457.78      4422.60 o                         
  -5   5   2     341094.75     354193.12      6733.60 o                         
  -2   5   2      75639.85      82767.16       779.43 o                         
  -4   6   2     104740.41     103932.59      1172.09 o                         
  -1   6   2        814.69        766.24       185.90 o                         
  -6   7   2       9627.72      11303.09       190.87 o                         
  -3   7   2       2729.60       3235.47       189.98 o                         
   0   7   2       9451.25       6535.82       258.13 o                         
  -8   8   2      63304.71      62081.52       907.56 o                         
  -5   8   2      57708.43      55624.20       512.38 o                         
  -2   8   2      57377.84      57095.23       474.30 o                         
  -7   9   2      57627.88      54896.65       594.09 o                         
  -4   9   2       5944.70       5112.33       182.97 o                         
  -1   9   2     104422.24     107035.05      1514.50 o                         
  -9  10   2       1753.56       1839.80       173.83 o                         
  -6  10   2      31702.11      31662.00       356.34 o                         
  -3  10   2      14048.09      13186.59       236.87 o                         
   0  10   2       5950.66       5114.28       270.02 o                         
 -11  11   2       2362.40       2369.66       224.02 o                         
  -8  11   2      37957.46      37613.94       458.97 o                         
  -5  11   2      25867.29      23788.72       339.78 o                         
  -2  11   2      90918.70      95361.51      1022.66 o                         
 -10  12   2      29255.36      28196.83       478.90 o                         
  -7  12   2      19177.70      19964.60       273.41 o                         
  -4  12   2       2196.87       2064.77       170.28 o                         
  -1  12   2      35944.83      35356.85       531.29 o                         
 -12  13   2       9559.98       9586.65       188.36 o                         
  -9  13   2      25405.81      26462.39       292.23 o                         
  -6  13   2       9766.69       8886.25       234.27 o                         
  -3  13   2       3220.45       3338.71       180.00 o                         
   0  13   2       1650.66       1242.98       252.07 o                         
 -14  14   2       1015.11       1768.41       282.62 o                         
 -11  14   2      25986.61      27063.43       414.87 o                         
  -8  14   2      18120.48      18593.04       368.56 o                         
  -5  14   2      20499.31      20900.18       289.64 o                         
  -2  14   2      21026.13      21120.49       368.30 o                         
 -13  15   2       6318.44       6604.35       199.26 o                         
 -10  15   2       8448.43       8904.76       202.46 o                         
  -7  15   2       9544.67       9300.53       194.18 o                         
  -4  15   2      12902.56      13499.28       260.69 o                         
  -1  15   2      10505.79      11537.85       242.48 o                         
 -15  16   2        146.14        410.64       180.74 o                         
 -12  16   2      17346.28      16163.11       239.79 o                         
  -9  16   2       6873.46       7537.45       198.66 o                         
  -6  16   2       2312.76       2198.67       188.09 o                         
  -3  16   2      14216.02      15181.32       321.37 o                         
   0  16   2      29352.69      29615.81      1108.62 o                         
 -17  17   2      23420.86      24236.81      1263.85 o                         
 -14  17   2      11774.15      11809.89       379.85 o                         
 -11  17   2      25999.98      25416.94       513.90 o                         
  -8  17   2       3962.91       3790.66       178.40 o                         
  -5  17   2        837.74       1557.91       174.47 o                         
  -2  17   2      11029.66      11700.52       201.25 o                         
 -16  18   2      13481.60      13991.89       343.08 o                         
 -13  18   2      10973.60      11053.42       256.78 o                         
 -10  18   2      15940.76      16146.58       426.30 o                         
  -7  18   2        124.15        226.27       182.44 o                         
  -4  18   2       1534.44       2030.41       181.13 o                         
  -1  18   2       4008.67       3670.40       190.10 o                         
 -18  19   2       6582.79       6313.60       240.68 o                         
 -15  19   2        850.21        929.65       181.60 o                         
 -12  19   2      14172.39      14672.30       412.52 o                         
  -9  19   2      10466.33       9863.33       270.94 o                         
  -6  19   2       3500.36       3653.59       215.49 o                         
  -3  19   2       5388.09       5496.26       188.08 o                         
   0  19   2      10618.62      10190.57       792.40 o                         
 -20  20   2        368.74        348.52       281.89 o                         
 -17  20   2       5816.56       5407.23       268.31 o                         
 -14  20   2      10553.44      11359.43       321.08 o                         
 -11  20   2      12203.21      12370.55       444.57 o                         
  -8  20   2       2271.32       2395.32       190.69 o                         
  -5  20   2       9593.71      10228.06       349.13 o                         
  -2  20   2         90.86        290.65       183.18 o                         
 -19  21   2       6143.32       5480.48       280.97 o                         
 -16  21   2       1656.84       1772.94       194.22 o                         
 -13  21   2       5504.16       5412.70       179.70 o                         
 -10  21   2       7430.62       7751.36       346.69 o                         
  -7  21   2       5410.97       5524.44       277.09 o                         
  -4  21   2       4204.05       4419.71       227.22 o                         
  -1  21   2       3192.61       3372.63       237.33 o                         
 -18  22   2       1853.02       2206.54       203.58 o                         
 -15  22   2        236.61        579.02       182.23 o                         
 -12  22   2       5419.80       5204.58       255.38 o                         
  -9  22   2       6395.28       6098.01       272.38 o                         
  -6  22   2       3719.89       4048.70       214.57 o                         
  -3  22   2       1707.88       2039.86       222.97 o                         
 -17  23   2        881.73        831.00       194.90 o                         
 -14  23   2        745.11        505.48       212.65 o                         
 -11  23   2       3492.13       3190.94       184.95 o                         
  -8  23   2       3228.07       3410.89       259.78 o                         
  -5  23   2       2579.85       2852.75       195.74 o                         
 -13  24   2        506.26        847.75       195.47 o                         
 -10  24   2       5060.01       4194.34       231.72 o                         
  -1   2   3       7803.97       7519.94       252.26 o                         
  -2   4   3     209909.73     201296.36      2191.51 o                         
  -4   5   3     110632.28     116193.00      1315.85 o                         
  -1   5   3      49442.26      49036.70       508.79 o                         
  -3   6   3      65362.93      58031.36       593.97 o                         
  -5   7   3      10434.04      10997.65       387.23 o                         
  -2   7   3       1155.09       1523.29       203.13 o                         
  -7   8   3       1425.53       1813.22       189.60 o                         
  -4   8   3      44493.38      49527.67       486.92 o                         
  -1   8   3       5396.58       6238.42       212.32 o                         
  -6   9   3       3638.90       3446.41       194.61 o                         
  -3   9   3      13504.29      15030.97       233.01 o                         
  -8  10   3        756.90       1002.18       179.17 o                         
  -5  10   3       4390.14       4670.99       193.84 o                         
  -2  10   3       3882.83       4045.13       194.12 o                         
 -10  11   3      17151.29      15919.68       235.25 o                         
  -7  11   3       2009.20       2164.36       186.48 o                         
  -4  11   3       1782.20       1592.39       214.55 o                         
  -1  11   3        236.18        189.80       173.72 o                         
  -9  12   3       1241.00       1430.37       168.13 o                         
  -6  12   3      15570.64      16020.43       204.21 o                         
  -3  12   3        248.18        133.61       173.70 o                         
 -11  13   3       1556.50       1366.36       179.57 o                         
  -8  13   3       2035.77       1815.29       176.02 o                         
  -5  13   3       2971.35       2687.36       169.66 o                         
  -2  13   3         97.57        353.35       185.85 o                         
 -13  14   3         70.32        128.26       190.74 o                         
 -10  14   3      12986.87      12861.66       270.61 o                         
  -7  14   3        322.15        738.56       163.88 o                         
  -4  14   3        382.02        423.33       188.13 o                         
  -1  14   3        608.62        721.45       172.35 o                         
 -12  15   3        228.29        295.07       197.62 o                         
  -9  15   3       5320.09       5507.14       204.48 o                         
  -6  15   3       2012.94       1992.47       180.11 o                         
  -3  15   3       1039.59       1047.62       168.49 o                         
 -14  16   3      15577.75      16589.56       324.41 o                         
 -11  16   3          3.07         42.34       176.75 o                         
  -8  16   3         51.13        155.14       180.19 o                         
  -5  16   3        814.03        679.94       172.05 o                         
  -2  16   3       1709.11       1927.94       187.79 o                         
 -16  17   3        541.15        582.96       190.16 o                         
 -13  17   3        525.17        828.05       176.25 o                         
 -10  17   3       1416.92       1530.35       196.00 o                         
  -7  17   3         26.83        -73.85       175.64 o                         
  -4  17   3        139.70        557.48       177.37 o                         
  -1  17   3       1237.73       1579.55       188.24 o                         
 -15  18   3        563.00        335.48       162.45 o                         
 -12  18   3          2.05        210.07       179.79 o                         
  -9  18   3        844.44        830.18       192.97 o                         
  -6  18   3        524.33        659.72       186.21 o                         
  -3  18   3         18.75         81.36       188.52 o                         
 -17  19   3        277.58        858.54       190.71 o                         
 -14  19   3        102.85        185.82       187.57 o                         
 -11  19   3        773.61        606.56       205.27 o                         
  -8  19   3       1819.45       1580.22       179.16 o                         
  -5  19   3       2045.49       2247.02       186.41 o                         
  -2  19   3       1500.17        962.09       191.59 o                         
 -19  20   3        298.20        383.28       187.04 o                         
 -16  20   3       1139.22       1292.36       178.53 o                         
 -13  20   3       1759.59       1394.03       189.88 o                         
 -10  20   3         55.59         18.77       167.53 o                         
  -7  20   3         46.94        282.18       182.69 o                         
  -4  20   3        230.34        327.84       181.71 o                         
  -1  20   3       1239.75        811.49       186.40 o                         
 -18  21   3        719.64        981.35       181.07 o                         
 -15  21   3        114.11        419.02       199.65 o                         
 -12  21   3       1514.25       1517.43       226.51 o                         
  -9  21   3        883.90        550.04       199.33 o                         
  -6  21   3        125.13         21.46       181.03 o                         
  -3  21   3        168.09        310.90       184.37 o                         
 -17  22   3         23.72         52.90       191.89 o                         
 -14  22   3         19.88        278.37       210.22 o                         
 -11  22   3         10.32       -134.37       219.12 o                         
  -8  22   3        198.30        362.41       192.64 o                         
  -5  22   3        262.00        391.65       213.91 o                         
 -16  23   3        123.48        124.22       180.30 o                         
 -13  23   3        212.28        335.43       188.22 o                         
 -10  23   3        214.10        314.80       213.29 o                         
  -7  23   3       1060.81        844.63       190.42 o                         
 -15  24   3         31.35        696.63       856.21 o                         
 -12  24   3        285.43        357.87       191.31 o                         
   0   2   4     532005.88     480319.97      8787.07 o                         
  -2   3   4     713078.56     652824.69      7649.45 o                         
  -4   4   4    1316824.50    1299614.38     49719.39 o                         
  -1   4   4      43755.32      42020.88       642.06 o                         
  -3   5   4     238428.08     230146.91      2518.32 o                         
   0   5   4     555095.50     517223.97     11561.68 o                         
  -5   6   4     327187.97     335521.88      3816.99 o                         
  -2   6   4      97827.44      91054.95       920.61 o                         
  -7   7   4     118388.34     107831.22      2703.01 o                         
  -4   7   4     374265.25     368432.72      4794.27 o                         
  -1   7   4     366790.38     335954.94      3788.59 o                         
  -6   8   4     340728.09     340774.84      3921.87 o                         
  -3   8   4     241325.66     224150.83      2286.31 o                         
   0   8   4     374547.19     357357.94      5301.37 o                         
  -8   9   4     233893.64     223908.55      2474.68 o                         
  -5   9   4     439675.44     435745.44      7326.14 o                         
  -2   9   4     278952.22     271447.50      3031.20 o                         
 -10  10   4      61564.57      59366.13      1514.57 o                         
  -7  10   4     166436.81     163912.55      1849.68 o                         
  -4  10   4     232830.83     221808.69      4108.11 o                         
  -1  10   4     188606.08     184594.95      2743.00 o                         
  -9  11   4     284214.91     274046.59      4576.61 o                         
  -6  11   4     348502.78     342154.66      4261.38 o                         
  -3  11   4     196902.69     197093.06      2787.13 o                         
   0  11   4     145002.17     137759.11      2946.51 o                         
 -11  12   4     140512.66     138457.80      1879.67 o                         
  -8  12   4     189434.05     190311.44      2209.48 o                         
  -5  12   4     205042.06     203686.36      2417.40 o                         
  -2  12   4     156369.55     154720.09      2251.50 o                         
 -13  13   4      55953.40      54357.88      1456.64 o                         
 -10  13   4     156672.47     153381.78      2315.30 o                         
  -7  13   4     107956.11     104298.66      1860.40 o                         
  -4  13   4     132924.36     127818.75      1720.50 o                         
  -1  13   4     118026.44     113859.82      1677.12 o                         
 -12  14   4     113937.08     113593.93      2017.02 o                         
  -9  14   4     125354.70     123835.52      2321.29 o                         
  -6  14   4     137421.91     133626.27      1568.86 o                         
  -3  14   4     116459.72     112756.53      2005.71 o                         
   0  14   4      95819.38      98477.95      3222.78 o                         
 -14  15   4      80746.91      82022.70      1791.28 o                         
 -11  15   4      91988.15      89960.17      1366.10 o                         
  -8  15   4     124179.30     123912.88      1737.04 o                         
  -5  15   4     122053.54     122395.86      1601.58 o                         
  -2  15   4     102824.17     106280.04      2153.69 o                         
 -16  16   4      55373.50      57485.45      2317.84 o                         
 -13  16   4      89776.70      89059.05      1777.68 o                         
 -10  16   4      88523.13      87416.27      1485.54 o                         
  -7  16   4     101475.29     101256.52       944.18 o                         
  -4  16   4      67155.34      68697.28      1425.97 o                         
  -1  16   4      47042.78      46122.68      1088.40 o                         
 -15  17   4     107327.50     106400.70      2690.45 o                         
 -12  17   4      47588.46      46337.58      1003.52 o                         
  -9  17   4      61212.63      63391.66       968.84 o                         
  -6  17   4      85390.55      83187.50      2314.98 o                         
  -3  17   4      45773.95      47635.94      1183.99 o                         
   0  17   4      64018.65      63965.69      2835.21 o                         
 -17  18   4      67015.12      68583.64      2216.10 o                         
 -14  18   4      53891.50      55447.30      1515.44 o                         
 -11  18   4      42389.11      42553.18       994.93 o                         
  -8  18   4      82829.12      83373.30      1512.33 o                         
  -5  18   4      57651.27      58101.73      1328.35 o                         
  -2  18   4      65959.53      64704.22      1861.40 o                         
 -19  19   4      39730.27      39442.59      2452.10 o                         
 -16  19   4      51470.35      54274.50      1407.67 o                         
 -13  19   4      58151.90      60408.22      1453.86 o                         
 -10  19   4      50356.71      50209.72      1266.00 o                         
  -7  19   4      75944.26      72163.82      1317.10 o                         
  -4  19   4      26669.17      26108.13       611.32 o                         
  -1  19   4      45503.05      46864.14      1375.87 o                         
 -18  20   4      29243.98      29353.91      1127.12 o                         
 -15  20   4      23491.85      23730.99       705.23 o                         
 -12  20   4      37554.11      39243.29      1124.24 o                         
  -9  20   4      46032.49      46510.36      1281.75 o                         
  -6  20   4      38221.77      38571.45      1070.23 o                         
  -3  20   4      68806.58      68875.84      1739.74 o                         
   0  20   4      17467.85      17869.91       894.39 o                         
 -20  21   4      18727.08      16500.27       818.76 o                         
 -17  21   4      23651.27      23470.35       902.54 o                         
 -14  21   4      45566.89      44742.51      1560.21 o                         
 -11  21   4      52495.48      49623.27      1807.21 o                         
  -8  21   4      45522.32      45991.45      1670.03 o                         
  -5  21   4      41682.09      41062.28      1867.04 o                         
  -2  21   4      28475.32      27115.95      1136.64 o                         
 -19  22   4      18390.80      18976.07      1082.25 o                         
 -16  22   4      20474.15      20049.93       667.50 o                         
 -13  22   4      45211.64      46319.62      1866.23 o                         
 -10  22   4      32759.99      31971.79      1253.38 o                         
  -7  22   4      18839.86      20025.97       716.84 o                         
  -4  22   4      25562.55      23703.43      1050.83 o                         
 -18  23   4      18407.37      14624.88      2298.04 o                         
 -15  23   4      18408.90      18508.21       841.32 o                         
 -12  23   4      37644.61      36460.80      1828.57 o                         
  -9  23   4      23325.86      24065.49      1068.47 o                         
  -6  23   4      20702.99      19867.79       875.28 o                         
 -14  24   4      41020.95      36796.60      2055.62 o                         
 -11  24   4      25045.14      21893.86      1240.30 o                         
  -1   3   5      27341.73      30789.82       451.49 o                         
  -3   4   5     308434.44     303491.50      3110.89 o                         
  -2   5   5      54563.93      58061.50       752.82 o                         
  -4   6   5       9983.82       8482.76       219.76 o                         
  -1   6   5       7051.94       8244.45       236.48 o                         
  -6   7   5      38992.30      40706.49       463.71 o                         
  -3   7   5        294.34        207.18       183.50 o                         
  -5   8   5      38350.97      38593.24       488.33 o                         
  -2   8   5       5009.07       6615.02       217.38 o                         
  -7   9   5       1401.87       1559.93       169.19 o                         
  -4   9   5       1909.72       1346.04       186.47 o                         
  -1   9   5      62900.15      62075.74       796.01 o                         
  -9  10   5       2299.94       2224.60       192.07 o                         
  -6  10   5      21601.32      23639.19       358.46 o                         
  -3  10   5        311.37        567.62       200.96 o                         
  -8  11   5       1603.91       1332.40       190.58 o                         
  -5  11   5        397.31        809.86       182.02 o                         
  -2  11   5       1083.22       1431.36       171.30 o                         
 -10  12   5       3172.90       3084.74       182.41 o                         
  -7  12   5      10295.29      11043.62       197.19 o                         
  -4  12   5      15903.08      16420.36       254.90 o                         
  -1  12   5       7543.00       7349.39       184.35 o                         
 -12  13   5       1009.30        935.34       165.56 o                         
  -9  13   5         86.73        356.02       182.08 o                         
  -6  13   5       2866.52       4128.02       193.73 o                         
  -3  13   5       6134.39       6580.97       208.78 o                         
 -11  14   5       6205.07       5826.93       201.65 o                         
  -8  14   5         55.71        403.40       166.67 o                         
  -5  14   5          6.13        195.86       181.82 o                         
  -2  14   5         37.82        344.87       171.35 o                         
 -13  15   5        177.67        470.47       177.30 o                         
 -10  15   5         13.82         62.69       183.01 o                         
  -7  15   5       1511.50       1486.26       192.65 o                         
  -4  15   5        894.42        749.97       169.52 o                         
  -1  15   5         26.77        112.04       185.54 o                         
 -15  16   5        563.12        688.53       190.98 o                         
 -12  16   5       1532.63       1625.59       177.70 o                         
  -9  16   5        977.16        941.11       209.98 o                         
  -6  16   5         47.56        423.09       178.92 o                         
  -3  16   5       5317.86       4860.21       182.72 o                         
 -14  17   5        539.76        522.92       174.44 o                         
 -11  17   5        520.03        789.75       186.32 o                         
  -8  17   5       1179.43       1226.64       188.35 o                         
  -5  17   5        593.21        748.11       187.25 o                         
  -2  17   5        467.46        180.82       179.71 o                         
 -16  18   5       1978.36       2478.89       215.98 o                         
 -13  18   5        170.47        -97.58       186.24 o                         
 -10  18   5        866.00        644.03       199.40 o                         
  -7  18   5       2579.05       2376.56       193.88 o                         
  -4  18   5       1458.31       2075.64       180.72 o                         
  -1  18   5       1509.39       1613.96       192.45 o                         
 -18  19   5         33.49        307.07       184.19 o                         
 -15  19   5        128.55        213.17       173.01 o                         
 -12  19   5       1907.26       1749.65       245.57 o                         
  -9  19   5         47.75        281.81       192.61 o                         
  -6  19   5        265.02        497.92       181.48 o                         
  -3  19   5        629.57        868.90       191.71 o                         
 -17  20   5        239.40        670.76       208.34 o                         
 -14  20   5       2267.19       2953.81       193.29 o                         
 -11  20   5        492.65        482.30       169.03 o                         
  -8  20   5        118.34        211.63       202.35 o                         
  -5  20   5         48.81          7.80       190.61 o                         
  -2  20   5        919.02       1053.27       185.93 o                         
 -19  21   5         23.66        162.82       178.51 o                         
 -16  21   5       1900.09       2106.60       189.09 o                         
 -13  21   5         12.58        166.35       193.27 o                         
 -10  21   5        188.03        180.25       182.10 o                         
  -7  21   5        548.63        903.96       205.97 o                         
  -4  21   5          3.79         -5.64       180.26 o                         
  -1  21   5         37.59        156.42       175.37 o                         
 -18  22   5        205.69        242.61       189.96 o                         
 -15  22   5         16.87         47.98       184.73 o                         
 -12  22   5        795.60        614.62       198.89 o                         
  -9  22   5        228.91        408.95       180.34 o                         
  -6  22   5       1767.39       1390.27       200.05 o                         
  -3  22   5          5.38        -20.45       185.24 o                         
 -17  23   5        456.11        864.68       204.62 o                         
 -14  23   5        169.97         -0.16       207.85 o                         
 -11  23   5        373.16        645.78       210.30 o                         
  -8  23   5         59.60        343.14       200.42 o                         
  -5  23   5         83.25        355.90       475.47 o                         
 -13  24   5       1179.35        926.70       186.51 o                         
 -10  24   5        500.63        846.35       197.64 o                         
   0   0   6     948678.81    1057773.50      5722.89 o                         
  -1   2   6     300364.12     330697.94      5555.10 o                         
   0   3   6     121820.80     116622.79      2418.80 o                         
  -2   4   6     541250.25     546179.81      6261.51 o                         
  -4   5   6     124543.17     119367.16      1691.70 o                         
  -1   5   6      21261.03      21569.01       287.30 o                         
  -6   6   6    1204360.62    1248047.00     18237.71 o                         
  -3   6   6     192498.48     197197.78      2399.68 o                         
   0   6   6      98857.46      89776.45      2319.49 o                         
  -5   7   6     314624.31     302764.03      3907.21 o                         
  -2   7   6     157102.59     157686.61      2540.77 o                         
  -7   8   6     231928.58     238244.64      2829.94 o                         
  -4   8   6      38006.34      35395.63       502.49 o                         
  -1   8   6     294235.44     286549.06      3296.12 o                         
  -9   9   6     259728.00     254774.47      6594.34 o                         
  -6   9   6     152581.20     143106.33      2539.69 o                         
  -3   9   6     286112.59     292547.88      2960.90 o                         
   0   9   6     446594.06     451421.03     13001.62 o                         
  -8  10   6     224386.44     221229.09      2186.27 o                         
  -5  10   6      97237.00      93068.11      1303.15 o                         
  -2  10   6     271637.47     266181.28      3871.51 o                         
 -10  11   6     106135.21     101356.46      1667.52 o                         
  -7  11   6     165145.30     159968.89      2414.16 o                         
  -4  11   6     163988.69     163162.50      2300.15 o                         
  -1  11   6     134879.34     126681.08      1640.68 o                         
 -12  12   6      42138.30      43980.52       899.56 o                         
  -9  12   6     169091.72     170262.30      2282.35 o                         
  -6  12   6      90026.48      87781.66      1348.66 o                         
  -3  12   6     204658.12     201170.25      2477.73 o                         
   0  12   6      48182.52      48708.50       909.28 o                         
 -11  13   6     118600.76     118075.98      1691.92 o                         
  -8  13   6      74292.55      75474.86       741.43 o                         
  -5  13   6     104495.47     106386.33      1468.44 o                         
  -2  13   6     126078.21     126044.88      1865.08 o                         
 -13  14   6      37939.38      38546.64       748.72 o                         
 -10  14   6     100922.12     100582.30      1382.59 o                         
  -7  14   6      78283.10      75060.13      1084.86 o                         
  -4  14   6      70801.73      71790.36      1037.01 o                         
  -1  14   6      75459.66      74192.37      1218.52 o                         
 -15  15   6       2197.65       2909.63       272.02 o                         
 -12  15   6      92149.81      91926.50      1694.07 o                         
  -9  15   6      93634.76      92095.81      1535.09 o                         
  -6  15   6      70577.54      69042.92      1137.59 o                         
  -3  15   6      85658.00      86736.67      1405.34 o                         
   0  15   6      89432.51      91265.90      2612.31 o                         
 -14  16   6      93838.86      98185.62      1431.30 o                         
 -11  16   6     108838.99     108924.50      2632.53 o                         
  -8  16   6      77491.87      78015.24       911.22 o                         
  -5  16   6      80921.19      83323.39      1626.07 o                         
  -2  16   6      63710.06      66116.73      1233.26 o                         
 -16  17   6      61596.72      63972.91      1597.87 o                         
 -13  17   6      81354.59      82805.62      1651.22 o                         
 -10  17   6      70113.00      70752.70      1372.39 o                         
  -7  17   6      39851.55      40174.74       653.32 o                         
  -4  17   6      11416.13      12675.08       287.66 o                         
  -1  17   6      42188.82      43131.33       967.82 o                         
 -18  18   6      35579.62      34640.73      2044.36 o                         
 -15  18   6      28238.50      27438.17       640.66 o                         
 -12  18   6      47840.79      46195.25      1156.89 o                         
  -9  18   6      45049.14      47675.25       684.76 o                         
  -6  18   6      24050.08      25150.12       483.34 o                         
  -3  18   6      21672.60      22310.02       545.46 o                         
   0  18   6      32587.16      33937.90      1449.41 o                         
 -17  19   6      43081.81      41189.36      1502.36 o                         
 -14  19   6      51813.92      51401.02      1394.29 o                         
 -11  19   6      64966.78      65642.83      2541.90 o                         
  -8  19   6      58942.26      58736.66      1504.39 o                         
  -5  19   6      50994.61      51529.05      1561.71 o                         
  -2  19   6      46900.74      44988.00      1243.02 o                         
 -19  20   6      28856.76      28079.45      1418.37 o                         
 -16  20   6      21258.48      21348.64       796.51 o                         
 -13  20   6      39955.19      38192.34       973.95 o                         
 -10  20   6      40197.89      41183.57      1185.42 o                         
  -7  20   6      39453.19      40892.07      1087.20 o                         
  -4  20   6      36918.58      36810.80      1115.62 o                         
  -1  20   6      18245.04      18714.21       681.99 o                         
 -18  21   6      16507.88      16241.58       491.03 o                         
 -15  21   6       5860.86       6898.23       292.50 o                         
 -12  21   6      38693.13      39686.33      1075.00 o                         
  -9  21   6      35541.83      35477.77      1367.39 o                         
  -6  21   6      35658.75      35147.40      1068.21 o                         
  -3  21   6      30944.37      29159.95      1021.38 o                         
 -17  22   6      17472.62      18627.53       782.79 o                         
 -14  22   6      24070.60      24361.57      1089.47 o                         
 -11  22   6      30210.39      29762.87       969.81 o                         
  -8  22   6      25485.19      24765.67      1004.98 o                         
  -5  22   6      30373.21      29234.55      1227.82 o                         
 -16  23   6      12690.74      12769.37       535.71 o                         
 -13  23   6      19100.56      19151.61       826.83 o                         
 -10  23   6      20741.30      20587.65       908.61 o                         
  -7  23   6      17531.27      16639.03       954.92 o                         
 -12  24   6      16986.96      15288.54      1197.83 o                         
  -2   3   7     145939.78     145191.55      2123.12 o                         
  -1   4   7      39386.45      40160.40       771.98 o                         
  -3   5   7       7040.38       5729.99       227.14 o                         
  -5   6   7      78161.88      78436.35      1089.37 o                         
  -2   6   7       3800.20       4301.85       221.56 o                         
  -4   7   7       9390.13      10667.83       202.23 o                         
  -1   7   7      11807.71      13509.84       224.87 o                         
  -6   8   7       4609.53       3909.99       188.75 o                         
  -3   8   7       3695.42       4881.10       191.02 o                         
  -8   9   7      17476.82      18562.35       290.77 o                         
  -5   9   7       7967.14       7375.91       283.32 o                         
  -2   9   7       6285.06       8072.39       205.62 o                         
  -7  10   7        369.78        610.74       171.17 o                         
  -4  10   7          1.85        122.29       197.02 o                         
  -1  10   7         20.83         43.43       183.37 o                         
  -9  11   7      16470.62      17443.72       204.71 o                         
  -6  11   7       5675.73       6059.51       201.18 o                         
  -3  11   7        469.19        934.18       171.67 o                         
 -11  12   7        156.03        373.86       163.67 o                         
  -8  12   7        375.53        579.49       182.65 o                         
  -5  12   7        538.68        543.12       172.77 o                         
  -2  12   7      17908.15      18583.80       373.02 o                         
 -10  13   7        156.29        484.83       171.69 o                         
  -7  13   7       2235.40       2184.40       169.91 o                         
  -4  13   7         36.02         57.47       168.83 o                         
  -1  13   7       5229.87       5556.10       188.21 o                         
 -12  14   7        490.25        350.33       176.72 o                         
  -9  14   7       5218.90       5019.51       196.31 o                         
  -6  14   7        108.82        187.96       175.80 o                         
  -3  14   7       1452.88       1824.29       190.25 o                         
 -14  15   7       8527.83       8712.56       217.93 o                         
 -11  15   7       1444.53       1353.69       162.22 o                         
  -8  15   7       1821.88       1757.33       183.51 o                         
  -5  15   7       1138.26       1595.59       188.79 o                         
  -2  15   7        834.12       1002.41       167.29 o                         
 -13  16   7       9645.88       9697.61       263.84 o                         
 -10  16   7         81.82        269.90       192.67 o                         
  -7  16   7       2074.93       1903.59       179.88 o                         
  -4  16   7       5388.80       5734.91       189.17 o                         
  -1  16   7        173.76         13.64       179.13 o                         
 -15  17   7        551.44        540.81       165.29 o                         
 -12  17   7       1866.83       1693.85       209.86 o                         
  -9  17   7        126.69         41.25       176.82 o                         
  -6  17   7         51.44        118.80       175.54 o                         
  -3  17   7        565.70        827.88       176.37 o                         
 -17  18   7        758.77        789.36       198.38 o                         
 -14  18   7       2898.05       3046.94       184.12 o                         
 -11  18   7        142.83        125.14       185.96 o                         
  -8  18   7          1.53        223.06       177.39 o                         
  -5  18   7          2.60         -4.71       184.74 o                         
  -2  18   7       2401.55       2048.88       183.23 o                         
 -16  19   7       4095.14       3846.18       226.97 o                         
 -13  19   7       1442.33       1634.03       202.03 o                         
 -10  19   7        735.23       1143.37       187.39 o                         
  -7  19   7         16.11        103.70       191.98 o                         
  -4  19   7        804.77        881.00       175.01 o                         
  -1  19   7         25.22        246.72       199.76 o                         
 -18  20   7       1409.48       1395.63       187.79 o                         
 -15  20   7        565.29        487.65       170.77 o                         
 -12  20   7       2007.54       2171.59       199.24 o                         
  -9  20   7         79.09        344.18       174.80 o                         
  -6  20   7        700.52        909.35       191.20 o                         
  -3  20   7          3.04        226.54       196.01 o                         
 -20  21   7        731.03        945.70       196.88 o                         
 -17  21   7        318.67        425.32       203.70 o                         
 -14  21   7        633.26        778.91       210.01 o                         
 -11  21   7        439.26        747.66       189.08 o                         
  -8  21   7         54.04        476.03       197.32 o                         
  -5  21   7        483.12        230.06       185.62 o                         
  -2  21   7        249.47        595.57       199.44 o                         
 -19  22   7        572.32        394.68       191.84 o                         
 -16  22   7        463.26        722.62       206.17 o                         
 -13  22   7         35.00         93.27       196.34 o                         
 -10  22   7          5.90         98.09       184.31 o                         
  -7  22   7        390.30        736.90       184.79 o                         
  -4  22   7        143.83        271.57       191.32 o                         
 -15  23   7         16.06        -47.44       191.94 o                         
 -12  23   7        192.92        209.79       201.10 o                         
  -9  23   7         33.51         61.74       184.83 o                         
  -6  23   7          3.23       -160.23       222.56 o                         
 -11  24   7         82.01        117.78       201.97 o                         
   0   1   8      58253.40      71108.09      1370.42 o                         
  -2   2   8     120843.31     114998.58      1291.86 o                         
  -1   3   8     424254.59     420275.66      6657.27 o                         
  -3   4   8     107635.93     107790.01       979.47 o                         
   0   4   8     140590.62     150592.89      4641.67 o                         
  -5   5   8      11187.29       8763.42       408.27 o                         
  -2   5   8      15254.70      14762.41       246.78 o                         
  -4   6   8     244573.45     242063.17      2119.42 o                         
  -1   6   8      46323.33      44647.12       809.11 o                         
  -6   7   8      44158.55      41587.17       715.04 o                         
  -3   7   8      28616.18      28528.37       357.91 o                         
   0   7   8     204651.53     201523.66      4947.11 o                         
  -8   8   8       3566.36       3767.57       261.15 o                         
  -5   8   8      78003.77      75401.62       793.90 o                         
  -2   8   8      45549.26      44225.71       598.59 o                         
  -7   9   8     120380.63     120638.25      1934.90 o                         
  -4   9   8      76027.54      73594.09      1056.07 o                         
  -1   9   8      51770.57      45512.66       492.69 o                         
  -9  10   8      58952.29      58056.66       861.12 o                         
  -6  10   8      94538.66      94638.36      1089.23 o                         
  -3  10   8      54744.71      52069.79       740.91 o                         
   0  10   8      19623.58      19288.27       478.15 o                         
 -11  11   8        654.28       1106.51       241.14 o                         
  -8  11   8      65987.92      65294.90      1174.73 o                         
  -5  11   8      76363.12      72479.63      1188.52 o                         
  -2  11   8      14648.43      13643.26       235.88 o                         
 -10  12   8      51596.10      49525.43       590.81 o                         
  -7  12   8      59929.61      55600.31       675.81 o                         
  -4  12   8      57146.25      56178.71      1072.25 o                         
  -1  12   8      27862.08      27991.62       471.11 o                         
 -12  13   8      29478.75      28141.96       371.79 o                         
  -9  13   8      36424.20      35029.84       702.61 o                         
  -6  13   8      86076.44      84132.41      1208.23 o                         
  -3  13   8      24025.21      22585.14       349.57 o                         
   0  13   8      32211.76      32273.23       846.40 o                         
 -14  14   8        358.84        700.71       250.09 o                         
 -11  14   8      11517.49      10966.76       335.41 o                         
  -8  14   8      38465.91      36283.46       445.28 o                         
  -5  14   8      13849.66      13583.15       200.19 o                         
  -2  14   8      21883.43      21508.32       481.47 o                         
 -13  15   8      69296.60      69349.24      1712.40 o                         
 -10  15   8      14086.94      13381.14       224.57 o                         
  -7  15   8      54596.56      54547.74      1033.78 o                         
  -4  15   8      14941.56      15249.18       206.76 o                         
  -1  15   8      15584.26      15535.42       302.55 o                         
 -15  16   8      48816.34      50552.88      1088.00 o                         
 -12  16   8      10894.35      10060.99       295.77 o                         
  -9  16   8      14541.21      15166.51       315.08 o                         
  -6  16   8      54538.53      53925.82      1086.16 o                         
  -3  16   8      30426.66      30978.25       797.40 o                         
   0  16   8       5534.19       5961.38       414.74 o                         
 -17  17   8      14252.04      14689.65       633.22 o                         
 -14  17   8      22735.92      23349.62       373.61 o                         
 -11  17   8        650.64        947.94       199.63 o                         
  -8  17   8      15677.42      15655.58       234.82 o                         
  -5  17   8      32115.27      31738.68       659.96 o                         
  -2  17   8      24463.50      23864.23       763.80 o                         
 -16  18   8      18032.46      18209.00       518.48 o                         
 -13  18   8      19128.09      18465.49       516.55 o                         
 -10  18   8       4664.13       5186.70       181.41 o                         
  -7  18   8      14071.05      13555.93       325.45 o                         
  -4  18   8      15428.54      14817.38       371.07 o                         
  -1  18   8      12582.07      12165.23       365.76 o                         
 -18  19   8       5366.97       5087.23       292.57 o                         
 -15  19   8      14552.55      14395.52       485.98 o                         
 -12  19   8      12543.04      13433.11       319.92 o                         
  -9  19   8      13894.18      13534.31       368.76 o                         
  -6  19   8      13505.66      12643.89       478.47 o                         
  -3  19   8       5254.46       4711.64       208.54 o                         
   0  19   8       3834.41       3718.42       299.38 o                         
 -20  20   8       3938.18       3737.18       289.78 o                         
 -17  20   8      11193.39      10549.07       322.68 o                         
 -14  20   8       7187.21       7183.58       283.46 o                         
 -11  20   8       8688.97       9041.32       360.56 o                         
  -8  20   8       8104.46       8627.01       268.74 o                         
  -5  20   8       5896.65       5908.30       201.05 o                         
  -2  20   8      18974.46      17826.26       661.25 o                         
 -19  21   8       2478.02       2743.29       203.72 o                         
 -16  21   8       3808.12       3765.51       266.03 o                         
 -13  21   8      17497.45      18474.63       689.01 o                         
 -10  21   8      11280.03      11054.63       327.40 o                         
  -7  21   8       6508.38       6468.21       259.28 o                         
  -4  21   8       9260.13       9191.78       408.14 o                         
  -1  21   8       7429.24       7137.16       433.30 o                         
 -18  22   8       3759.42       3403.72       240.05 o                         
 -15  22   8       5569.61       5333.43       271.68 o                         
 -12  22   8      10621.71      10305.14       371.03 o                         
  -9  22   8       5447.04       5693.97       203.01 o                         
  -6  22   8       4152.56       4288.90       262.31 o                         
  -3  22   8       5445.35       5102.42       272.06 o                         
 -17  23   8       5656.81       5091.72       338.86 o                         
 -14  23   8      12976.43      12290.42       576.16 o                         
 -11  23   8      11353.76      11029.72       492.69 o                         
  -8  23   8       3325.36       3550.73       191.82 o                         
 -13  24   8      13474.74      10873.08       847.90 o                         
  -1   2   9     384457.84     382795.75      4057.59 o                         
  -2   4   9       1631.12       2695.22       267.27 o                         
  -4   5   9      14603.93      11403.59       222.31 o                         
  -1   5   9      25255.88      22825.15       388.13 o                         
  -3   6   9       1232.05       2229.51       211.37 o                         
  -5   7   9       2276.65       3811.16       205.78 o                         
  -2   7   9       2477.08       4764.83       701.50 o                         
  -7   8   9       1640.50       1379.95       191.52 o                         
  -4   8   9      17014.92      19111.79       337.74 o                         
  -1   8   9      15599.59      15740.77       371.97 o                         
  -6   9   9       1745.52       1625.62       209.93 o                         
  -3   9   9      11972.51      13015.40       223.13 o                         
  -8  10   9         66.62        159.72       177.17 o                         
  -5  10   9        307.05        607.72       183.42 o                         
  -2  10   9       1124.32       1578.67       182.76 o                         
 -10  11   9         62.68        236.55       182.28 o                         
  -7  11   9        883.74        677.66       175.93 o                         
  -4  11   9       3085.02       3539.94       180.51 o                         
  -1  11   9         54.82        160.71       181.93 o                         
  -9  12   9       7926.80       8885.71       224.85 o                         
  -6  12   9       1656.09       1874.23       180.17 o                         
  -3  12   9        343.34        453.20       181.60 o                         
 -11  13   9       5025.87       4888.00       180.68 o                         
  -8  13   9        107.06        252.13       196.04 o                         
  -5  13   9        310.24        325.14       182.59 o                         
  -2  13   9        543.17        787.03       195.76 o                         
 -13  14   9        508.59        597.68       166.31 o                         
 -10  14   9       7376.43       6763.00       185.95 o                         
  -7  14   9        134.14        200.73       180.13 o                         
  -4  14   9         27.64        120.59       183.79 o                         
  -1  14   9       5842.04       5620.92       199.97 o                         
 -12  15   9        541.93        462.69       206.55 o                         
  -9  15   9         97.20        124.60       197.35 o                         
  -6  15   9          1.72          0.44       170.53 o                         
  -3  15   9         13.70        132.93       189.44 o                         
 -14  16   9       1386.23       1362.25       197.60 o                         
 -11  16   9       2190.20       2364.78       197.74 o                         
  -8  16   9         54.13        313.05       187.01 o                         
  -5  16   9         56.31        319.67       190.47 o                         
  -2  16   9        453.91        600.17       191.05 o                         
 -16  17   9         19.36        182.36       189.61 o                         
 -13  17   9       1226.79       1010.30       177.55 o                         
 -10  17   9       1397.77       1399.68       182.72 o                         
  -7  17   9          4.80        145.15       199.33 o                         
  -4  17   9        867.94        661.58       189.83 o                         
  -1  17   9       6092.42       6229.52       269.53 o                         
 -15  18   9         74.74         11.46       187.13 o                         
 -12  18   9         26.85        105.44       186.30 o                         
  -9  18   9          0.40         26.91       177.99 o                         
  -6  18   9       2039.93       2317.47       191.55 o                         
  -3  18   9        653.55        763.34       181.87 o                         
 -17  19   9         62.32        191.44       198.09 o                         
 -14  19   9        875.79        818.78       222.82 o                         
 -11  19   9         36.55         56.19       184.65 o                         
  -8  19   9        218.00        330.84       168.57 o                         
  -5  19   9       1668.67       1377.15       189.23 o                         
  -2  19   9       2829.07       3104.11       196.08 o                         
 -19  20   9        244.44        217.48       178.38 o                         
 -16  20   9        315.97        302.91       177.63 o                         
 -13  20   9       1243.38       1079.07       200.91 o                         
 -10  20   9        315.61        634.77       173.01 o                         
  -7  20   9        114.65        194.00       204.13 o                         
  -4  20   9        465.49        685.72       177.09 o                         
  -1  20   9        467.07        716.91       205.47 o                         
 -18  21   9        281.17        455.33       198.57 o                         
 -15  21   9        983.64        946.02       193.83 o                         
 -12  21   9        111.15        336.34       210.02 o                         
  -9  21   9        374.98        782.63       185.96 o                         
  -6  21   9         72.54        400.76       199.75 o                         
  -3  21   9        325.13        211.24       177.83 o                         
 -17  22   9        485.55        437.71       216.50 o                         
 -14  22   9        568.74        670.00       208.15 o                         
 -11  22   9          1.55         39.90       175.78 o                         
  -8  22   9       1191.27       1359.83       202.23 o                         
  -5  22   9        612.84        740.77       208.27 o                         
 -16  23   9          6.35        129.03       217.51 o                         
 -13  23   9        459.93        502.53       215.84 o                         
 -10  23   9        269.62        487.74       214.34 o                         
  -7  23   9        277.85        231.90       177.56 o                         
 -12  24   9         21.78        614.09       422.30 o                         
  -1   1  10     369140.31     349903.44      3345.78 o                         
   0   2  10     715623.06     695376.44     16050.07 o                         
  -2   3  10     211227.53     201018.45      3811.02 o                         
  -4   4  10    1315590.25    1323801.25     60296.43 o                         
  -1   4  10     568738.00     546089.69     10150.74 o                         
  -3   5  10     489819.62     474480.59      7025.68 o                         
   0   5  10     229686.86     239761.08      4935.21 o                         
  -5   6  10     289598.69     290388.50      5085.16 o                         
  -2   6  10     321523.47     317076.00      4803.34 o                         
  -7   7  10     495563.31     477825.81      6193.33 o                         
  -4   7  10     398589.94     390720.31      5499.61 o                         
  -1   7  10     228686.83     222284.17      3823.87 o                         
  -6   8  10     320376.31     309632.16      4988.74 o                         
  -3   8  10     237025.81     227527.23      4385.97 o                         
   0   8  10     351058.53     364185.44     12575.33 o                         
  -8   9  10     444170.84     446312.97      6518.54 o                         
  -5   9  10     228559.03     227820.03      2231.69 o                         
  -2   9  10     444873.31     457216.78      9360.96 o                         
 -10  10  10     446291.31     432718.94     10875.93 o                         
  -7  10  10     235768.36     233188.98      2421.73 o                         
  -4  10  10     204957.31     202507.02      2718.16 o                         
  -1  10  10     294066.81     295767.91      6674.00 o                         
  -9  11  10     215365.34     209352.67      2518.23 o                         
  -6  11  10     266561.97     259135.56      4452.15 o                         
  -3  11  10     376480.34     369148.56      6425.00 o                         
   0  11  10     204849.64     197125.22      4110.14 o                         
 -11  12  10     133614.05     131472.28      1612.21 o                         
  -8  12  10     137539.91     135378.31      1521.60 o                         
  -5  12  10     255582.22     255400.97      4811.78 o                         
  -2  12  10     195022.30     188763.09      3050.30 o                         
 -13  13  10      70558.03      72313.02      1813.91 o                         
 -10  13  10     109311.04     109539.77      1879.67 o                         
  -7  13  10     159743.77     157472.78      2160.94 o                         
  -4  13  10     155309.72     149089.05      2858.73 o                         
  -1  13  10     102959.98     101376.45      1466.35 o                         
 -12  14  10     118191.27     119707.45      2525.95 o                         
  -9  14  10     117853.61     120684.85      1851.88 o                         
  -6  14  10     167773.41     166901.59      2240.70 o                         
  -3  14  10     138217.61     138820.58      3127.90 o                         
   0  14  10     172758.72     172740.56      5332.09 o                         
 -14  15  10     113726.41     114050.19      2576.86 o                         
 -11  15  10     186895.92     185082.58      3364.32 o                         
  -8  15  10     193621.02     191266.09      2218.90 o                         
  -5  15  10     163985.39     160643.22      2912.43 o                         
  -2  15  10     138701.59     139068.19      2908.33 o                         
 -16  16  10      62282.16      63118.36      3257.43 o                         
 -13  16  10     134466.75     134038.88      3429.72 o                         
 -10  16  10      80798.45      82416.61      1422.41 o                         
  -7  16  10     164987.78     165674.39      1845.37 o                         
  -4  16  10      65617.04      65804.55      1469.87 o                         
  -1  16  10      92006.12      93001.88      2115.54 o                         
 -15  17  10      88026.15      87469.65      2135.32 o                         
 -12  17  10     103025.09     102749.04      2743.81 o                         
  -9  17  10      69429.69      70565.45       693.93 o                         
  -6  17  10      66572.48      68500.78      1093.17 o                         
  -3  17  10      67680.61      69365.79      1468.96 o                         
   0  17  10      25987.47      28107.55      1204.07 o                         
 -17  18  10      43828.39      44554.97      1475.69 o                         
 -14  18  10     118458.88     123176.31      3326.82 o                         
 -11  18  10      74861.02      73242.38      1595.39 o                         
  -8  18  10      80181.44      81615.40      1671.70 o                         
  -5  18  10      67284.84      70013.55      1906.13 o                         
  -2  18  10      46245.95      47039.29       936.05 o                         
 -19  19  10      30757.61      33297.89      1596.70 o                         
 -16  19  10      65457.38      65633.71      2180.15 o                         
 -13  19  10      76237.80      74045.80      2778.23 o                         
 -10  19  10      76250.89      76619.20      2436.18 o                         
  -7  19  10      71176.34      71417.72      1738.91 o                         
  -4  19  10      61205.01      60620.03      1969.47 o                         
  -1  19  10      48236.51      46737.76      1575.38 o                         
 -18  20  10      38789.96      38952.87      1893.65 o                         
 -15  20  10      28238.51      27545.36      1198.43 o                         
 -12  20  10      58559.01      59350.84      1495.75 o                         
  -9  20  10      50130.24      52369.82      1323.28 o                         
  -6  20  10      46726.55      49200.89      1854.91 o                         
  -3  20  10      64731.06      63862.41      2049.83 o                         
   0  20  10      30995.69      28803.04      1651.29 o                         
 -20  21  10      36436.41      35551.92      1757.23 o                         
 -17  21  10      32410.45      34279.91      1351.14 o                         
 -14  21  10      43328.51      41516.80      1498.23 o                         
 -11  21  10      68278.51      69737.53      2005.81 o                         
  -8  21  10      47677.39      49037.81      1779.53 o                         
  -5  21  10      59204.88      56455.94      1908.43 o                         
  -2  21  10      38346.88      36394.27      1568.68 o                         
 -19  22  10      26725.38      25372.25      1690.75 o                         
 -16  22  10      23454.39      23813.40      1095.23 o                         
 -13  22  10      38202.32      38489.91      1377.35 o                         
 -10  22  10      37955.68      38350.30      1409.73 o                         
  -7  22  10      24603.95      24657.63      1210.13 o                         
  -4  22  10      48415.69      45197.04      1750.77 o                         
 -15  23  10      17411.44      18645.96       827.79 o                         
 -12  23  10      39628.62      38121.64      1588.80 o                         
  -9  23  10      26051.47      26313.62      1208.94 o                         
  -6  23  10      32897.82      30499.39      1465.94 o                         
  -1   3  11          6.66        412.29       267.88 o                         
  -3   4  11      71050.69      70496.61      1342.72 o                         
  -2   5  11      52283.82      49457.54       730.61 o                         
  -4   6  11       4147.18       4438.80       210.25 o                         
  -1   6  11         19.54         -4.36       205.94 o                         
  -6   7  11      31558.96      29954.17       416.77 o                         
  -3   7  11      18416.56      20066.29       302.64 o                         
  -5   8  11      17624.33      17561.63       221.83 o                         
  -2   8  11      18481.54      20571.33       346.48 o                         
  -7   9  11      13194.56      11707.42       232.39 o                         
  -4   9  11       4835.19       4663.73       185.84 o                         
  -1   9  11      17755.46      19000.79       484.40 o                         
  -9  10  11       4033.77       4378.81       192.00 o                         
  -6  10  11        252.29        340.79       198.19 o                         
  -3  10  11        898.19        866.41       177.75 o                         
  -8  11  11       6884.48       6133.76       200.19 o                         
  -5  11  11       2077.97       1955.46       182.97 o                         
  -2  11  11        245.51        176.95       195.34 o                         
 -10  12  11      11130.26      11648.97       335.60 o                         
  -7  12  11       3296.84       3641.50       170.78 o                         
  -4  12  11       3941.85       4071.07       188.96 o                         
  -1  12  11      13689.90      14684.29       319.63 o                         
 -12  13  11         62.63         10.98       190.66 o                         
  -9  13  11         18.82         81.09       189.46 o                         
  -6  13  11        506.71        918.30       177.51 o                         
  -3  13  11       3081.70       3038.00       189.61 o                         
 -11  14  11        330.85        570.59       186.56 o                         
  -8  14  11       1767.42       1790.85       173.51 o                         
  -5  14  11       2317.28       2718.36       170.56 o                         
  -2  14  11       5864.87       5922.08       219.46 o                         
 -13  15  11        201.07        389.23       197.68 o                         
 -10  15  11       1731.05       2013.50       195.21 o                         
  -7  15  11       3711.73       3860.44       174.11 o                         
  -4  15  11        115.09        214.66       189.21 o                         
  -1  15  11        282.71        416.84       200.13 o                         
 -15  16  11       5405.20       4970.12       185.43 o                         
 -12  16  11      11070.23      10230.59       380.48 o                         
  -9  16  11        751.49        974.47       196.76 o                         
  -6  16  11        714.85        979.55       177.69 o                         
  -3  16  11        113.11         77.31       186.93 o                         
 -14  17  11      10284.37       9834.98       297.49 o                         
 -11  17  11        878.03       1257.52       194.95 o                         
  -8  17  11        369.17        460.61       180.25 o                         
  -5  17  11         81.02         81.51       173.16 o                         
  -2  17  11       1369.08       1419.88       181.58 o                         
 -16  18  11       2733.12       3120.81       188.95 o                         
 -13  18  11       1051.29       1109.12       201.09 o                         
 -10  18  11       1150.92       1078.23       183.13 o                         
  -7  18  11       2133.15       1895.80       178.12 o                         
  -4  18  11        690.54        764.99       185.28 o                         
  -1  18  11       1223.81       1746.41       208.33 o                         
 -18  19  11       4012.57       3845.06       187.85 o                         
 -15  19  11         41.52       -134.81       187.20 o                         
 -12  19  11         76.74        124.49       189.97 o                         
  -9  19  11        816.00        989.18       179.51 o                         
  -6  19  11        789.01        462.38       189.75 o                         
  -3  19  11        232.20        622.59       197.27 o                         
 -17  20  11        167.61        202.08       210.44 o                         
 -14  20  11        240.01        326.11       208.24 o                         
 -11  20  11        651.05        759.83       186.14 o                         
  -8  20  11        181.76        227.90       181.06 o                         
  -5  20  11        153.93        260.61       187.26 o                         
  -2  20  11        376.60         18.67       194.48 o                         
 -19  21  11         13.57         88.40       226.26 o                         
 -16  21  11       1466.00       1423.60       204.98 o                         
 -13  21  11         81.74        295.42       208.82 o                         
 -10  21  11        159.83        251.15       184.05 o                         
  -7  21  11        121.07        456.75       212.90 o                         
  -4  21  11        119.54        168.53       209.67 o                         
  -1  21  11        350.74        150.45       225.01 o                         
 -18  22  11          5.67         31.71       191.62 o                         
 -15  22  11        139.06        261.58       187.22 o                         
 -12  22  11        241.24        570.52       193.02 o                         
  -9  22  11        343.40        159.50       203.29 o                         
  -6  22  11        675.30        923.01       210.34 o                         
 -17  23  11         19.36        485.68       575.97 o                         
 -14  23  11        225.43        302.50       221.24 o                         
 -11  23  11        251.80        362.74       223.80 o                         
  -8  23  11          6.26        259.64       188.16 o                         
   0   0  12       3665.62       6213.49       684.58 o                         
  -1   2  12      25207.99      29784.00       341.93 o                         
  -3   3  12     153330.45     155479.88      4692.78 o                         
   0   3  12        210.35       1122.04       382.31 o                         
  -2   4  12       7758.68       9812.45       237.27 o                         
  -4   5  12       3542.27       3376.73       197.98 o                         
  -1   5  12       3948.76       4560.28       226.21 o                         
  -6   6  12      21298.10      21334.04       588.72 o                         
  -3   6  12      36093.81      38166.39       523.27 o                         
   0   6  12       1393.11       1914.02       352.70 o                         
  -5   7  12      13968.17      15420.96       284.65 o                         
  -2   7  12      18079.22      18918.71       279.84 o                         
  -7   8  12       3012.64       4583.38       206.35 o                         
  -4   8  12        294.09        302.81       174.46 o                         
  -1   8  12       5733.76       6693.09       219.34 o                         
  -9   9  12     309259.88     316463.38      8588.57 o                         
  -6   9  12       6771.36       6532.83       189.47 o                         
  -3   9  12      21063.77      20512.29       408.92 o                         
   0   9  12      29308.28      31844.23      1290.11 o                         
  -8  10  12       3286.70       3993.34       199.70 o                         
  -5  10  12       1555.97       1202.68       178.93 o                         
  -2  10  12      22202.81      23633.70       536.56 o                         
 -10  11  12       6372.56       7767.74       218.74 o                         
  -7  11  12      11818.78      13344.42       202.61 o                         
  -4  11  12       3732.35       4050.94       199.27 o                         
  -1  11  12       1487.80       2260.25       196.53 o                         
 -12  12  12      22633.39      23802.56       787.31 o                         
  -9  12  12         51.65        233.98       187.18 o                         
  -6  12  12       6296.87       6038.98       172.77 o                         
  -3  12  12      28782.44      31575.96       652.69 o                         
   0  12  12       1368.06       1453.59       291.64 o                         
 -11  13  12      10421.50      11377.84       207.90 o                         
  -8  13  12         38.43        216.97       170.18 o                         
  -5  13  12       1695.45       2008.29       187.95 o                         
  -2  13  12      13284.75      13192.39       280.67 o                         
 -13  14  12       4299.26       3929.09       179.30 o                         
 -10  14  12      10622.55       9899.35       238.93 o                         
  -7  14  12        291.53        606.88       176.23 o                         
  -4  14  12        428.71        339.15       182.50 o                         
  -1  14  12       1365.57       1162.67       198.26 o                         
 -15  15  12      28993.60      29788.33       809.78 o                         
 -12  15  12       1891.76       1901.72       192.12 o                         
  -9  15  12        983.82       1306.89       173.22 o                         
  -6  15  12       1902.94       2271.65       176.58 o                         
  -3  15  12       3705.59       3734.36       192.18 o                         
   0  15  12        532.16        572.79       273.31 o                         
 -14  16  12       3555.46       3519.84       205.91 o                         
 -11  16  12       6344.61       6702.76       198.56 o                         
  -8  16  12      10382.99      10623.95       206.45 o                         
  -5  16  12        655.47        919.11       198.72 o                         
  -2  16  12       2476.95       2672.84       183.89 o                         
 -16  17  12        191.37        602.77       182.79 o                         
 -13  17  12        912.02       1020.20       230.44 o                         
 -10  17  12       5510.85       6042.82       192.40 o                         
  -7  17  12       2986.48       3520.24       189.21 o                         
  -4  17  12         34.78        416.14       194.91 o                         
  -1  17  12       1137.89        811.71       202.75 o                         
 -18  18  12         16.39        284.69       273.89 o                         
 -15  18  12        262.08        518.71       200.26 o                         
 -12  18  12       4287.77       4854.75       185.67 o                         
  -9  18  12       8621.77       8373.78       239.73 o                         
  -6  18  12        238.27        432.46       183.41 o                         
  -3  18  12        727.67        896.80       185.97 o                         
   0  18  12         74.38        273.45       315.26 o                         
 -17  19  12       2474.55       2642.49       189.64 o                         
 -14  19  12       6498.21       7010.40       298.42 o                         
 -11  19  12       1415.29       1366.89       177.02 o                         
  -8  19  12       3810.29       4222.92       183.29 o                         
  -5  19  12       2323.49       2607.97       194.14 o                         
  -2  19  12        756.01       1283.20       210.24 o                         
 -19  20  12       1879.30       1706.25       214.52 o                         
 -16  20  12       1048.05       1706.41       217.20 o                         
 -13  20  12       1537.48       1609.95       177.51 o                         
 -10  20  12        290.23        178.38       190.23 o                         
  -7  20  12        486.84        631.00       199.54 o                         
  -4  20  12       3279.76       3423.77       217.69 o                         
  -1  20  12       1012.83       1060.56       192.95 o                         
 -18  21  12       1353.02       1230.52       184.89 o                         
 -15  21  12        283.87        352.19       177.88 o                         
 -12  21  12         49.05        -49.66       173.17 o                         
  -9  21  12        415.16        493.64       206.10 o                         
  -6  21  12       2211.26       2790.66       212.55 o                         
  -3  21  12       1556.49       1738.21       235.06 o                         
 -17  22  12        558.27        632.38       186.24 o                         
 -14  22  12        439.08        618.79       205.39 o                         
 -11  22  12         94.62        250.90       195.07 o                         
  -8  22  12        286.30        608.36       181.83 o                         
  -5  22  12        909.15        927.12       183.91 o                         
 -16  23  12        153.43        437.52       185.80 o                         
 -13  23  12         73.46        349.04       198.08 o                         
 -10  23  12         17.91        481.53       197.06 o                         
  -7  23  12        872.11       1263.97       194.85 o                         
  -2   3  13      25250.42      23227.12       287.69 o                         
  -1   4  13       1122.41       1087.74       207.51 o                         
  -3   5  13      54845.20      55116.36       772.80 o                         
  -5   6  13        193.58        464.20       189.01 o                         
  -2   6  13      20501.62      21454.85       276.83 o                         
  -4   7  13       9558.62      10413.43       239.02 o                         
  -1   7  13       8390.99       8810.88       242.14 o                         
  -6   8  13       6270.46       6426.56       191.47 o                         
  -3   8  13      14395.46      16351.20       282.44 o                         
  -8   9  13      27743.66      27735.40       555.36 o                         
  -5   9  13      11482.91      13463.10       228.51 o                         
  -2   9  13       6510.42       7277.80       222.76 o                         
  -7  10  13        821.03       1323.57       181.44 o                         
  -4  10  13        199.06         89.86       190.50 o                         
  -1  10  13        381.73        514.95       187.51 o                         
  -9  11  13      12096.24      11638.68       190.41 o                         
  -6  11  13         91.42        252.37       168.50 o                         
  -3  11  13       1183.85       1436.04       198.49 o                         
 -11  12  13       1071.71       1047.71       192.49 o                         
  -8  12  13       9568.82       9157.72       185.17 o                         
  -5  12  13       1467.94       1036.33       179.47 o                         
  -2  12  13       8847.43       9650.68       222.26 o                         
 -10  13  13        235.80        305.93       180.18 o                         
  -7  13  13        284.32        342.46       162.04 o                         
  -4  13  13       2215.68       2582.34       185.09 o                         
  -1  13  13       9271.77       9248.69       223.99 o                         
 -12  14  13       1800.55       2278.65       192.57 o                         
  -9  14  13       2640.68       2759.02       176.17 o                         
  -6  14  13       7008.66       6000.68       176.06 o                         
  -3  14  13       3278.89       3963.21       195.99 o                         
 -14  15  13      11863.66      11852.64       373.33 o                         
 -11  15  13         16.71        188.21       172.46 o                         
  -8  15  13       1387.54       1378.14       179.99 o                         
  -5  15  13        582.82        598.53       204.37 o                         
  -2  15  13        138.38        144.98       205.76 o                         
 -13  16  13       3271.63       3162.64       222.42 o                         
 -10  16  13      11631.86      12088.72       196.31 o                         
  -7  16  13         65.13        -19.04       179.18 o                         
  -4  16  13         56.28        316.16       192.65 o                         
  -1  16  13        397.49        664.62       189.40 o                         
 -15  17  13         39.86        250.48       176.50 o                         
 -12  17  13        899.73       1183.40       176.05 o                         
  -9  17  13       3299.65       3325.10       177.61 o                         
  -6  17  13         87.27        218.45       183.39 o                         
  -3  17  13       2313.87       2129.57       195.83 o                         
 -17  18  13       1319.80       1439.83       209.70 o                         
 -14  18  13        196.00        126.67       206.37 o                         
 -11  18  13        389.25        327.01       181.93 o                         
  -8  18  13       1375.56       1221.56       180.58 o                         
  -5  18  13        197.44        221.19       183.96 o                         
  -2  18  13       1092.38       1107.79       185.77 o                         
 -16  19  13        206.39        526.77       179.20 o                         
 -13  19  13        218.84        329.26       175.80 o                         
 -10  19  13          0.43        319.93       194.91 o                         
  -7  19  13       2688.82       2683.32       177.82 o                         
  -4  19  13         73.74       -144.67       209.13 o                         
  -1  19  13        208.99        499.18       194.54 o                         
 -18  20  13        308.23        457.74       193.62 o                         
 -15  20  13        105.49        485.94       185.79 o                         
 -12  20  13         28.02        234.03       176.43 o                         
  -9  20  13          0.90        325.54       179.61 o                         
  -6  20  13         79.90         55.95       191.94 o                         
  -3  20  13        100.11        248.80       180.07 o                         
 -20  21  13        164.22        246.30       309.44 o                         
 -17  21  13        417.71        458.92       184.30 o                         
 -14  21  13       1001.37       1454.62       193.04 o                         
 -11  21  13        113.33        155.22       174.24 o                         
  -8  21  13       1612.17       2204.90       196.63 o                         
  -5  21  13        208.33        153.23       198.98 o                         
  -2  21  13          1.45        331.52       206.48 o                         
 -16  22  13          0.31        -80.16       194.27 o                         
 -13  22  13        380.09        598.42       178.40 o                         
 -10  22  13          0.64        226.84       181.35 o                         
  -7  22  13         69.97        115.17       189.02 o                         
  -4  22  13        514.99        722.27       207.26 o                         
 -15  23  13        305.08        456.97       198.11 o                         
 -12  23  13         12.57        -95.86       191.17 o                         
  -9  23  13         96.80        427.05       206.44 o                         
   0   1  14     660469.12     676392.75     11345.39 o                         
  -2   2  14     547997.19     552413.19      8233.04 o                         
  -1   3  14     280062.00     275940.78      2378.69 o                         
  -3   4  14     635454.88     643140.56      7138.52 o                         
   0   4  14     526715.38     531192.50      7974.58 o                         
  -5   5  14     310373.09     303213.53      7616.40 o                         
  -2   5  14     213949.69     209876.84      3276.59 o                         
  -4   6  14     243273.94     228000.38      3350.60 o                         
  -1   6  14     289087.91     275482.06      5638.79 o                         
  -6   7  14     254950.62     259398.55      3588.69 o                         
  -3   7  14     125734.70     114802.76      1576.29 o                         
   0   7  14      80867.14      73382.59      1984.93 o                         
  -8   8  14     258794.66     260599.52      5183.74 o                         
  -5   8  14     286481.91     283845.50      4414.13 o                         
  -2   8  14     153686.53     143817.62      1858.70 o                         
  -7   9  14     450165.91     448364.72      8525.16 o                         
  -4   9  14     312125.50     294485.78      5720.20 o                         
  -1   9  14     240965.39     241670.67      3745.16 o                         
  -9  10  14     125410.62     117443.77      1737.69 o                         
  -6  10  14     444846.56     443112.16      5179.16 o                         
  -3  10  14     214649.25     215125.77      3197.96 o                         
   0  10  14     151396.28     162616.78      1431.93 o                         
 -11  11  14      49370.16      46063.41      1838.84 o                         
  -8  11  14     135383.75     130693.23      2611.57 o                         
  -5  11  14     188346.23     184634.27      3265.47 o                         
  -2  11  14     250259.11     258130.59      4329.28 o                         
 -10  12  14      75816.20      74898.98      1261.56 o                         
  -7  12  14     156528.09     158687.53      2270.74 o                         
  -4  12  14     152408.91     151750.81      2795.34 o                         
  -1  12  14     111512.07     104742.03      2463.60 o                         
 -12  13  14     111244.49     110804.95      2472.58 o                         
  -9  13  14      84666.54      85787.04      1232.71 o                         
  -6  13  14     170280.81     170207.97      2157.74 o                         
  -3  13  14     109805.26     106675.85      2704.49 o                         
   0  13  14     111093.18     102312.70      4372.94 o                         
 -14  14  14      95988.59      96115.50      2014.89 o                         
 -11  14  14      45989.12      45488.50       949.28 o                         
  -8  14  14     114247.92     121346.94      1883.32 o                         
  -5  14  14     123824.45     126163.25      2540.09 o                         
  -2  14  14     115622.99     109963.67      2407.90 o                         
 -13  15  14     179065.47     176965.52      4151.46 o                         
 -10  15  14     152089.56     152075.16      2811.74 o                         
  -7  15  14     171216.42     166285.69      2634.13 o                         
  -4  15  14      72340.88      70691.98      1126.60 o                         
  -1  15  14      89558.38      91911.41      1759.49 o                         
 -15  16  14     104426.63     104151.89      2058.23 o                         
 -12  16  14      88375.55      87715.53      1718.96 o                         
  -9  16  14      76635.25      76892.48      1212.38 o                         
  -6  16  14      76183.65      74723.02      1598.15 o                         
  -3  16  14      89680.88      85270.45      2190.49 o                         
   0  16  14      32392.94      31793.90      1030.12 o                         
 -17  17  14      24846.65      25625.34      1464.10 o                         
 -14  17  14      83846.43      81233.77      2338.75 o                         
 -11  17  14      74687.57      75067.37      1489.05 o                         
  -8  17  14      50467.24      52782.25      1049.84 o                         
  -5  17  14      56212.74      54674.99      1505.52 o                         
  -2  17  14      70709.01      70626.52      1611.09 o                         
 -16  18  14      40113.18      40995.94      1320.83 o                         
 -13  18  14      68813.94      70137.20      1707.11 o                         
 -10  18  14      66956.57      66463.59      1394.87 o                         
  -7  18  14      41688.02      40907.62      1080.48 o                         
  -4  18  14      61810.92      62026.91      1780.87 o                         
  -1  18  14      35350.43      37475.19       856.70 o                         
 -18  19  14      23994.05      25004.96       966.99 o                         
 -15  19  14      33599.91      35128.98      1178.64 o                         
 -12  19  14      43629.47      44945.17      1050.62 o                         
  -9  19  14      59662.21      59199.59      1598.22 o                         
  -6  19  14      57459.34      57753.63      1783.06 o                         
  -3  19  14      47036.85      46502.55      1301.59 o                         
   0  19  14      13358.47      12696.95       636.55 o                         
 -20  20  14      21313.05      21438.84      1152.09 o                         
 -17  20  14      34641.76      35637.38      1521.60 o                         
 -14  20  14      35234.52      34366.08      1312.09 o                         
 -11  20  14      57118.88      54814.99      1292.19 o                         
  -8  20  14      36551.71      36554.50      1082.67 o                         
  -5  20  14      31186.90      32107.59       986.17 o                         
  -2  20  14      34941.38      33537.78       787.92 o                         
 -19  21  14      25468.32      24541.82      1423.70 o                         
 -16  21  14      32068.53      31686.08      1447.41 o                         
 -13  21  14      31155.07      30313.47       987.10 o                         
 -10  21  14      42291.85      43000.41      1437.91 o                         
  -7  21  14      28413.79      28100.34       994.89 o                         
  -4  21  14      47490.66      45113.34      1955.37 o                         
 -18  22  14      23731.97      22667.90      1243.51 o                         
 -15  22  14      13682.22      14002.15       752.08 o                         
 -12  22  14      38827.66      38556.23      1415.04 o                         
  -9  22  14      29915.89      28531.94      1165.55 o                         
  -6  22  14      21930.53      21192.62       807.45 o                         
 -14  23  14      22770.88      21701.76       824.71 o                         
 -11  23  14      34608.55      32510.19      1192.91 o                         
  -8  23  14      15946.26      15249.88       836.96 o                         
  -1   2  15      10118.58      13054.92       253.22 o                         
  -2   4  15      46940.49      49151.73       936.15 o                         
  -4   5  15      35594.38      38645.52       332.81 o                         
  -1   5  15       4637.90       5024.99       216.01 o                         
  -3   6  15      13915.60      13555.19       297.03 o                         
  -5   7  15      14312.35      15398.32       216.93 o                         
  -2   7  15       7426.62       7931.44       219.71 o                         
  -7   8  15      12945.74      13047.94       217.57 o                         
  -4   8  15      12310.52      12560.29       220.03 o                         
  -1   8  15          9.00         21.10       202.11 o                         
  -6   9  15       7665.39       6760.64       235.60 o                         
  -3   9  15       3205.91       4832.27       602.25 o                         
  -8  10  15       3140.93       3344.89       180.35 o                         
  -5  10  15        160.77        360.71       167.03 o                         
  -2  10  15       9565.98       9448.08       238.48 o                         
 -10  11  15         49.23        289.98       184.25 o                         
  -7  11  15         49.25         97.72       184.96 o                         
  -4  11  15        494.31        988.35       190.24 o                         
  -1  11  15       2700.35       2580.39       203.04 o                         
  -9  12  15        522.09        622.86       188.83 o                         
  -6  12  15       1001.44       1037.74       192.67 o                         
  -3  12  15        167.74        629.30       190.52 o                         
 -11  13  15        660.62        948.69       191.78 o                         
  -8  13  15        133.04          2.93       172.96 o                         
  -5  13  15       7437.62       5625.06       209.17 o                         
  -2  13  15        484.09        455.43       190.68 o                         
 -13  14  15       7697.67       7222.11       294.29 o                         
 -10  14  15          2.01        -21.11       168.76 o                         
  -7  14  15       8555.26       8629.68       195.29 o                         
  -4  14  15         24.39        232.93       202.39 o                         
  -1  14  15        579.44        690.35       247.10 o                         
 -12  15  15       4274.06       3864.40       211.19 o                         
  -9  15  15        120.13        208.76       185.44 o                         
  -6  15  15       1193.89       1557.55       181.78 o                         
  -3  15  15       2430.04       2432.99       204.89 o                         
 -14  16  15       3849.50       3712.36       236.44 o                         
 -11  16  15        845.82       1004.98       184.97 o                         
  -8  16  15        300.30         89.65       194.89 o                         
  -5  16  15       3649.61       3898.51       187.04 o                         
  -2  16  15        297.26         53.43       231.80 o                         
 -16  17  15       6672.30       6037.09       280.43 o                         
 -13  17  15         56.48        181.02       205.23 o                         
 -10  17  15       2266.71       2972.83       190.38 o                         
  -7  17  15          1.43        -37.33       180.17 o                         
  -4  17  15        899.81        608.57       185.17 o                         
  -1  17  15        399.85        535.21       204.32 o                         
 -15  18  15          3.63        -25.30       183.51 o                         
 -12  18  15       1478.66       1946.70       179.21 o                         
  -9  18  15        812.32        688.24       177.75 o                         
  -6  18  15        896.04        882.05       194.62 o                         
  -3  18  15        183.19        180.75       214.47 o                         
 -17  19  15        493.02        487.23       196.62 o                         
 -14  19  15       2027.97       2161.06       198.31 o                         
 -11  19  15        999.31        982.24       179.41 o                         
  -8  19  15        964.01        877.05       200.86 o                         
  -5  19  15        793.80        692.42       216.46 o                         
  -2  19  15         35.41         84.95       196.64 o                         
 -19  20  15         17.30         85.43       215.81 o                         
 -16  20  15        843.23        491.97       196.51 o                         
 -13  20  15       1745.58       1864.60       197.29 o                         
 -10  20  15          0.78        251.29       175.67 o                         
  -7  20  15        139.46         -5.95       202.23 o                         
  -4  20  15        257.75        502.27       215.89 o                         
  -1  20  15         43.17        147.09       228.87 o                         
 -18  21  15        353.00        427.54       210.96 o                         
 -15  21  15        344.20        297.88       205.52 o                         
 -12  21  15        352.51        244.49       195.30 o                         
  -9  21  15        114.18        189.11       198.96 o                         
  -6  21  15        380.81        519.14       219.74 o                         
  -3  21  15        684.41        726.00       197.53 o                         
 -17  22  15        301.35        477.98       217.99 o                         
 -14  22  15        758.14        680.11       216.51 o                         
 -11  22  15        186.54        558.98       188.81 o                         
  -8  22  15         96.01        299.76       202.11 o                         
  -5  22  15          2.91         23.24       224.21 o                         
 -13  23  15        519.59        483.81       219.43 o                         
 -10  23  15         61.95        574.70       205.69 o                         
  -1   1  16     112234.95     111875.62       914.33 o                         
   0   2  16      51506.62      50327.05      1052.52 o                         
  -2   3  16     226406.59     222817.72      2783.43 o                         
  -4   4  16     555044.31     564476.94     10003.78 o                         
  -1   4  16      88254.41      95680.63      1490.81 o                         
  -3   5  16     114370.40     115955.29      1846.04 o                         
   0   5  16      83876.86      85898.59      2783.35 o                         
  -5   6  16      91575.74      93206.21      1112.36 o                         
  -2   6  16     136014.36     133614.27      1952.95 o                         
  -7   7  16     269357.50     264884.19      6282.09 o                         
  -4   7  16      45470.45      44360.57       464.63 o                         
  -1   7  16      99912.05     101909.98      2200.30 o                         
  -6   8  16     167012.44     164340.08      2387.28 o                         
  -3   8  16     103463.81     104085.33      1427.25 o                         
   0   8  16     112791.45     108522.03      2270.55 o                         
  -8   9  16     100234.41     107496.03      1185.47 o                         
  -5   9  16     129214.10     129678.09      2263.56 o                         
  -2   9  16     185952.77     186954.80      3101.98 o                         
 -10  10  16     115021.49     118678.36      2475.57 o                         
  -7  10  16     107763.52     110888.61      1706.14 o                         
  -4  10  16      47157.66      48108.37       814.85 o                         
  -1  10  16      93571.16      89802.80      1095.65 o                         
  -9  11  16      55311.99      55668.27       828.56 o                         
  -6  11  16      21461.14      21193.95       396.52 o                         
  -3  11  16     119906.06     122213.58      1436.62 o                         
   0  11  16      73353.52      75766.33      2197.94 o                         
 -11  12  16      86813.20      87257.59      1333.87 o                         
  -8  12  16      26861.01      27610.58       447.67 o                         
  -5  12  16      67706.68      72558.70      1493.76 o                         
  -2  12  16      77740.51      79165.63      1953.14 o                         
 -13  13  16     108323.70     109059.36      3837.11 o                         
 -10  13  16      36997.66      37865.97       548.22 o                         
  -7  13  16      61147.99      60394.52      1072.16 o                         
  -4  13  16      38398.30      39886.55       778.90 o                         
  -1  13  16      53623.29      55270.21      1579.20 o                         
 -12  14  16      68934.21      68798.89      1409.71 o                         
  -9  14  16      47089.37      45955.44       665.54 o                         
  -6  14  16      26953.38      27808.09       520.79 o                         
  -3  14  16      62891.34      63809.17      1285.40 o                         
   0  14  16      14390.99      15659.50       495.35 o                         
 -14  15  16      27139.12      27244.49       928.00 o                         
 -11  15  16      12511.49      12903.17       197.42 o                         
  -8  15  16      77349.22      79613.38      1377.02 o                         
  -5  15  16      36465.75      37642.11       931.90 o                         
  -2  15  16      39740.18      39891.92       918.50 o                         
 -16  16  16      24474.49      28792.95      1061.09 o                         
 -13  16  16      45867.81      46124.04      1337.01 o                         
 -10  16  16      38860.76      40365.37       671.14 o                         
  -7  16  16      39518.07      42371.20       837.05 o                         
  -4  16  16      45725.28      48304.68       902.47 o                         
  -1  16  16      23209.05      24129.33       647.92 o                         
 -15  17  16      14555.22      15894.54       410.17 o                         
 -12  17  16      30337.21      31600.01       624.38 o                         
  -9  17  16      50771.40      52947.04      1013.80 o                         
  -6  17  16      36395.75      38269.27      1054.44 o                         
  -3  17  16      31787.23      31434.27       830.47 o                         
   0  17  16       5214.09       5903.60       607.50 o                         
 -17  18  16      13359.17      13451.64       668.50 o                         
 -14  18  16      30868.63      29423.40       901.73 o                         
 -11  18  16      42559.11      45547.55      1030.99 o                         
  -8  18  16      23856.08      23716.91       598.99 o                         
  -5  18  16      35080.95      34752.00      1011.02 o                         
  -2  18  16      14756.22      16047.88       602.16 o                         
 -19  19  16       6615.47       6992.37       527.36 o                         
 -16  19  16      17666.59      17872.49       637.71 o                         
 -13  19  16      25909.05      28435.12       861.80 o                         
 -10  19  16      33616.58      34150.55       997.98 o                         
  -7  19  16      22469.00      23566.35       721.70 o                         
  -4  19  16      29172.04      27924.52      1007.63 o                         
  -1  19  16      11819.55      12929.86       237.89 o                         
 -18  20  16      21478.50      21708.21       978.00 o                         
 -15  20  16       7314.02       8984.27       316.60 o                         
 -12  20  16      19472.60      20208.12       732.09 o                         
  -9  20  16      14433.63      15053.38       473.15 o                         
  -6  20  16      16491.53      16671.06       659.61 o                         
  -3  20  16      15505.23      15787.34       485.97 o                         
   0  20  16      12753.06      12657.70       435.25 o                         
 -17  21  16      14543.77      15458.65       912.28 o                         
 -14  21  16      17789.64      18709.62       697.32 o                         
 -11  21  16      15493.28      14800.69       594.01 o                         
  -8  21  16       9708.10      10069.30       400.50 o                         
  -5  21  16      18691.22      19064.02       688.51 o                         
  -2  21  16      13376.72      13110.77       353.10 o                         
 -16  22  16      11851.72      11951.55       626.29 o                         
 -13  22  16      10276.68       9663.13       351.08 o                         
 -10  22  16       9200.39       9849.36       381.83 o                         
  -7  22  16       8288.80       8410.31       284.93 o                         
 -15  23  16       7503.03       7125.01       504.32 o                         
 -12  23  16      12714.81      13024.53       654.87 o                         
  -9  23  16       8884.68       9302.30       457.13 o                         
  -1   3  17      25809.06      28407.32       261.74 o                         
  -3   4  17      22654.41      22910.36       253.22 o                         
  -2   5  17      35958.52      36041.81       537.76 o                         
  -4   6  17      11310.34      11511.79       217.84 o                         
  -1   6  17      10311.21      12384.44       302.57 o                         
  -6   7  17      67647.48      71351.45       889.44 o                         
  -3   7  17      35446.50      40242.65       662.48 o                         
  -5   8  17      11582.16      14353.04       211.91 o                         
  -2   8  17       1097.32        754.11       211.17 o                         
  -7   9  17        112.13        226.71       173.16 o                         
  -4   9  17         37.23         57.29       200.12 o                         
  -1   9  17       3731.57       4090.43       208.42 o                         
  -9  10  17       8673.35       8907.66       193.11 o                         
  -6  10  17         59.00        164.92       161.00 o                         
  -3  10  17        300.20        287.04       219.66 o                         
  -8  11  17        298.23        401.53       174.27 o                         
  -5  11  17       8100.98       8472.38       262.30 o                         
  -2  11  17        686.51        984.19       217.98 o                         
 -10  12  17       8228.86       6410.22       206.11 o                         
  -7  12  17       7618.93       8104.81       203.16 o                         
  -4  12  17       4883.03       4531.89       224.00 o                         
  -1  12  17        820.55       1091.71       217.99 o                         
 -12  13  17      16152.45      15520.46       319.33 o                         
  -9  13  17        581.66        760.90       197.60 o                         
  -6  13  17       2399.01       2532.05       180.15 o                         
  -3  13  17      15089.83      16280.40       317.74 o                         
 -11  14  17        738.17        684.32       184.78 o                         
  -8  14  17        401.00        477.63       197.96 o                         
  -5  14  17         35.35       -202.65       183.49 o                         
  -2  14  17       1884.53       2499.58       215.87 o                         
 -13  15  17       5117.39       5627.43       221.12 o                         
 -10  15  17        114.67        194.53       197.69 o                         
  -7  15  17       2784.48       2804.97       186.61 o                         
  -4  15  17          5.49         88.78       221.25 o                         
  -1  15  17       1577.80       2194.72       203.50 o                         
 -15  16  17       5327.02       5293.84       194.46 o                         
 -12  16  17      12291.65      11533.00       239.60 o                         
  -9  16  17        583.43        502.36       187.00 o                         
  -6  16  17        919.05        949.46       193.31 o                         
  -3  16  17       6696.37       6531.86       199.29 o                         
 -14  17  17        463.68        630.31       204.22 o                         
 -11  17  17        837.80        366.17       171.71 o                         
  -8  17  17       1411.95       1064.32       178.17 o                         
  -5  17  17        765.23        782.46       192.93 o                         
  -2  17  17        366.38        288.92       211.47 o                         
 -16  18  17          3.55         67.17       186.65 o                         
 -13  18  17       1853.68       2172.97       193.14 o                         
 -10  18  17       1618.91       1527.32       177.04 o                         
  -7  18  17        618.60        395.77       189.02 o                         
  -4  18  17        538.06        583.40       200.59 o                         
  -1  18  17       2080.23       2391.89       213.80 o                         
 -18  19  17        190.97        523.95       202.80 o                         
 -15  19  17        104.07        725.67       194.46 o                         
 -12  19  17        526.99        407.39       185.38 o                         
  -9  19  17          0.16        167.42       175.01 o                         
  -6  19  17        323.98        249.25       211.25 o                         
  -3  19  17        181.97         78.29       215.04 o                         
 -17  20  17        214.88        468.98       221.57 o                         
 -14  20  17          1.89         55.85       194.12 o                         
 -11  20  17        708.17        785.01       194.06 o                         
  -8  20  17        126.33        235.90       193.42 o                         
  -5  20  17         22.41        301.77       213.71 o                         
  -2  20  17       1559.26       1451.95       229.98 o                         
 -19  21  17        194.04        330.97       192.62 o                         
 -16  21  17          0.01         93.28       168.59 o                         
 -13  21  17        495.26        645.00       179.81 o                         
 -10  21  17         78.14        432.50       198.15 o                         
  -7  21  17        161.80        680.26       234.89 o                         
  -4  21  17         10.71        349.82       227.87 o                         
 -15  22  17          0.07        375.19       210.16 o                         
 -12  22  17         39.21        365.65       182.72 o                         
  -9  22  17        127.24        216.42       191.63 o                         
  -6  22  17        118.13        225.28       208.34 o                         
 -14  23  17        225.95        370.56       199.24 o                         
 -11  23  17        111.20        297.59       207.25 o                         
   0   0  18      11923.14      12225.11       558.15 o                         
  -1   2  18      80828.91      79520.55       567.65 o                         
  -3   3  18      57567.11      54661.33      1118.80 o                         
   0   3  18     173149.91     168842.75      4844.92 o                         
  -2   4  18     142614.50     141744.56      1851.44 o                         
  -4   5  18      93550.84      96397.85       541.21 o                         
  -1   5  18      83580.48      79014.59      1046.58 o                         
  -6   6  18     316685.97     334448.75      7736.78 o                         
  -3   6  18      59980.40      53743.16       565.39 o                         
   0   6  18      20783.02      17496.65       331.51 o                         
  -5   7  18     125054.45     131316.25      1699.54 o                         
  -2   7  18      26612.97      23094.99       446.75 o                         
  -7   8  18     113266.62     116583.05      1436.61 o                         
  -4   8  18     239180.86     229847.41      5251.37 o                         
  -1   8  18      37309.39      31130.81       721.39 o                         
  -9   9  18       5160.62       6398.55       301.63 o                         
  -6   9  18     108659.97     110262.39      1372.61 o                         
  -3   9  18      92929.16      93117.41      1389.37 o                         
   0   9  18      52039.18      47580.11       819.42 o                         
  -8  10  18      42213.89      42170.36       663.70 o                         
  -5  10  18      85337.80      83698.23       956.90 o                         
  -2  10  18      51820.66      48472.91       589.31 o                         
 -10  11  18       3943.01       3638.45       175.03 o                         
  -7  11  18      38003.11      36543.92       502.44 o                         
  -4  11  18      52136.68      49753.45       991.84 o                         
  -1  11  18      58117.09      63383.51       955.62 o                         
 -12  12  18        983.13        875.90       223.08 o                         
  -9  12  18      53705.70      51459.82      1040.81 o                         
  -6  12  18      49080.67      48924.90      1021.88 o                         
  -3  12  18      49433.17      52478.96       534.87 o                         
   0  12  18      37199.48      36458.56      1147.31 o                         
 -11  13  18      31931.82      31996.19       931.98 o                         
  -8  13  18      60780.72      58372.31      1071.66 o                         
  -5  13  18      53342.88      51706.14       995.24 o                         
  -2  13  18      56013.37      58131.28       814.58 o                         
 -13  14  18      47246.91      44407.43      1080.40 o                         
 -10  14  18      40882.54      38521.73       838.34 o                         
  -7  14  18      36906.53      36183.39       564.98 o                         
  -4  14  18      22628.02      23966.79       476.48 o                         
  -1  14  18      40764.09      37651.47       655.30 o                         
 -15  15  18      50470.51      53723.14      1203.20 o                         
 -12  15  18      77059.34      75459.29      1575.04 o                         
  -9  15  18      93845.73      93189.91      1554.35 o                         
  -6  15  18      38951.24      40426.16      1022.53 o                         
  -3  15  18      37758.38      36908.65       721.28 o                         
   0  15  18       1886.17       2132.51       299.00 o                         
 -14  16  18      24034.04      23616.12       662.18 o                         
 -11  16  18      29517.19      30481.59       568.41 o                         
  -8  16  18      22549.40      23538.90       362.52 o                         
  -5  16  18       7193.76       7778.26       214.25 o                         
  -2  16  18      36131.11      35051.93       799.01 o                         
 -16  17  18      17786.16      19622.64       609.97 o                         
 -13  17  18      20787.64      20756.00       615.51 o                         
 -10  17  18      32623.15      33892.45       684.48 o                         
  -7  17  18      13951.25      13472.84       347.59 o                         
  -4  17  18      29577.39      29634.78       565.81 o                         
  -1  17  18      16173.26      15695.55       374.70 o                         
 -18  18  18       5283.15       5554.93       374.43 o                         
 -15  18  18      14128.51      14116.45       549.15 o                         
 -12  18  18      15275.35      16079.99       455.33 o                         
  -9  18  18       9624.93       9971.90       196.30 o                         
  -6  18  18      10983.78      10088.02       258.44 o                         
  -3  18  18      22288.06      21285.18       663.57 o                         
   0  18  18       5694.53       6173.55       346.01 o                         
 -17  19  18      10751.58      11143.04       300.42 o                         
 -14  19  18      10972.27      11528.16       391.71 o                         
 -11  19  18      11832.04      11738.71       298.36 o                         
  -8  19  18       9402.52       9687.74       273.16 o                         
  -5  19  18      12404.66      11731.44       468.94 o                         
  -2  19  18      20908.60      19979.23       603.66 o                         
 -19  20  18       7876.68       8498.07       380.36 o                         
 -16  20  18      13401.12      13827.97       540.73 o                         
 -13  20  18      14816.24      15368.60       513.62 o                         
 -10  20  18      17002.79      17063.04       508.61 o                         
  -7  20  18      16442.67      16463.27       553.23 o                         
  -4  20  18      11362.03      11922.48       425.40 o                         
  -1  20  18       5656.05       5943.41       218.65 o                         
 -18  21  18       7251.34       6807.54       525.06 o                         
 -15  21  18       6253.61       7666.13       339.28 o                         
 -12  21  18       8505.03       8137.57       306.98 o                         
  -9  21  18      14012.95      14531.08       476.55 o                         
  -6  21  18       8395.93       9012.26       359.53 o                         
  -3  21  18      10294.53       9610.91       408.46 o                         
 -17  22  18       8640.82       8530.91       509.46 o                         
 -14  22  18       7194.98       6660.28       355.40 o                         
 -11  22  18      11011.89      10565.22       380.86 o                         
  -8  22  18       6746.24       6432.85       305.12 o                         
  -5  22  18      13055.50      12426.67       663.70 o                         
 -13  23  18      12751.98      11398.55       808.33 o                         
 -10  23  18      11607.35      11191.42       608.24 o                         
  -2   3  19      92512.56      98139.45      1227.35 o                         
  -1   4  19        628.24        711.89       197.55 o                         
  -3   5  19        833.61       1075.88       209.68 o                         
  -5   6  19         23.43         13.64       202.58 o                         
  -2   6  19       1051.46       1804.59       190.90 o                         
  -4   7  19      33271.97      39507.59       508.68 o                         
  -1   7  19      12730.95      14508.69       332.03 o                         
  -6   8  19        388.12        671.25       178.52 o                         
  -3   8  19       1725.21       2076.39       200.90 o                         
  -8   9  19         22.00        270.29       188.55 o                         
  -5   9  19         48.93        205.75       184.23 o                         
  -2   9  19        191.28        277.99       199.51 o                         
  -7  10  19       3664.62       3949.19       186.30 o                         
  -4  10  19        215.20        281.99       215.12 o                         
  -1  10  19         13.19        270.00       218.63 o                         
  -9  11  19        276.09        443.15       177.07 o                         
  -6  11  19         20.42         68.00       215.29 o                         
  -3  11  19        906.54       1242.70       243.42 o                         
 -11  12  19         31.36        -12.91       198.85 o                         
  -8  12  19       4767.12       4558.12       185.75 o                         
  -5  12  19         24.34        372.86       189.80 o                         
  -2  12  19       2772.06       3122.52       225.98 o                         
 -10  13  19       3929.72       3305.20       179.53 o                         
  -7  13  19       1960.87       1986.55       177.07 o                         
  -4  13  19       5898.26       4925.22       195.71 o                         
  -1  13  19        154.62        143.90       210.82 o                         
 -12  14  19       1994.41       1941.40       187.30 o                         
  -9  14  19      12344.21      11811.62       243.92 o                         
  -6  14  19       4643.62       4238.27       189.70 o                         
  -3  14  19       4146.20       4484.40       216.46 o                         
 -14  15  19        586.15        461.76       213.39 o                         
 -11  15  19       1182.50       1933.08       196.32 o                         
  -8  15  19       4709.92       4608.43       210.25 o                         
  -5  15  19          5.47        133.12       225.79 o                         
  -2  15  19         90.37        184.60       197.37 o                         
 -13  16  19       3666.51       3381.81       181.14 o                         
 -10  16  19       2741.86       2729.21       206.75 o                         
  -7  16  19       9119.37       9429.96       267.35 o                         
  -4  16  19       1316.76       1230.61       229.88 o                         
  -1  16  19       4332.74       4381.19       246.28 o                         
 -15  17  19        110.70        106.52       194.20 o                         
 -12  17  19        111.57        268.03       189.38 o                         
  -9  17  19         22.65        -64.92       185.22 o                         
  -6  17  19        169.54        314.26       227.29 o                         
  -3  17  19          1.58        124.39       203.25 o                         
 -17  18  19        849.83       1188.83       184.03 o                         
 -14  18  19         72.77        442.18       185.37 o                         
 -11  18  19        546.43        729.10       191.17 o                         
  -8  18  19         54.33        279.49       183.08 o                         
  -5  18  19         67.03        306.14       198.23 o                         
  -2  18  19        189.86       -149.96       249.27 o                         
 -16  19  19        142.88        380.36       196.38 o                         
 -13  19  19         26.78        100.36       192.97 o                         
 -10  19  19         51.77         99.98       190.96 o                         
  -7  19  19         92.16        213.34       209.88 o                         
  -4  19  19         72.49        277.38       227.74 o                         
  -1  19  19        715.24        858.99       230.52 o                         
 -18  20  19       1107.62       1218.10       198.45 o                         
 -15  20  19        145.80        260.02       219.72 o                         
 -12  20  19          2.04        145.32       189.51 o                         
  -9  20  19         49.91        229.74       197.30 o                         
  -6  20  19       1038.18       1240.77       209.79 o                         
  -3  20  19       1312.57       1710.02       252.42 o                         
 -17  21  19         64.81        474.90       199.19 o                         
 -14  21  19        430.36        349.36       207.15 o                         
 -11  21  19         50.05         76.05       207.67 o                         
  -8  21  19        463.58        860.03       201.75 o                         
  -5  21  19         66.24        115.45       211.92 o                         
 -16  22  19        161.29        396.32       226.14 o                         
 -13  22  19         47.49        441.55       210.48 o                         
 -10  22  19        825.03        729.93       213.78 o                         
  -7  22  19        621.97        901.86       252.28 o                         
 -12  23  19        406.00        251.51       445.06 o                         
   0   1  20     384974.88     370223.78      7613.03 o                         
  -2   2  20     139615.72     129410.76      2533.71 o                         
  -1   3  20     254749.31     239275.03      2829.38 o                         
  -3   4  20     232378.84     228443.14      4674.66 o                         
   0   4  20     462340.34     459131.59      8749.74 o                         
  -5   5  20     576343.25     604424.38      7840.53 o                         
  -2   5  20     154441.72     148866.59      2503.23 o                         
  -4   6  20     265444.00     264958.34      3494.57 o                         
  -1   6  20     204858.66     204788.70      3447.72 o                         
  -6   7  20     560182.94     599584.00      4768.36 o                         
  -3   7  20     232667.88     237919.98      3551.74 o                         
   0   7  20     165822.69     179751.38      6297.57 o                         
  -8   8  20     290869.78     284982.28      4879.08 o                         
  -5   8  20     215451.53     221069.67      3037.86 o                         
  -2   8  20     224692.38     223472.00      3765.51 o                         
  -7   9  20     114488.81     112007.17      1876.56 o                         
  -4   9  20     147649.73     148096.47      2641.34 o                         
  -1   9  20     144606.44     142591.16      1207.28 o                         
  -9  10  20      73155.49      72105.44       991.27 o                         
  -6  10  20      92117.83      92843.17       882.11 o                         
  -3  10  20     151204.03     150027.55      2266.96 o                         
   0  10  20     190389.06     186905.19      3262.45 o                         
 -11  11  20     104526.16     109698.12      2155.39 o                         
  -8  11  20     105876.02     108578.03      1595.64 o                         
  -5  11  20     126925.33     133120.17      2167.25 o                         
  -2  11  20     192699.44     186742.72      3502.31 o                         
 -10  12  20     116818.78     117047.73      1902.06 o                         
  -7  12  20     101970.34     101272.44      1528.11 o                         
  -4  12  20     111464.70     111108.36      1671.07 o                         
  -1  12  20     162630.62     166283.12      3569.18 o                         
 -12  13  20      98348.50      97991.61      2401.36 o                         
  -9  13  20     110397.63     109348.91      2088.17 o                         
  -6  13  20      86990.09      83206.13      1602.33 o                         
  -3  13  20      95875.77      95149.91      1633.06 o                         
   0  13  20      31164.19      33673.02       885.32 o                         
 -14  14  20     119919.81     122617.20      5685.18 o                         
 -11  14  20      87973.11      90619.84      2127.99 o                         
  -8  14  20     100019.66      97094.14      1458.40 o                         
  -5  14  20      70314.88      70859.94      1228.90 o                         
  -2  14  20      63368.60      66292.45      1346.79 o                         
 -13  15  20      89396.06      94336.90      2543.80 o                         
 -10  15  20     119087.65     119393.45      1994.08 o                         
  -7  15  20     103278.34     103274.22      2125.25 o                         
  -4  15  20     151971.94     154479.42      2389.32 o                         
  -1  15  20      49115.73      49097.84       831.00 o                         
 -15  16  20      41774.68      41600.63      1333.31 o                         
 -12  16  20      64984.11      66796.50      1299.93 o                         
  -9  16  20      97234.96      96011.09      1873.81 o                         
  -6  16  20      63484.45      64572.99      1468.52 o                         
  -3  16  20      73068.67      73342.36      1664.14 o                         
   0  16  20      24065.52      22035.11       850.87 o                         
 -17  17  20      31732.53      35084.55      2462.86 o                         
 -14  17  20      46279.51      47599.44      1121.72 o                         
 -11  17  20      94878.01      92579.49      2057.71 o                         
  -8  17  20      40938.77      43694.25      1020.89 o                         
  -5  17  20      84138.39      83392.87      1922.40 o                         
  -2  17  20      45012.62      43239.88      1032.35 o                         
 -16  18  20      40490.89      42743.39      1644.36 o                         
 -13  18  20      45631.00      46267.10      1129.14 o                         
 -10  18  20      56065.02      56748.02      1606.62 o                         
  -7  18  20      48298.40      49568.29      1311.59 o                         
  -4  18  20      64492.07      64929.62      1297.66 o                         
  -1  18  20      30371.81      30404.59       814.16 o                         
 -18  19  20      30000.31      31878.61      1219.36 o                         
 -15  19  20      19050.56      19539.51       797.62 o                         
 -12  19  20      49562.06      51670.80      1597.61 o                         
  -9  19  20      27479.88      27783.63       761.43 o                         
  -6  19  20      43699.11      44702.92      1318.18 o                         
  -3  19  20      41964.75      41956.72      1391.10 o                         
   0  19  20      22001.56      21527.82       803.39 o                         
 -17  20  20      27315.94      26721.24      1433.14 o                         
 -14  20  20      31385.43      31777.35      1057.37 o                         
 -11  20  20      29268.62      30863.67       941.96 o                         
  -8  20  20      32276.57      31798.98      1020.42 o                         
  -5  20  20      32386.59      30971.82       966.17 o                         
  -2  20  20      18242.91      18442.94       555.35 o                         
 -16  21  20      26641.11      26363.68      1326.18 o                         
 -13  21  20      32078.24      33079.48      1254.91 o                         
 -10  21  20      29028.32      28091.75      1133.59 o                         
  -7  21  20      23060.74      22183.85       821.04 o                         
  -4  21  20      29316.42      28163.67       822.18 o                         
 -15  22  20      23422.15      23182.08      1284.48 o                         
 -12  22  20      27128.91      24646.31      1192.44 o                         
  -9  22  20      22509.83      21494.22      1045.91 o                         
  -6  22  20      23948.41      22142.62       848.26 o                         
  -1   2  21        190.50        432.52       214.11 o                         
  -2   4  21      18666.40      17586.67       263.81 o                         
  -4   5  21          7.25        111.37       212.24 o                         
  -1   5  21       7397.63       8709.38       233.04 o                         
  -3   6  21       1125.01        873.69       224.63 o                         
  -5   7  21       7774.61       7913.40       211.11 o                         
  -2   7  21        720.32        290.56       191.82 o                         
  -7   8  21       5747.50       5653.96       196.22 o                         
  -4   8  21        931.91        689.87       199.47 o                         
  -1   8  21        337.11        178.25       201.90 o                         
  -6   9  21       3660.59       3972.79       169.29 o                         
  -3   9  21          0.47        120.95       198.82 o                         
  -8  10  21       3592.45       3596.77       172.14 o                         
  -5  10  21       6323.89       7141.39       211.61 o                         
  -2  10  21        807.38        834.89       204.93 o                         
 -10  11  21       7487.90       7435.81       197.81 o                         
  -7  11  21       1429.07       1970.65       194.83 o                         
  -4  11  21       1948.31       1360.42       206.35 o                         
  -1  11  21        141.51        257.25       221.12 o                         
  -9  12  21        491.62        611.91       172.64 o                         
  -6  12  21       6515.33       6038.80       193.35 o                         
  -3  12  21       6874.49       6095.20       214.31 o                         
 -11  13  21       1766.10       1777.31       186.63 o                         
  -8  13  21       2815.65       2292.49       181.93 o                         
  -5  13  21       1774.10       1825.32       198.58 o                         
  -2  13  21        368.21        462.41       204.89 o                         
 -13  14  21       3746.57       3447.74       201.09 o                         
 -10  14  21       1180.65       1516.35       182.57 o                         
  -7  14  21        127.94        442.21       193.76 o                         
  -4  14  21       4134.12       4166.07       206.86 o                         
  -1  14  21        336.90        293.30       246.91 o                         
 -12  15  21         54.76        276.70       180.92 o                         
  -9  15  21         74.45        -46.59       189.98 o                         
  -6  15  21       2711.43       3009.91       210.01 o                         
  -3  15  21        568.62        595.04       227.91 o                         
 -14  16  21       1616.71       1467.13       181.85 o                         
 -11  16  21        176.55        428.17       175.96 o                         
  -8  16  21          2.17        186.36       187.95 o                         
  -5  16  21         80.16        369.49       193.98 o                         
  -2  16  21       6296.32       6695.87       241.01 o                         
 -16  17  21       2612.97       2298.65       201.35 o                         
 -13  17  21        348.72        469.05       185.22 o                         
 -10  17  21        618.14        693.96       174.71 o                         
  -7  17  21        623.61        321.95       208.87 o                         
  -4  17  21        226.57        122.94       204.45 o                         
  -1  17  21         58.97        256.08       237.53 o                         
 -15  18  21       1458.03       1766.94       199.01 o                         
 -12  18  21        654.83        935.24       179.64 o                         
  -9  18  21         36.78        415.14       216.54 o                         
  -6  18  21        104.83        437.61       202.02 o                         
  -3  18  21        183.88        231.28       321.25 o                         
 -17  19  21          2.34         88.47       191.97 o                         
 -14  19  21        489.64        264.21       179.99 o                         
 -11  19  21        800.88        859.94       200.36 o                         
  -8  19  21         48.47        471.21       277.72 o                         
  -5  19  21        349.31        299.27       192.42 o                         
  -2  19  21        273.11         29.59       246.38 o                         
 -19  20  21         54.00        382.56       186.37 o                         
 -16  20  21        175.60        291.14       207.34 o                         
 -13  20  21          2.38        105.25       203.11 o                         
 -10  20  21        713.88       1159.19       224.22 o                         
  -7  20  21        217.87         -5.52       204.26 o                         
  -4  20  21         77.03        925.28       246.28 o                         
  -1  20  21         59.16       -303.73       238.91 o                         
 -18  21  21        164.76        353.98       316.09 o                         
 -15  21  21         51.53        265.78       195.93 o                         
 -12  21  21         12.99        107.09       189.49 o                         
  -9  21  21         36.74        248.63       223.70 o                         
  -6  21  21        700.71        350.77       218.27 o                         
  -3  21  21        671.68        563.96       334.27 o                         
 -14  22  21         77.44        398.67       212.21 o                         
 -11  22  21          7.23        355.13       196.03 o                         
  -8  22  21        261.87        120.50       203.12 o                         
  -1   1  22      11206.15      11277.80       350.08 o                         
   0   2  22        188.39        488.54       287.05 o                         
  -2   3  22       3757.23       5511.01       232.38 o                         
  -4   4  22      44496.00      42741.94       481.89 o                         
  -1   4  22       3917.98       3663.17       191.82 o                         
  -3   5  22         96.29         33.89       211.58 o                         
   0   5  22       6156.87       8667.68       325.34 o                         
  -5   6  22        695.58       1029.81       202.56 o                         
  -2   6  22       6237.71       7591.35       210.60 o                         
  -7   7  22      30830.42      30735.91       525.56 o                         
  -4   7  22      35318.56      37722.31       711.31 o                         
  -1   7  22        840.53       1145.17       191.40 o                         
  -6   8  22       7332.50       7896.52       187.21 o                         
  -3   8  22        189.34        418.45       199.33 o                         
   0   8  22       8283.44       8966.00       351.30 o                         
  -8   9  22       1770.28       1655.55       178.57 o                         
  -5   9  22          7.59        303.51       179.23 o                         
  -2   9  22        772.60        762.13       198.58 o                         
 -10  10  22       5740.81       5556.33       268.76 o                         
  -7  10  22        505.14        626.61       178.26 o                         
  -4  10  22        995.41        964.53       218.02 o                         
  -1  10  22       4072.16       5420.12       266.14 o                         
  -9  11  22         63.91        238.86       171.80 o                         
  -6  11  22         18.22        317.53       185.50 o                         
  -3  11  22        675.14       1260.30       211.76 o                         
   0  11  22       1091.25        621.32       307.71 o                         
 -11  12  22       3520.03       3326.84       191.92 o                         
  -8  12  22       1851.83       1551.95       173.31 o                         
  -5  12  22        210.01        321.00       193.55 o                         
  -2  12  22        518.50        758.32       201.92 o                         
 -13  13  22      11018.10      11249.66       535.70 o                         
 -10  13  22        577.84        380.37       189.34 o                         
  -7  13  22       2864.24       2455.55       193.89 o                         
  -4  13  22         50.31         91.62       189.35 o                         
  -1  13  22       4452.14       4780.58       227.08 o                         
 -12  14  22        439.42        562.18       185.70 o                         
  -9  14  22       1041.43        731.92       176.26 o                         
  -6  14  22        475.36        825.56       195.59 o                         
  -3  14  22       1678.87       2392.01       238.28 o                         
   0  14  22        166.76        -18.07       447.13 o                         
 -14  15  22       3248.79       3696.20       187.70 o                         
 -11  15  22      10584.26       9400.93       189.73 o                         
  -8  15  22      10727.90      10245.01       262.74 o                         
  -5  15  22        197.51        204.06       223.88 o                         
  -2  15  22       1545.81       1543.53       224.76 o                         
 -16  16  22        597.34        490.56       256.87 o                         
 -13  16  22          7.24        113.86       176.10 o                         
 -10  16  22         15.55         16.72       183.01 o                         
  -7  16  22       2919.75       2593.91       185.42 o                         
  -4  16  22         10.31        141.26       199.45 o                         
  -1  16  22          4.53       -207.40       212.36 o                         
 -15  17  22       1848.16       1760.06       195.44 o                         
 -12  17  22         65.94        229.86       182.79 o                         
  -9  17  22        367.94        681.02       193.39 o                         
  -6  17  22       2155.01       2041.25       207.91 o                         
  -3  17  22         68.59         69.95       215.51 o                         
   0  17  22        354.78        459.35       302.74 o                         
 -17  18  22         58.48        577.98       208.97 o                         
 -14  18  22        664.87        966.54       188.01 o                         
 -11  18  22        147.33        363.98       205.97 o                         
  -8  18  22          6.52        143.60       216.53 o                         
  -5  18  22         16.74        171.09       198.79 o                         
  -2  18  22        449.29        720.00       269.82 o                         
 -19  19  22          1.38        472.34       262.90 o                         
 -16  19  22        192.94        481.06       209.69 o                         
 -13  19  22        296.19        696.63       200.87 o                         
 -10  19  22         95.60         88.09       190.13 o                         
  -7  19  22          2.45        254.69       214.58 o                         
  -4  19  22        714.56       1395.13       214.59 o                         
  -1  19  22        447.66        508.69       225.96 o                         
 -18  20  22        113.67        417.90       203.82 o                         
 -15  20  22         98.76        445.37       209.22 o                         
 -12  20  22         43.09        260.59       188.14 o                         
  -9  20  22         62.92        309.11       225.79 o                         
  -6  20  22        100.50        176.48       208.32 o                         
  -3  20  22         74.15       -189.01       210.79 o                         
 -17  21  22        164.12        260.16       197.98 o                         
 -14  21  22         74.65        514.19       196.99 o                         
 -11  21  22         69.11        135.75       203.21 o                         
  -8  21  22        409.82        469.58       212.83 o                         
  -5  21  22          7.91        411.89       264.31 o                         
 -13  22  22         25.11        229.49       183.21 o                         
 -10  22  22       1050.92        900.25       205.21 o                         
  -7  22  22        568.93        569.01       234.15 o                         
  -1   3  23      14568.89      13078.04       233.76 o                         
  -3   4  23      13441.90      14502.86       230.88 o                         
  -2   5  23      11537.02      12241.58       219.62 o                         
  -4   6  23       4916.13       4934.87       201.97 o                         
  -1   6  23         78.44        222.55       211.57 o                         
  -6   7  23       7257.72       8051.53       238.58 o                         
  -3   7  23       5064.46       6426.77       201.92 o                         
  -5   8  23         89.05         46.48       178.51 o                         
  -2   8  23        142.96        238.48       184.27 o                         
  -7   9  23       3629.32       3782.64       192.82 o                         
  -4   9  23          2.73        -80.67       183.32 o                         
  -1   9  23        136.93        387.05       209.88 o                         
  -9  10  23       6581.19       6572.46       169.48 o                         
  -6  10  23         95.77        419.94       180.38 o                         
  -3  10  23        177.42        239.47       183.21 o                         
  -8  11  23          7.22         20.52       169.44 o                         
  -5  11  23        684.84        568.17       182.79 o                         
  -2  11  23         10.01        -42.01       217.42 o                         
 -10  12  23         69.92        253.25       185.25 o                         
  -7  12  23      15573.72      15032.84       212.48 o                         
  -4  12  23       1422.99       1362.08       225.43 o                         
  -1  12  23          9.83        173.26       210.48 o                         
 -12  13  23       7126.35       6788.73       287.03 o                         
  -9  13  23        831.15        756.91       173.33 o                         
  -6  13  23       1541.70       1858.00       199.35 o                         
  -3  13  23       2282.33       2554.51       258.19 o                         
 -11  14  23       1326.66       1734.23       186.23 o                         
  -8  14  23       6145.77       5425.86       207.90 o                         
  -5  14  23       2769.02       2296.24       204.55 o                         
  -2  14  23         58.96        406.01       253.29 o                         
 -13  15  23         85.43        210.74       190.60 o                         
 -10  15  23        867.75       1199.17       187.42 o                         
  -7  15  23        538.21        648.63       208.10 o                         
  -4  15  23        353.79        542.96       196.87 o                         
  -1  15  23       2354.03       2276.95       270.01 o                         
 -15  16  23       3259.91       2979.98       196.51 o                         
 -12  16  23       2839.83       2982.60       175.44 o                         
  -9  16  23       5479.96       4804.72       208.53 o                         
  -6  16  23       9202.20       8049.66       223.52 o                         
  -3  16  23        356.33        686.21       221.60 o                         
 -14  17  23        647.55        617.84       191.59 o                         
 -11  17  23       1471.88       1452.33       177.64 o                         
  -8  17  23         48.78         68.69       187.63 o                         
  -5  17  23        246.13        433.02       188.31 o                         
  -2  17  23        390.09        418.48       228.67 o                         
 -16  18  23        186.85        255.48       210.91 o                         
 -13  18  23         25.60         29.81       183.33 o                         
 -10  18  23        283.86        302.76       202.73 o                         
  -7  18  23         61.57        148.14       213.03 o                         
  -4  18  23        187.84        368.95       191.37 o                         
  -1  18  23       1599.95       1530.29       217.85 o                         
 -18  19  23        151.55        424.38       230.82 o                         
 -15  19  23         32.52        324.06       180.81 o                         
 -12  19  23         94.46        350.34       187.86 o                         
  -9  19  23        176.97          2.33       205.66 o                         
  -6  19  23        120.46        150.19       208.30 o                         
  -3  19  23        340.11       1284.12       236.96 o                         
 -17  20  23         95.05        263.09       195.38 o                         
 -14  20  23         88.35        -72.72       187.60 o                         
 -11  20  23         14.85        157.36       193.31 o                         
  -8  20  23         73.81        -16.95       226.55 o                         
  -5  20  23        220.35        143.67       228.76 o                         
  -2  20  23        514.92        360.32       244.59 o                         
 -16  21  23         70.60        158.94       207.07 o                         
 -13  21  23        473.19        455.89       193.57 o                         
 -10  21  23         15.86         65.05       197.93 o                         
  -7  21  23       1500.14       1231.91       220.65 o                         
  -4  21  23         80.26       -440.35       235.51 o                         
 -12  22  23         89.92        452.86       216.95 o                         
  -9  22  23         12.92        172.00       247.72 o                         
   0   0  24     319334.75     304196.06     15631.10 o                         
  -1   2  24     148831.86     136326.16      1961.23 o                         
  -3   3  24      67748.53      66329.52      2056.02 o                         
   0   3  24     111757.00     110497.34      1979.51 o                         
  -2   4  24     158799.55     155273.83      1879.26 o                         
  -4   5  24     302348.56     307264.59      2455.86 o                         
  -1   5  24     276275.38     284327.81      4100.21 o                         
  -6   6  24     308166.50     314396.28     11279.58 o                         
  -3   6  24     323698.31     328983.97      3598.36 o                         
   0   6  24     352007.19     360382.34      7985.32 o                         
  -5   7  24     252894.58     257575.94      3582.45 o                         
  -2   7  24     181679.83     183459.83      2273.68 o                         
  -7   8  24     143202.34     144334.48      1871.59 o                         
  -4   8  24     188140.75     188721.14      1698.84 o                         
  -1   8  24     166139.75     168786.48      3989.28 o                         
  -9   9  24     139764.30     145662.53      2825.16 o                         
  -6   9  24     100418.31      99969.74      1546.00 o                         
  -3   9  24     127882.48     128193.00      2241.58 o                         
   0   9  24      66509.87      69811.76       897.73 o                         
  -8  10  24     107464.20     108091.63       812.21 o                         
  -5  10  24      85332.38      82503.18      1197.73 o                         
  -2  10  24     103226.31     107047.80      2158.37 o                         
 -10  11  24      82288.73      82260.66      2075.86 o                         
  -7  11  24      84532.93      85145.66      1642.06 o                         
  -4  11  24      61871.63      64196.30      1023.87 o                         
  -1  11  24     110811.05     108449.75      2340.27 o                         
 -12  12  24      56019.16      60370.83      2308.99 o                         
  -9  12  24      82737.29      83026.27      1636.04 o                         
  -6  12  24      85122.24      84678.70      1579.65 o                         
  -3  12  24     110866.00     110138.16      2606.57 o                         
   0  12  24      55985.36      55276.71      1553.51 o                         
 -11  13  24      94051.07      97806.14      2129.24 o                         
  -8  13  24      96733.68     100620.76      1793.16 o                         
  -5  13  24      89078.34      88674.35      1350.56 o                         
  -2  13  24     117629.11     114340.88      2073.68 o                         
 -13  14  24      71618.93      72703.76      1437.31 o                         
 -10  14  24      97073.51      98292.80      1959.97 o                         
  -7  14  24      57594.48      59677.26      1247.70 o                         
  -4  14  24     104708.09     102479.31      2084.48 o                         
  -1  14  24      39370.03      39036.66      1151.09 o                         
 -15  15  24      24633.67      26824.56      1258.62 o                         
 -12  15  24      82353.98      86139.80      1856.58 o                         
  -9  15  24     118614.66     119185.09      2970.70 o                         
  -6  15  24     122146.56     120802.91      2409.62 o                         
  -3  15  24     109837.71     112775.76      1989.57 o                         
   0  15  24      33557.92      34021.33      1368.94 o                         
 -14  16  24      50723.63      52426.35      1513.72 o                         
 -11  16  24      80852.09      78408.88      1610.14 o                         
  -8  16  24      40545.78      41762.62       895.83 o                         
  -5  16  24      65788.64      66864.19      1575.83 o                         
  -2  16  24      40223.08      40537.91       747.97 o                         
 -16  17  24      39946.91      39722.75      1708.20 o                         
 -13  17  24      54066.06      55813.71      2118.79 o                         
 -10  17  24      56819.24      55247.30      1145.26 o                         
  -7  17  24      42528.01      42614.89       814.71 o                         
  -4  17  24      53213.75      56849.51      1355.24 o                         
  -1  17  24      38181.08      36787.73      1021.87 o                         
 -18  18  24      18298.97      20005.24      1789.69 o                         
 -15  18  24      22016.74      22977.53       895.50 o                         
 -12  18  24      49230.67      48237.34      1467.88 o                         
  -9  18  24      26541.55      29762.46       929.99 o                         
  -6  18  24      33683.65      34473.79       924.18 o                         
  -3  18  24      30952.97      31306.12       551.34 o                         
   0  18  24      21582.29      19141.29       867.29 o                         
 -17  19  24      27531.27      28406.42      1001.52 o                         
 -14  19  24      31992.88      32050.09      1116.09 o                         
 -11  19  24      24852.15      26076.12       623.54 o                         
  -8  19  24      27399.10      29834.25       858.53 o                         
  -5  19  24      28964.56      28980.37       978.94 o                         
  -2  19  24      25353.85      24291.90       917.87 o                         
 -16  20  24      24046.71      24805.79      1079.63 o                         
 -13  20  24      38664.25      37720.22      1490.20 o                         
 -10  20  24      29713.19      31071.89       990.95 o                         
  -7  20  24      36005.02      34566.89      1234.42 o                         
  -4  20  24      24676.99      23344.55       592.69 o                         
 -15  21  24      19732.16      19392.01       934.17 o                         
 -12  21  24      19389.20      20434.54       825.62 o                         
  -9  21  24      21870.49      21129.30      1111.40 o                         
  -6  21  24      22720.71      20840.43       826.29 o                         
 -11  22  24      11575.46      11355.56       787.06 o                         
  -2   3  25       2409.70       2796.51       216.28 o                         
  -1   4  25       6571.18       6847.62       210.66 o                         
  -3   5  25       2144.08       1788.46       199.79 o                         
  -5   6  25         14.20       -174.49       197.96 o                         
  -2   6  25         37.89        217.76       197.55 o                         
  -4   7  25      13093.92      12861.28       205.67 o                         
  -1   7  25       2181.83       2078.90       197.56 o                         
  -6   8  25         19.20        -15.25       197.08 o                         
  -3   8  25       4220.63       4004.98       187.05 o                         
  -8   9  25          4.56        350.18       192.91 o                         
  -5   9  25        432.16        476.75       191.94 o                         
  -2   9  25        651.81        612.92       210.58 o                         
  -7  10  25       1712.28       2042.65       176.07 o                         
  -4  10  25       1380.13       1638.68       197.05 o                         
  -1  10  25       4087.52       4044.02       226.84 o                         
  -9  11  25       1568.92       2109.80       183.56 o                         
  -6  11  25        419.49        329.06       179.61 o                         
  -3  11  25        952.80       1048.99       192.04 o                         
 -11  12  25       1293.12       1387.87       188.84 o                         
  -8  12  25       3558.98       3874.63       217.33 o                         
  -5  12  25       1730.50       2004.89       193.63 o                         
  -2  12  25        199.43        261.90       213.72 o                         
 -10  13  25       5184.52       4323.62       215.45 o                         
  -7  13  25       1361.11       1578.80       176.92 o                         
  -4  13  25       1038.54        970.65       240.92 o                         
  -1  13  25      14551.57      14722.31       427.40 o                         
 -12  14  25        612.44        892.05       198.88 o                         
  -9  14  25        151.23        116.41       176.00 o                         
  -6  14  25       8235.37       7630.29       220.96 o                         
  -3  14  25         88.75        312.31       206.12 o                         
 -14  15  25         22.06        279.03       204.05 o                         
 -11  15  25         95.73        315.89       193.35 o                         
  -8  15  25         35.70        261.03       203.80 o                         
  -5  15  25       1632.74       1573.08       216.74 o                         
  -2  15  25         26.52        519.44       241.23 o                         
 -13  16  25        303.04        243.96       180.76 o                         
 -10  16  25       1546.36       1527.67       196.55 o                         
  -7  16  25        192.18         15.15       200.28 o                         
  -4  16  25       1320.50       1132.18       213.82 o                         
  -1  16  25       6430.05       5727.75       262.34 o                         
 -15  17  25         14.52        324.72       200.69 o                         
 -12  17  25       1561.17       1647.64       196.63 o                         
  -9  17  25        632.31        880.11       198.08 o                         
  -6  17  25        209.91        400.55       192.92 o                         
  -3  17  25       1134.13       1166.31       223.03 o                         
 -17  18  25       1795.78       1530.37       193.91 o                         
 -14  18  25        251.57         12.25       176.77 o                         
 -11  18  25         87.09        253.36       187.82 o                         
  -8  18  25         44.50        416.44       209.99 o                         
  -5  18  25         24.81        152.11       223.45 o                         
  -2  18  25         83.70          5.19       259.01 o                         
 -16  19  25         32.50        178.59       193.34 o                         
 -13  19  25         64.07         68.96       202.53 o                         
 -10  19  25        226.95        310.75       197.09 o                         
  -7  19  25        184.76        661.14       222.40 o                         
  -4  19  25         96.51        379.46       208.67 o                         
  -1  19  25        104.05        173.02       233.45 o                         
 -18  20  25        678.09        734.06       372.55 o                         
 -15  20  25        545.75        440.26       181.55 o                         
 -12  20  25         60.35        306.59       197.72 o                         
  -9  20  25        439.09        352.56       203.92 o                         
  -6  20  25        679.43       1144.50       228.39 o                         
  -3  20  25        265.79        615.01       243.47 o                         
 -14  21  25        157.60         20.62       199.40 o                         
 -11  21  25         13.29        328.14       211.14 o                         
  -8  21  25         94.39        257.37       203.23 o                         
  -5  21  25         27.82        226.68       247.57 o                         
 -10  22  25        168.25        193.58       292.33 o                         
   0   1  26      44948.40      46577.45       503.20 o                         
  -2   2  26      81605.35      84902.20      1622.51 o                         
  -1   3  26      36659.59      37670.56       376.45 o                         
  -3   4  26      34675.91      32878.32       559.88 o                         
   0   4  26      45237.77      43333.61       626.70 o                         
  -5   5  26      40766.78      41868.43       797.24 o                         
  -2   5  26      76730.91      79800.59      1042.92 o                         
  -4   6  26      26582.07      26909.80       414.31 o                         
  -1   6  26      64590.12      66990.77       674.55 o                         
  -6   7  26      47044.93      46542.54       593.01 o                         
  -3   7  26      76951.62      81998.40       959.27 o                         
   0   7  26      33849.87      33916.09      1333.66 o                         
  -8   8  26      42004.13      41268.38      1260.92 o                         
  -5   8  26      56985.89      60372.38      1258.43 o                         
  -2   8  26      68846.56      70186.37      1667.71 o                         
  -7   9  26      19495.82      19657.02       307.70 o                         
  -4   9  26      26551.43      27861.51       455.93 o                         
  -1   9  26      29941.86      27036.24       510.21 o                         
  -9  10  26      27235.28      31610.59       384.25 o                         
  -6  10  26      29901.30      30248.88       406.25 o                         
  -3  10  26      23135.19      23361.67       482.46 o                         
   0  10  26       4025.43       5342.24       341.78 o                         
 -11  11  26      56746.26      56968.23      2141.86 o                         
  -8  11  26      17650.58      17554.26       340.45 o                         
  -5  11  26      10540.92      11125.92       256.08 o                         
  -2  11  26      27868.45      30295.01       786.43 o                         
 -10  12  26      23229.52      24105.02       437.70 o                         
  -7  12  26       9389.41       9097.18       214.13 o                         
  -4  12  26      23008.89      24912.33       407.63 o                         
  -1  12  26      15379.72      17575.82       353.22 o                         
 -12  13  26      33727.21      35244.04      1014.71 o                         
  -9  13  26      16634.41      17379.16       310.19 o                         
  -6  13  26      18297.66      19640.42       298.60 o                         
  -3  13  26      34311.15      36173.46       887.92 o                         
   0  13  26        545.92        994.85       276.60 o                         
 -14  14  26      19401.06      19090.69       643.89 o                         
 -11  14  26      32665.20      34264.06       741.04 o                         
  -8  14  26      16655.94      17596.17       346.76 o                         
  -5  14  26      42567.04      44132.79       612.97 o                         
  -2  14  26      10747.47      10768.13       437.09 o                         
 -13  15  26       8918.07       9264.89       211.56 o                         
 -10  15  26       6880.01       7768.11       212.92 o                         
  -7  15  26      31436.37      32240.05       430.34 o                         
  -4  15  26      34381.50      33459.13       946.92 o                         
  -1  15  26      12555.29      12139.13       315.04 o                         
 -15  16  26       4565.88       4802.28       196.22 o                         
 -12  16  26      16242.50      17008.41       404.01 o                         
  -9  16  26       8097.04       8981.90       259.52 o                         
  -6  16  26      27387.94      27493.70       722.72 o                         
  -3  16  26      17767.95      17315.74       387.21 o                         
   0  16  26       4844.94       5156.25       356.71 o                         
 -17  17  26       9705.58      11736.77       878.32 o                         
 -14  17  26       8820.30       9208.38       333.58 o                         
 -11  17  26       7955.88       9280.59       335.34 o                         
  -8  17  26      17505.49      17353.91       654.07 o                         
  -5  17  26      12944.53      12666.14       359.53 o                         
  -2  17  26      11438.67      12326.36       295.55 o                         
 -16  18  26       9966.98      11010.77       431.47 o                         
 -13  18  26       9642.00      10237.20       363.17 o                         
 -10  18  26       8716.03       9082.22       275.58 o                         
  -7  18  26      10194.01      10525.02       340.82 o                         
  -4  18  26      10385.04      10555.83       341.27 o                         
  -1  18  26       4421.76       4539.24       242.61 o                         
 -18  19  26       4839.59       5156.15       396.93 o                         
 -15  19  26       5886.92       6064.61       235.25 o                         
 -12  19  26       9753.17       9944.52       317.26 o                         
  -9  19  26       4683.20       5323.43       254.08 o                         
  -6  19  26       8835.34       8706.99       479.30 o                         
  -3  19  26       6594.90       5885.88       305.65 o                         
 -17  20  26       7574.20       7374.37       373.25 o                         
 -14  20  26       5571.33       5595.75       248.53 o                         
 -11  20  26       5814.09       6191.68       317.56 o                         
  -8  20  26       5936.17       6170.84       336.77 o                         
  -5  20  26       8725.10       9132.51       495.20 o                         
 -13  21  26       6641.66       6497.99       389.09 o                         
 -10  21  26       3294.04       4146.94       226.07 o                         
  -7  21  26       5455.74       5560.42       308.52 o                         
  -1   2  27          0.05         42.79       202.45 o                         
  -2   4  27       2126.66       1583.84       200.81 o                         
  -4   5  27        993.78        870.72       203.80 o                         
  -1   5  27        796.36        756.27       186.24 o                         
  -3   6  27         18.75        -21.47       187.48 o                         
  -5   7  27         14.55          8.94       207.94 o                         
  -2   7  27          8.38        -43.26       198.74 o                         
  -7   8  27        824.36       1154.67       197.38 o                         
  -4   8  27         13.29         12.20       191.32 o                         
  -1   8  27       1921.69       1770.12       204.33 o                         
  -6   9  27          7.18        245.28       185.30 o                         
  -3   9  27        951.08       1236.10       218.34 o                         
  -8  10  27       2740.28       2736.37       193.30 o                         
  -5  10  27        345.31        350.27       199.14 o                         
  -2  10  27         23.43         66.18       203.87 o                         
 -10  11  27       6085.54       5907.40       199.04 o                         
  -7  11  27          0.37        181.00       187.00 o                         
  -4  11  27         16.64         16.36       199.43 o                         
  -1  11  27        634.76        589.30       229.15 o                         
  -9  12  27          8.17        126.97       178.55 o                         
  -6  12  27       1651.14       1722.19       196.66 o                         
  -3  12  27       7110.24       7438.26       253.70 o                         
 -11  13  27       2782.59       2836.81       198.59 o                         
  -8  13  27        177.63        252.33       190.27 o                         
  -5  13  27        887.59       1287.00       230.89 o                         
  -2  13  27       1091.36        842.61       223.31 o                         
 -13  14  27        917.41        875.59       197.80 o                         
 -10  14  27       5473.91       5539.04       201.81 o                         
  -7  14  27         26.66        111.18       191.36 o                         
  -4  14  27          8.45        -79.07       193.09 o                         
  -1  14  27        575.10        424.94       202.37 o                         
 -12  15  27        706.84        929.71       178.00 o                         
  -9  15  27        667.95        743.46       184.46 o                         
  -6  15  27       2375.92       2669.70       210.63 o                         
  -3  15  27          8.65         28.70       245.25 o                         
 -14  16  27       2461.01       2501.32       183.31 o                         
 -11  16  27        112.66         96.87       182.36 o                         
  -8  16  27        445.05        295.71       205.09 o                         
  -5  16  27       1794.78       1685.18       200.77 o                         
  -2  16  27       3458.66       3707.54       224.14 o                         
 -16  17  27        840.48       1231.02       205.45 o                         
 -13  17  27         16.35        393.99       186.58 o                         
 -10  17  27        428.00        635.92       203.55 o                         
  -7  17  27         39.79        258.00       192.91 o                         
  -4  17  27        639.76        744.98       202.91 o                         
  -1  17  27        909.18        505.39       213.16 o                         
 -15  18  27        331.60        286.77       183.33 o                         
 -12  18  27         41.78          7.88       200.75 o                         
  -9  18  27        273.16        290.15       187.96 o                         
  -6  18  27        347.67        445.46       217.76 o                         
  -3  18  27        260.02        532.92       203.76 o                         
 -17  19  27          0.47          1.08       198.20 o                         
 -14  19  27          5.60        410.18       213.88 o                         
 -11  19  27         60.21        330.97       184.17 o                         
  -8  19  27        260.78        241.09       216.13 o                         
  -5  19  27        333.98        886.22       242.07 o                         
  -2  19  27        264.64        562.35       357.06 o                         
 -16  20  27          0.06        392.14       203.11 o                         
 -13  20  27         84.88        273.51       199.27 o                         
 -10  20  27        514.76       1008.99       231.02 o                         
  -7  20  27        149.65          9.44       213.78 o                         
  -4  20  27         26.96        235.56       302.67 o                         
 -15  21  27        223.88        532.47       252.41 o                         
 -12  21  27         80.19         -5.80       211.12 o                         
  -9  21  27        160.70        225.01       226.67 o                         
  -6  21  27        159.55        736.59       361.35 o                         
  -1   1  28     116978.01     120445.70      1683.69 o                         
   0   2  28      65848.79      66371.70      1574.32 o                         
  -2   3  28      62060.86      62527.95       991.84 o                         
  -4   4  28      98419.59      94800.34      1581.08 o                         
  -1   4  28      81806.62      83713.36       806.31 o                         
  -3   5  28      36791.28      36803.85       488.23 o                         
   0   5  28      74644.04      72410.49      1744.71 o                         
  -5   6  28      91857.14      93153.46      1023.46 o                         
  -2   6  28     140156.75     145484.47      1551.08 o                         
  -7   7  28      81507.80      83494.34      1150.01 o                         
  -4   7  28      63043.51      63980.76      1136.43 o                         
  -1   7  28      71041.26      74564.20      1138.17 o                         
  -6   8  28      78427.53      76309.67      1625.35 o                         
  -3   8  28      57197.78      55289.78       882.02 o                         
   0   8  28      41085.38      39605.88      1241.25 o                         
  -8   9  28      51761.26      51821.68      1097.45 o                         
  -5   9  28      45917.43      46888.68       689.28 o                         
  -2   9  28      59491.08      59170.26      1177.65 o                         
 -10  10  28      13431.41      17470.59       584.82 o                         
  -7  10  28      54559.91      52856.54      1034.62 o                         
  -4  10  28      52160.30      51492.93       586.02 o                         
  -1  10  28      36325.54      38901.27       723.16 o                         
  -9  11  28      38494.91      38665.83       788.31 o                         
  -6  11  28      33921.45      33149.45       503.73 o                         
  -3  11  28      30033.37      31453.26       521.02 o                         
   0  11  28      16488.77      17262.71       635.25 o                         
 -11  12  28      29701.13      28660.40       875.11 o                         
  -8  12  28      36351.16      37295.64       787.76 o                         
  -5  12  28      38759.12      39540.93       557.45 o                         
  -2  12  28      39290.70      40639.64       689.20 o                         
 -13  13  28      12010.60      12791.65       695.95 o                         
 -10  13  28      37170.01      38202.23       719.88 o                         
  -7  13  28      27110.70      28853.78       674.82 o                         
  -4  13  28      32462.69      33540.59       531.98 o                         
  -1  13  28      56281.38      51921.67       998.46 o                         
 -12  14  28      30297.94      31116.01       647.63 o                         
  -9  14  28      23430.84      26872.62       510.58 o                         
  -6  14  28      17170.77      18803.25       313.14 o                         
  -3  14  28      26279.65      24400.88       412.40 o                         
   0  14  28      16270.06      15321.77       686.42 o                         
 -14  15  28      17043.69      18422.01       466.16 o                         
 -11  15  28      54493.20      53957.98      1017.95 o                         
  -8  15  28      41135.74      42940.70       881.10 o                         
  -5  15  28      41149.98      40020.43       556.87 o                         
  -2  15  28      43038.07      41666.54      1118.29 o                         
 -16  16  28       7915.01       9973.83       931.79 o                         
 -13  16  28      27891.05      27403.28       921.15 o                         
 -10  16  28      26606.55      26867.49       661.55 o                         
  -7  16  28      19883.18      19185.68       388.10 o                         
  -4  16  28      11703.39      10754.46       290.29 o                         
  -1  16  28      19613.58      18729.96       681.14 o                         
 -15  17  28      12807.19      13375.77       548.97 o                         
 -12  17  28      29919.22      30797.03       761.71 o                         
  -9  17  28      16920.09      17071.11       440.69 o                         
  -6  17  28      15102.24      14770.12       384.59 o                         
  -3  17  28      11693.71      12586.15       431.99 o                         
   0  17  28       8666.90       8322.75       399.19 o                         
 -17  18  28      12427.23      12728.13       614.56 o                         
 -14  18  28      15367.60      15507.09       521.27 o                         
 -11  18  28      13126.77      13490.57       515.55 o                         
  -8  18  28      20986.01      20425.97       455.77 o                         
  -5  18  28      12230.13      14149.23       518.45 o                         
  -2  18  28      13967.12      13107.34       315.18 o                         
 -16  19  28       9853.21       9908.86       425.59 o                         
 -13  19  28      18347.74      17272.40       663.00 o                         
 -10  19  28      12265.37      12547.91       648.15 o                         
  -7  19  28      17110.16      16595.18       356.20 o                         
  -4  19  28       6318.81       7091.36       251.54 o                         
  -1  19  28      10479.38       8510.40       362.66 o                         
 -15  20  28       9439.71       8950.52       386.78 o                         
 -12  20  28       9244.31       9019.39       315.58 o                         
  -9  20  28       9270.45       9747.66       454.18 o                         
  -6  20  28      12560.64      12278.35       485.62 o                         
 -14  21  28       8980.96       8492.17       509.66 o                         
 -11  21  28       5540.12       4885.01       310.24 o                         
  -8  21  28      14547.65      13409.39       636.72 o                         
  -1   3  29      12251.25      12542.74       273.01 o                         
  -3   4  29         30.80        -27.15       181.14 o                         
  -2   5  29       2682.92       3484.11       201.55 o                         
  -4   6  29        406.12        526.65       201.36 o                         
  -1   6  29         92.51        282.37       186.54 o                         
  -6   7  29         74.50        370.13       201.47 o                         
  -3   7  29        286.69        304.26       201.35 o                         
  -5   8  29       2594.21       2848.83       194.01 o                         
  -2   8  29        701.22        838.89       197.58 o                         
  -7   9  29       1087.14       1105.57       181.29 o                         
  -4   9  29        591.69        484.40       194.07 o                         
  -1   9  29       2972.31       3175.27       226.95 o                         
  -9  10  29        720.25        609.69       183.88 o                         
  -6  10  29        228.23        224.76       193.13 o                         
  -3  10  29         13.27        188.16       204.60 o                         
  -8  11  29       1136.03       1298.65       182.64 o                         
  -5  11  29       1596.83       1093.99       222.20 o                         
  -2  11  29          0.39         70.31       244.51 o                         
 -10  12  29        527.45        776.59       175.87 o                         
  -7  12  29       1896.22       1620.38       196.99 o                         
  -4  12  29       2209.00       2079.58       249.87 o                         
  -1  12  29        326.56        262.62       220.15 o                         
 -12  13  29        299.70        384.45       189.33 o                         
  -9  13  29        177.49        142.53       204.02 o                         
  -6  13  29        941.48       1112.38       207.06 o                         
  -3  13  29       1235.07       1073.29       219.19 o                         
 -11  14  29       1181.76        841.18       201.67 o                         
  -8  14  29        839.17        733.41       188.71 o                         
  -5  14  29       3194.18       3947.97       208.94 o                         
  -2  14  29       1005.92       1084.63       224.91 o                         
 -13  15  29         42.31        217.18       214.53 o                         
 -10  15  29         92.35        450.93       181.26 o                         
  -7  15  29        101.14        269.77       201.28 o                         
  -4  15  29        131.39         36.17       222.68 o                         
  -1  15  29       2148.48       2413.68       227.30 o                         
 -15  16  29        438.05        632.55       218.29 o                         
 -12  16  29       1643.97       1646.29       183.71 o                         
  -9  16  29       1485.07       1145.33       193.88 o                         
  -6  16  29       2115.89       2210.72       227.39 o                         
  -3  16  29       4143.58       4260.47       314.15 o                         
 -14  17  29          8.82        -28.23       193.15 o                         
 -11  17  29         50.96        363.66       210.75 o                         
  -8  17  29          0.15        316.07       211.12 o                         
  -5  17  29         59.89        197.38       228.62 o                         
  -2  17  29        146.77        609.88       229.53 o                         
 -16  18  29        213.35        308.19       188.27 o                         
 -13  18  29          0.71        -60.80       188.95 o                         
 -10  18  29         27.21        200.57       196.20 o                         
  -7  18  29        208.06        319.68       225.65 o                         
  -4  18  29         88.70        205.93       223.45 o                         
  -1  18  29        249.49        201.76       221.53 o                         
 -15  19  29        132.83        311.92       180.38 o                         
 -12  19  29         12.86        -13.17       200.50 o                         
  -9  19  29        431.02        466.58       195.15 o                         
  -6  19  29        906.51       1130.11       313.14 o                         
  -3  19  29         85.69        259.94       253.77 o                         
 -14  20  29        451.63        501.69       205.70 o                         
 -11  20  29         41.68        278.56       198.84 o                         
  -8  20  29         57.18        161.29       215.14 o                         
  -5  20  29         66.02        -22.79       216.51 o                         
 -13  21  29        297.77        405.35       230.02 o                         
 -10  21  29         82.66        227.31       214.40 o                         
   0   0  30     126823.65     126606.06       924.91 o                         
  -1   2  30     103767.46     104488.02       872.34 o                         
  -3   3  30     104203.48     110605.36      1671.17 o                         
   0   3  30      91244.15      87748.30      1373.65 o                         
  -2   4  30      77421.94      76646.08       815.52 o                         
  -4   5  30     125072.20     129453.08      1785.47 o                         
  -1   5  30     146243.36     139506.62      1404.25 o                         
  -6   6  30     114749.01     116711.53      3125.53 o                         
  -3   6  30      97618.57      98106.28      1511.47 o                         
   0   6  30      76029.73      77402.62      1386.73 o                         
  -5   7  30      88557.55      91297.32      1625.90 o                         
  -2   7  30     127222.45     131650.08      1219.97 o                         
  -7   8  30      60762.99      63434.91       632.65 o                         
  -4   8  30     137202.52     139892.28      2183.74 o                         
  -1   8  30     108841.22     113142.34      2151.63 o                         
  -9   9  30      35996.69      36567.08       743.92 o                         
  -6   9  30      61704.51      65036.30      1146.63 o                         
  -3   9  30     134877.17     135384.78      2359.28 o                         
   0   9  30      27839.86      27682.18      1008.50 o                         
  -8  10  30      49607.14      49518.66       804.50 o                         
  -5  10  30      52917.88      51496.41       987.27 o                         
  -2  10  30      68200.65      66020.43      1371.36 o                         
 -10  11  30      75604.04      75345.45      1700.63 o                         
  -7  11  30      68393.91      69533.70      1594.52 o                         
  -4  11  30      50079.44      48565.20       767.72 o                         
  -1  11  30      24445.95      25684.98       505.75 o                         
 -12  12  30      50476.39      53092.65      2234.30 o                         
  -9  12  30      58415.79      61081.82      1325.34 o                         
  -6  12  30      48178.79      49672.47       791.70 o                         
  -3  12  30      36317.88      36447.60       581.91 o                         
   0  12  30      22373.66      24226.31       548.42 o                         
 -11  13  30      62010.51      62610.89      1097.28 o                         
  -8  13  30      35195.77      34940.73       812.53 o                         
  -5  13  30      52254.17      51448.41       770.42 o                         
  -2  13  30      39233.88      42742.44       799.43 o                         
 -13  14  30      37074.27      37143.75      1075.95 o                         
 -10  14  30      57617.66      56752.08      1277.01 o                         
  -7  14  30      47726.12      48676.02      1012.87 o                         
  -4  14  30      56934.39      58022.02      1307.35 o                         
  -1  14  30      41240.46      40119.42      1162.63 o                         
 -15  15  30      16499.47      17026.99      1258.22 o                         
 -12  15  30      37056.73      37725.85       870.36 o                         
  -9  15  30      24528.06      26102.47       606.76 o                         
  -6  15  30      78596.07      77621.84      1911.15 o                         
  -3  15  30      62462.78      60942.12      1137.49 o                         
   0  15  30      58718.56      56821.23      2195.06 o                         
 -14  16  30      27850.04      29164.05      1005.47 o                         
 -11  16  30      24571.56      24879.20       697.24 o                         
  -8  16  30      36400.76      39138.37       777.83 o                         
  -5  16  30      35252.66      34325.54      1090.90 o                         
  -2  16  30      19104.46      17831.59       628.14 o                         
 -16  17  30      19105.29      19435.84       705.07 o                         
 -13  17  30      32589.27      33540.27       925.87 o                         
 -10  17  30      23939.71      24987.65       703.73 o                         
  -7  17  30      34825.67      34538.62       929.53 o                         
  -4  17  30      23122.89      22497.84       634.12 o                         
  -1  17  30      17706.00      17124.79       307.37 o                         
 -18  18  30      13832.24      15115.13      1399.34 o                         
 -15  18  30      22239.64      23691.70      1047.87 o                         
 -12  18  30      21388.61      22298.39       850.87 o                         
  -9  18  30      18679.09      19015.31       625.27 o                         
  -6  18  30      29092.00      28551.79       918.21 o                         
  -3  18  30      21053.18      19809.84       642.74 o                         
   0  18  30      12795.10      11801.47       658.65 o                         
 -17  19  30      17530.38      17249.68      1024.34 o                         
 -14  19  30      13067.96      13864.78       687.04 o                         
 -11  19  30      14811.31      14690.46       701.90 o                         
  -8  19  30      18418.67      17229.25       590.65 o                         
  -5  19  30      14719.26      13523.58       622.56 o                         
  -2  19  30       9132.65       9118.45       310.14 o                         
 -13  20  30      18622.70      17723.98       781.77 o                         
 -10  20  30      14744.60      13596.69       582.84 o                         
  -7  20  30      18140.60      17251.92      1002.72 o                         
  -2   3  31        144.65        472.60       197.69 o                         
  -1   4  31       1951.65       1666.06       210.02 o                         
  -3   5  31       3784.56       4217.29       197.98 o                         
  -5   6  31        200.55        255.00       203.46 o                         
  -2   6  31         80.46        -35.91       210.73 o                         
  -4   7  31        155.68        226.19       208.97 o                         
  -1   7  31       8893.70       8898.37       213.37 o                         
  -6   8  31       3506.57       3701.86       185.14 o                         
  -3   8  31       1421.29       1619.76       194.72 o                         
  -8   9  31        320.61        555.68       204.15 o                         
  -5   9  31       1490.92       1206.00       188.13 o                         
  -2   9  31          4.52        209.82       228.84 o                         
  -7  10  31        704.83        843.30       180.61 o                         
  -4  10  31        175.59        217.81       201.71 o                         
  -1  10  31       5670.34       5986.50       236.87 o                         
  -9  11  31        215.99        223.32       187.61 o                         
  -6  11  31       3739.74       4204.91       221.42 o                         
  -3  11  31       2332.78       2171.84       201.51 o                         
 -11  12  31        137.36        353.98       194.67 o                         
  -8  12  31       5124.65       5130.38       206.08 o                         
  -5  12  31       2163.50       2291.96       226.09 o                         
  -2  12  31        624.88       1263.54       242.45 o                         
 -10  13  31        489.68        582.51       185.92 o                         
  -7  13  31       1494.99       1509.05       198.83 o                         
  -4  13  31        597.37        673.96       222.32 o                         
  -1  13  31       3815.13       3482.55       219.27 o                         
 -12  14  31        713.55        472.59       200.41 o                         
  -9  14  31       1850.70       1926.51       191.78 o                         
  -6  14  31        166.78        604.84       200.66 o                         
  -3  14  31        182.58        395.02       214.51 o                         
 -14  15  31        873.07        952.72       199.93 o                         
 -11  15  31        696.33        219.43       193.03 o                         
  -8  15  31          7.42        104.13       191.80 o                         
  -5  15  31       1094.19        874.95       221.55 o                         
  -2  15  31         52.26        162.56       258.29 o                         
 -13  16  31        695.16        670.34       190.31 o                         
 -10  16  31       1268.39        847.03       186.58 o                         
  -7  16  31         30.27        138.04       199.96 o                         
  -4  16  31         55.08        449.30       223.87 o                         
  -1  16  31        381.44        455.80       225.00 o                         
 -15  17  31        375.29        486.50       193.90 o                         
 -12  17  31        285.04        464.39       204.60 o                         
  -9  17  31         79.89          1.25       200.23 o                         
  -6  17  31         33.72       -271.12       198.63 o                         
  -3  17  31        942.98        651.60       240.88 o                         
 -17  18  31        690.26       1107.09       212.86 o                         
 -14  18  31         15.64        -99.35       178.29 o                         
 -11  18  31         20.09         14.04       185.30 o                         
  -8  18  31          0.04        182.55       202.10 o                         
  -5  18  31         17.28        385.19       203.03 o                         
  -2  18  31         39.97        196.03       210.51 o                         
 -16  19  31         14.94        241.28       187.59 o                         
 -13  19  31         48.67        170.12       202.50 o                         
 -10  19  31        184.35        273.09       197.56 o                         
  -7  19  31        270.95        193.86       210.26 o                         
  -4  19  31        367.78        412.12       263.50 o                         
 -12  20  31          1.66        471.66       216.12 o                         
  -9  20  31        113.11        397.48       227.05 o                         
  -6  20  31        173.30        165.40       312.87 o                         
   0   1  32      18663.88      19125.70       424.39 o                         
  -2   2  32        822.97       1160.22       250.47 o                         
  -1   3  32        538.58        732.16       189.89 o                         
  -3   4  32       2244.94       2571.60       210.82 o                         
   0   4  32      11074.84       9265.27       283.40 o                         
  -5   5  32       2627.15       2261.40       275.43 o                         
  -2   5  32       1827.71       1788.56       183.87 o                         
  -4   6  32       9375.34      10287.75       284.98 o                         
  -1   6  32       3295.02       3191.03       187.32 o                         
  -6   7  32      11953.17      13318.35       270.61 o                         
  -3   7  32       6382.18       7081.16       209.32 o                         
   0   7  32      12601.59      12762.98       358.40 o                         
  -8   8  32       3293.23       3578.19       274.87 o                         
  -5   8  32       7103.83       7403.65       194.89 o                         
  -2   8  32        541.47        674.56       197.11 o                         
  -7   9  32       4936.34       5289.10       180.21 o                         
  -4   9  32        510.95        664.52       197.45 o                         
  -1   9  32       1794.82       1658.32       237.73 o                         
  -9  10  32        773.35        911.98       184.08 o                         
  -6  10  32       2215.80       2407.72       217.15 o                         
  -3  10  32         41.69        326.80       193.36 o                         
   0  10  32      18707.87      20345.27       898.54 o                         
 -11  11  32       4026.30       4297.17       293.43 o                         
  -8  11  32        327.83        478.71       174.35 o                         
  -5  11  32       1830.27       2091.84       215.57 o                         
  -2  11  32       7459.50       7420.57       284.48 o                         
 -10  12  32       2718.97       2767.05       199.01 o                         
  -7  12  32       3607.34       3573.45       208.77 o                         
  -4  12  32        531.69       1097.50       240.02 o                         
  -1  12  32      12686.29      12642.08       349.07 o                         
 -12  13  32        432.88        425.41       176.87 o                         
  -9  13  32        493.96        368.98       188.50 o                         
  -6  13  32        363.59        837.12       207.99 o                         
  -3  13  32        449.51       1361.58       204.88 o                         
   0  13  32       5340.62       5443.48       361.59 o                         
 -14  14  32        297.91        527.39       256.77 o                         
 -11  14  32       5475.64       5506.43       267.12 o                         
  -8  14  32       1146.18       1438.01       179.25 o                         
  -5  14  32       1708.38       1609.44       203.91 o                         
  -2  14  32       3468.34       3301.16       332.60 o                         
 -13  15  32       1735.26       2052.68       186.39 o                         
 -10  15  32       7582.35       7900.24       208.12 o                         
  -7  15  32       5584.15       5862.32       226.06 o                         
  -4  15  32        314.53        623.09       212.06 o                         
  -1  15  32       1438.38       1610.60       279.39 o                         
 -15  16  32        183.04        377.56       203.09 o                         
 -12  16  32       3581.09       3767.24       188.95 o                         
  -9  16  32       2855.20       3530.26       220.09 o                         
  -6  16  32        294.44        234.10       211.85 o                         
  -3  16  32        334.45        113.84       206.19 o                         
   0  16  32         82.33        838.29       356.57 o                         
 -17  17  32         85.74        366.49       303.39 o                         
 -14  17  32        803.32       1084.01       200.53 o                         
 -11  17  32       2002.13       1702.44       212.41 o                         
  -8  17  32       2162.95       1943.44       232.58 o                         
  -5  17  32        290.41        499.40       220.09 o                         
  -2  17  32        274.50       1212.45       227.74 o                         
 -16  18  32        511.26        604.97       185.87 o                         
 -13  18  32       1977.09       1714.38       188.25 o                         
 -10  18  32       2248.30       2382.68       220.18 o                         
  -7  18  32       2716.53       2716.50       219.54 o                         
  -4  18  32        745.27        807.51       344.00 o                         
  -1  18  32       2147.06       1452.29       247.15 o                         
 -15  19  32       1545.51       1465.93       193.93 o                         
 -12  19  32       1907.70       2030.08       199.46 o                         
  -9  19  32        502.51        571.56       205.62 o                         
  -6  19  32       1820.80       1893.75       325.78 o                         
  -3  19  32        408.73        615.26       245.25 o                         
 -14  20  32        158.79        500.96      1056.04 o                         
 -11  20  32         72.93        164.70       191.15 o                         
  -8  20  32        588.41        689.89       229.67 o                         
  -1   2  33       2877.31       3243.75       196.36 o                         
  -2   4  33        115.20        282.86       205.16 o                         
  -4   5  33         31.41         45.68       213.65 o                         
  -1   5  33        133.07        393.07       192.43 o                         
  -3   6  33        193.48        183.05       198.20 o                         
  -5   7  33        268.31        131.77       215.31 o                         
  -2   7  33        839.21        791.27       200.18 o                         
  -7   8  33          6.73        177.53       191.11 o                         
  -4   8  33         63.66        215.80       185.44 o                         
  -1   8  33        562.33        868.49       210.32 o                         
  -6   9  33        290.50        579.46       191.81 o                         
  -3   9  33        538.41        793.55       215.49 o                         
  -8  10  33        409.54        365.38       182.28 o                         
  -5  10  33        308.60        363.39       196.36 o                         
  -2  10  33       2293.50       2012.03       219.34 o                         
 -10  11  33          2.92        315.95       197.84 o                         
  -7  11  33        956.40        890.56       195.52 o                         
  -4  11  33        664.07        663.92       196.21 o                         
  -1  11  33        202.59        393.09       205.87 o                         
  -9  12  33        103.46        168.49       190.17 o                         
  -6  12  33        250.74        507.42       228.82 o                         
  -3  12  33       2200.45       1988.16       203.04 o                         
 -11  13  33          4.21         38.23       187.06 o                         
  -8  13  33          0.51         43.31       205.29 o                         
  -5  13  33         36.42       -151.97       202.94 o                         
  -2  13  33        150.59        552.78       206.79 o                         
 -13  14  33        483.15        707.14       188.39 o                         
 -10  14  33        621.58        870.14       188.92 o                         
  -7  14  33        805.36       1034.07       194.54 o                         
  -4  14  33        606.02        734.95       244.80 o                         
  -1  14  33        108.26         54.77       272.09 o                         
 -12  15  33         99.80        482.77       185.08 o                         
  -9  15  33        589.10        425.21       204.60 o                         
  -6  15  33          0.00       -192.86       201.20 o                         
  -3  15  33        262.92        270.18       259.31 o                         
 -14  16  33         21.03        212.07       200.01 o                         
 -11  16  33         43.20        344.72       205.84 o                         
  -8  16  33        422.08       1154.66       226.28 o                         
  -5  16  33        193.90        436.00       200.44 o                         
  -2  16  33         16.98         99.83       257.70 o                         
 -16  17  33        229.78         22.27       195.12 o                         
 -13  17  33        262.42        419.98       201.25 o                         
 -10  17  33         15.50        658.24       196.77 o                         
  -7  17  33        414.26        761.45       226.26 o                         
  -4  17  33        173.87        547.97       215.17 o                         
  -1  17  33         71.49         95.21       318.68 o                         
 -15  18  33          1.64        289.66       209.16 o                         
 -12  18  33          9.29        244.53       211.54 o                         
  -9  18  33        403.18        695.09       208.49 o                         
  -6  18  33        476.07        470.91       229.24 o                         
  -3  18  33        279.22        153.13       222.92 o                         
 -14  19  33        315.08        384.40       208.94 o                         
 -11  19  33        144.82        644.99       200.63 o                         
  -8  19  33         38.74        259.93       222.17 o                         
  -5  19  33        157.17        562.55       246.59 o                         
 -13  20  33        412.33       -138.77       847.89 o                         
 -10  20  33        443.85        376.00       218.60 o                         
  -1   1  34     126462.06     126413.46      1948.76 o                         
   0   2  34      70154.12      69614.77      1416.63 o                         
  -2   3  34      72153.69      70717.98       746.99 o                         
  -4   4  34     168349.22     169876.30      2991.01 o                         
  -1   4  34      76901.91      78802.14      1195.86 o                         
  -3   5  34     115166.05     115170.98      1391.49 o                         
   0   5  34      58624.95      60572.34      1095.67 o                         
  -5   6  34     113476.48     120607.37      1577.45 o                         
  -2   6  34     136649.45     136143.52      2011.22 o                         
  -7   7  34      47487.12      49404.03      1188.88 o                         
  -4   7  34      94930.23      95387.82      1234.02 o                         
  -1   7  34     109546.12     113849.63      1586.61 o                         
  -6   8  34      37889.50      40125.83       606.67 o                         
  -3   8  34      65041.80      65657.35      1005.92 o                         
   0   8  34      85957.74      87861.05      3741.28 o                         
  -8   9  34      66908.75      70244.66      1632.45 o                         
  -5   9  34      72405.76      74534.21      1287.65 o                         
  -2   9  34      67457.12      69931.04      1584.18 o                         
 -10  10  34      80739.45      81048.55      2757.95 o                         
  -7  10  34      47914.35      48680.86       840.00 o                         
  -4  10  34      58657.07      59105.46      1164.92 o                         
  -1  10  34      91107.75      88582.84      2047.00 o                         
  -9  11  34      56094.62      57466.64      1286.84 o                         
  -6  11  34      56798.60      56430.38       975.14 o                         
  -3  11  34      30099.35      30432.76       519.91 o                         
   0  11  34      18542.33      17682.95       977.05 o                         
 -11  12  34      39928.60      40844.95      1134.28 o                         
  -8  12  34      53048.63      55477.44      1389.77 o                         
  -5  12  34      45811.91      43565.18       681.47 o                         
  -2  12  34      34780.78      36264.35      1014.80 o                         
 -13  13  34      27473.50      29803.18       694.02 o                         
 -10  13  34      53923.90      54192.20      1227.55 o                         
  -7  13  34      52975.43      52142.88      1110.37 o                         
  -4  13  34      30123.19      31012.08       815.87 o                         
  -1  13  34      46597.76      50333.33       863.71 o                         
 -12  14  34      37779.86      38766.48       717.22 o                         
  -9  14  34      36626.62      35636.70       993.58 o                         
  -6  14  34      35786.82      35788.40      1093.36 o                         
  -3  14  34      22632.09      23793.72       501.68 o                         
   0  14  34      21433.85      21556.67       380.37 o                         
 -14  15  34      21826.18      22858.24       816.19 o                         
 -11  15  34      33782.92      35399.35       863.07 o                         
  -8  15  34      43021.38      41975.21       684.93 o                         
  -5  15  34      50431.16      52541.26      1258.15 o                         
  -2  15  34      49520.70      50335.63      1068.99 o                         
 -16  16  34       9525.04       9980.58       514.89 o                         
 -13  16  34      34135.11      35099.53      1228.22 o                         
 -10  16  34      33930.45      33993.43      1158.90 o                         
  -7  16  34      37872.28      40951.00      1075.48 o                         
  -4  16  34      30516.78      31524.02       893.56 o                         
  -1  16  34      29879.51      28147.24       510.76 o                         
 -15  17  34      23713.00      23888.30      1159.17 o                         
 -12  17  34      25473.15      25972.69       948.01 o                         
  -9  17  34      21515.92      22836.32       717.87 o                         
  -6  17  34      28139.80      29064.27       983.25 o                         
  -3  17  34      17535.27      15730.16       444.71 o                         
   0  17  34      11778.10      10848.30       798.27 o                         
 -14  18  34      21943.98      22938.12       972.31 o                         
 -11  18  34      15589.64      16990.86       642.60 o                         
  -8  18  34      18821.57      17837.60       641.17 o                         
  -5  18  34      22917.55      21935.21       763.35 o                         
  -2  18  34      12940.92      11009.56       334.59 o                         
 -13  19  34      18070.67      18097.39       839.87 o                         
 -10  19  34      15546.32      15333.21       690.21 o                         
  -7  19  34      17965.05      17403.31       692.80 o                         
  -1   3  35         72.60        266.10       190.23 o                         
  -3   4  35       2543.18       2353.64       221.42 o                         
  -2   5  35        879.27        785.77       191.43 o                         
  -4   6  35        378.86        305.14       229.27 o                         
  -1   6  35       2725.52       2247.25       197.14 o                         
  -6   7  35          7.84        119.19       186.95 o                         
  -3   7  35       3080.08       3021.48       203.87 o                         
  -5   8  35       4844.91       5187.06       219.26 o                         
  -2   8  35        662.08        762.78       203.95 o                         
  -7   9  35       2223.18       2477.19       217.39 o                         
  -4   9  35       1622.37       2003.73       182.41 o                         
  -1   9  35       3109.24       2845.28       225.71 o                         
  -9  10  35         90.93        453.59       186.23 o                         
  -6  10  35        416.10        722.58       194.86 o                         
  -3  10  35         43.72         40.69       197.52 o                         
  -8  11  35         32.99        401.03       190.87 o                         
  -5  11  35        573.71        479.41       208.56 o                         
  -2  11  35        197.31        335.45       233.56 o                         
 -10  12  35        649.02        754.47       190.96 o                         
  -7  12  35       1325.08       1503.12       190.58 o                         
  -4  12  35       2227.70       2565.78       212.31 o                         
  -1  12  35       1131.06       1321.70       235.66 o                         
 -12  13  35       1341.25       1214.33       193.67 o                         
  -9  13  35        745.22        438.81       187.52 o                         
  -6  13  35       1077.38       1202.00       216.08 o                         
  -3  13  35         39.13       -347.23       211.70 o                         
 -11  14  35        572.96        900.18       191.28 o                         
  -8  14  35        365.61        511.98       186.89 o                         
  -5  14  35         85.00        -71.69       222.62 o                         
  -2  14  35        268.80        584.70       207.89 o                         
 -13  15  35        537.15        462.92       192.76 o                         
 -10  15  35          1.63        159.05       189.83 o                         
  -7  15  35        368.85        535.65       201.79 o                         
  -4  15  35         78.27        626.94       262.23 o                         
  -1  15  35        103.71         30.00       244.48 o                         
 -15  16  35          0.26        342.67       207.66 o                         
 -12  16  35         26.64        269.75       184.70 o                         
  -9  16  35         46.50        437.91       225.92 o                         
  -6  16  35        365.97        321.63       213.31 o                         
  -3  16  35        128.87        331.30       237.68 o                         
 -14  17  35        114.47        634.37       216.80 o                         
 -11  17  35         47.68        282.85       192.14 o                         
  -8  17  35         23.37         -6.75       218.62 o                         
  -5  17  35        735.10        827.55       223.47 o                         
  -2  17  35          3.47       -286.22       215.12 o                         
 -13  18  35          0.04        -31.66       188.90 o                         
 -10  18  35          0.33        244.48       205.45 o                         
  -7  18  35          4.13        190.94       256.81 o                         
  -4  18  35        735.45       1111.94       245.15 o                         
 -12  19  35         19.97        139.75       220.61 o                         
  -9  19  35         36.64        205.25       203.04 o                         
  -6  19  35         18.21        450.38       218.03 o                         
   0   0  36       3986.80       3701.48       469.78 o                         
  -1   2  36      14390.92      14635.18       217.08 o                         
  -3   3  36      13625.87      13231.09       315.11 o                         
   0   3  36       3030.44       3075.16       310.65 o                         
  -2   4  36      18785.47      18106.90       249.72 o                         
  -4   5  36      10765.45      10637.04       347.43 o                         
  -1   5  36      14686.50      13988.20       312.63 o                         
  -6   6  36       3478.79       3488.84       302.72 o                         
  -3   6  36      16638.64      16958.81       215.06 o                         
   0   6  36        243.13        437.33       278.68 o                         
  -5   7  36       1416.34       1479.58       203.41 o                         
  -2   7  36      15941.25      16266.10       252.78 o                         
  -7   8  36      10011.57       9579.38       237.00 o                         
  -4   8  36      11108.16      11188.59       218.92 o                         
  -1   8  36      12111.27      11776.99       262.68 o                         
  -9   9  36       8959.63       9521.50       314.40 o                         
  -6   9  36       1565.61       1546.13       184.20 o                         
  -3   9  36       8829.48       8790.09       215.03 o                         
   0   9  36        683.49       1110.36       296.73 o                         
  -8  10  36       5936.71       5422.27       181.21 o                         
  -5  10  36       7884.39       8770.33       220.71 o                         
  -2  10  36       5420.96       5211.23       225.27 o                         
 -10  11  36       3590.79       3500.13       189.23 o                         
  -7  11  36       9474.07       8397.03       214.19 o                         
  -4  11  36      18871.13      20621.62       588.92 o                         
  -1  11  36        354.66        668.41       221.39 o                         
 -12  12  36       4748.29       4424.22       265.39 o                         
  -9  12  36       2327.44       2756.52       201.79 o                         
  -6  12  36      17497.12      18252.68       448.68 o                         
  -3  12  36       5675.61       4679.83       223.77 o                         
   0  12  36        354.60        178.40       313.52 o                         
 -11  13  36       3280.64       3051.29       178.94 o                         
  -8  13  36       5652.90       5584.36       217.97 o                         
  -5  13  36      10831.25       9690.84       219.73 o                         
  -2  13  36       1186.32       1063.78       208.06 o                         
 -13  14  36       6728.41       6895.78       368.67 o                         
 -10  14  36       4365.55       4534.21       190.91 o                         
  -7  14  36       6469.76       6455.81       211.35 o                         
  -4  14  36       6129.65       5904.79       245.50 o                         
  -1  14  36       2955.98       3133.87       211.21 o                         
 -15  15  36       3697.65       4382.92       336.70 o                         
 -12  15  36       4379.80       4285.33       264.89 o                         
  -9  15  36       1514.37       2299.86       210.90 o                         
  -6  15  36       4671.21       4241.99       221.36 o                         
  -3  15  36       8507.55       7509.81       247.43 o                         
   0  15  36      12621.23      11183.51       557.83 o                         
 -14  16  36       1742.70       1978.57       202.78 o                         
 -11  16  36        744.54        840.35       189.22 o                         
  -8  16  36       3995.25       3376.01       245.87 o                         
  -5  16  36       2188.61       2617.38       225.75 o                         
  -2  16  36       3208.45       3616.88       262.27 o                         
 -16  17  36       3417.16       3727.21       242.93 o                         
 -13  17  36       5504.32       5293.28       226.31 o                         
 -10  17  36       1900.08       1682.37       215.39 o                         
  -7  17  36       1571.91       1473.64       229.73 o                         
  -4  17  36       2954.87       3332.42       240.69 o                         
  -1  17  36       1759.08       2024.32       301.45 o                         
 -15  18  36       2500.56       2209.95       205.37 o                         
 -12  18  36       3060.22       3094.31       222.94 o                         
  -9  18  36       1939.97       1664.23       216.94 o                         
  -6  18  36       1594.43       1473.28       221.78 o                         
  -3  18  36       6750.49       5717.71       253.88 o                         
 -11  19  36        464.92       1015.58       226.35 o                         
  -8  19  36       1513.95       1553.22       239.24 o                         
  -2   3  37        678.10       1072.97       189.62 o                         
  -1   4  37       1026.97        969.61       209.91 o                         
  -3   5  37        557.56        542.14       210.95 o                         
  -5   6  37         86.92        316.08       189.98 o                         
  -2   6  37        627.90       1015.12       217.13 o                         
  -4   7  37         79.90        327.34       178.66 o                         
  -1   7  37       1560.83       1156.03       197.87 o                         
  -6   8  37        115.98        -34.76       208.28 o                         
  -3   8  37       3048.72       2806.73       214.66 o                         
  -8   9  37        973.57        917.88       194.73 o                         
  -5   9  37        549.32        482.46       193.55 o                         
  -2   9  37       1233.24       1607.45       216.87 o                         
  -7  10  37         30.93       -147.28       195.89 o                         
  -4  10  37         31.42        141.90       189.04 o                         
  -1  10  37          3.46        150.46       220.24 o                         
  -9  11  37        727.34        715.18       181.80 o                         
  -6  11  37       3037.00       2422.27       195.40 o                         
  -3  11  37        574.26        573.73       193.25 o                         
 -11  12  37        353.37        327.69       212.05 o                         
  -8  12  37        305.46        191.89       165.96 o                         
  -5  12  37        602.08        531.06       199.06 o                         
  -2  12  37        281.83        513.82       222.23 o                         
 -10  13  37       1008.79        691.02       175.55 o                         
  -7  13  37       1018.21        593.35       200.43 o                         
  -4  13  37          7.77       -218.38       210.07 o                         
  -1  13  37        918.95       1021.91       218.35 o                         
 -12  14  37         49.66        137.42       201.74 o                         
  -9  14  37          2.71         63.63       177.58 o                         
  -6  14  37        208.72        635.42       212.27 o                         
  -3  14  37          7.80         71.30       235.50 o                         
 -14  15  37         53.10        158.43       199.99 o                         
 -11  15  37          1.70        120.97       210.38 o                         
  -8  15  37          1.83         47.32       207.02 o                         
  -5  15  37         29.02        255.19       262.91 o                         
  -2  15  37        148.37        195.54       239.42 o                         
 -13  16  37         70.43        115.05       194.58 o                         
 -10  16  37         13.75        255.05       204.93 o                         
  -7  16  37         62.16        187.51       206.54 o                         
  -4  16  37        288.49        131.75       205.21 o                         
  -1  16  37         18.86        182.96       234.02 o                         
 -15  17  37        106.76        300.72       181.16 o                         
 -12  17  37         27.40        235.66       200.77 o                         
  -9  17  37          6.15        296.32       214.10 o                         
  -6  17  37        235.09        847.68       263.54 o                         
  -3  17  37       2167.18       1346.92       233.44 o                         
 -14  18  37        202.38       -104.61       235.80 o                         
 -11  18  37        289.61        725.86       237.78 o                         
  -8  18  37         39.91        569.40       255.72 o                         
  -5  18  37         19.48        262.61       289.62 o                         
 -10  19  37         70.17        327.25       220.84 o                         
   0   1  38      20519.66      21786.55       374.47 o                         
  -2   2  38      43979.05      44595.15      1120.49 o                         
  -1   3  38      28439.39      28852.33       520.16 o                         
  -3   4  38      71653.80      71859.69       821.42 o                         
   0   4  38      76622.67      76454.54      1475.79 o                         
  -5   5  38      38532.16      41685.32       911.31 o                         
  -2   5  38      52439.51      55225.76      1007.00 o                         
  -4   6  38      25111.22      25765.68       401.21 o                         
  -1   6  38      56715.54      62721.52       803.59 o                         
  -6   7  38      15765.61      16597.78       335.08 o                         
  -3   7  38      20558.28      22543.16       454.98 o                         
   0   7  38      63643.89      64917.60      1919.10 o                         
  -8   8  38      36927.57      36766.34      1246.31 o                         
  -5   8  38      26148.28      25557.11       595.85 o                         
  -2   8  38      36260.68      36928.57       849.47 o                         
  -7   9  38      43524.61      41780.07      1160.06 o                         
  -4   9  38      16939.36      18719.74       417.19 o                         
  -1   9  38      48244.09      46482.40       982.76 o                         
  -9  10  38      38634.22      40643.68       837.23 o                         
  -6  10  38      23422.33      25227.41       516.11 o                         
  -3  10  38      16781.26      17462.41       301.98 o                         
   0  10  38      17794.21      17843.09       492.73 o                         
 -11  11  38      18938.21      19005.87       961.02 o                         
  -8  11  38      33061.71      33439.53       814.19 o                         
  -5  11  38      10575.77      13086.20       386.76 o                         
  -2  11  38      26315.56      26727.26       857.24 o                         
 -10  12  38      23063.88      23776.43       715.72 o                         
  -7  12  38      17548.29      16773.43       430.79 o                         
  -4  12  38      18197.92      18299.46       451.55 o                         
  -1  12  38      18189.15      18344.84       570.14 o                         
 -12  13  38      14047.86      16174.45       354.64 o                         
  -9  13  38      20766.85      21487.46       555.05 o                         
  -6  13  38      12903.46      13043.46       305.46 o                         
  -3  13  38      15032.48      14981.50       594.92 o                         
   0  13  38       8857.48       9956.38       488.93 o                         
 -14  14  38       9118.19      11299.27       595.16 o                         
 -11  14  38      14876.79      14749.55       380.79 o                         
  -8  14  38      22126.97      21335.21       665.13 o                         
  -5  14  38      16313.61      15977.29       354.42 o                         
  -2  14  38      16333.00      16461.29       624.36 o                         
 -13  15  38      16364.07      16615.20       538.92 o                         
 -10  15  38      19914.89      19586.89       701.69 o                         
  -7  15  38      18792.10      18013.11       524.27 o                         
  -4  15  38      22828.82      22873.07       929.62 o                         
  -1  15  38      15966.71      15088.18       459.11 o                         
 -15  16  38       6537.00       6418.99       296.00 o                         
 -12  16  38      12731.61      12712.42       555.44 o                         
  -9  16  38      13148.02      12811.95       453.87 o                         
  -6  16  38      16043.81      16315.60       516.14 o                         
  -3  16  38      14580.25      13128.49       456.20 o                         
   0  16  38       3767.96       3251.16       508.49 o                         
 -14  17  38      10895.74      10518.41       501.93 o                         
 -11  17  38       7944.01       9008.23       434.48 o                         
  -8  17  38      10873.15      10853.95       317.23 o                         
  -5  17  38      13278.62      12823.92       475.32 o                         
  -2  17  38       8596.14       7444.14       335.36 o                         
 -13  18  38      10025.05       8909.99       381.48 o                         
 -10  18  38       9969.91       8812.92       388.10 o                         
  -7  18  38      11402.56       9981.99       490.67 o                         
  -1   2  39       2342.74       2371.81       213.07 o                         
  -2   4  39       2343.67       3055.24       220.47 o                         
  -4   5  39        315.14        693.94       190.58 o                         
  -1   5  39         19.79        449.70       189.87 o                         
  -3   6  39       1860.78       1495.64       201.83 o                         
  -5   7  39        125.38        567.68       221.79 o                         
  -2   7  39         72.24        291.82       198.01 o                         
  -7   8  39        764.22        744.12       204.80 o                         
  -4   8  39        159.22        313.68       193.07 o                         
  -1   8  39         57.41        554.30       219.00 o                         
  -6   9  39          5.19         80.53       180.84 o                         
  -3   9  39        134.96        -86.90       189.66 o                         
  -8  10  39         92.35        170.42       190.62 o                         
  -5  10  39         15.57       -161.87       201.52 o                         
  -2  10  39        297.96        627.82       232.24 o                         
 -10  11  39        132.11        416.91       189.63 o                         
  -7  11  39        278.66        255.58       199.22 o                         
  -4  11  39       1123.26       1133.46       210.82 o                         
  -1  11  39        240.67         75.78       207.28 o                         
  -9  12  39       1140.78       1388.50       176.54 o                         
  -6  12  39        353.18        447.86       237.59 o                         
  -3  12  39        298.40        471.20       215.26 o                         
 -11  13  39         10.40        439.60       194.74 o                         
  -8  13  39         10.04        194.64       212.55 o                         
  -5  13  39        117.73        213.77       225.02 o                         
  -2  13  39        776.52        908.72       230.04 o                         
 -13  14  39          0.78        -31.64       212.94 o                         
 -10  14  39          1.13         71.98       175.13 o                         
  -7  14  39        487.77        428.94       206.73 o                         
  -4  14  39         97.71        863.32       236.29 o                         
  -1  14  39        907.06        893.66       292.67 o                         
 -12  15  39         40.82         85.10       186.35 o                         
  -9  15  39          1.41       -172.63       206.71 o                         
  -6  15  39         28.05        426.21       216.28 o                         
  -3  15  39          0.77        368.67       256.02 o                         
 -14  16  39         13.36        246.72       232.40 o                         
 -11  16  39         68.81        452.11       194.76 o                         
  -8  16  39         55.41        169.61       202.90 o                         
  -5  16  39       1281.45        367.55       227.45 o                         
  -2  16  39        323.67        737.45       279.99 o                         
 -13  17  39        124.04        480.65       210.51 o                         
 -10  17  39         53.49        479.67       206.87 o                         
  -7  17  39         36.11        194.86       219.85 o                         
  -4  17  39         59.78         44.08       246.35 o                         
 -12  18  39         39.98        449.44       207.74 o                         
  -9  18  39         20.10        -38.41       223.35 o                         
  -6  18  39        105.67        359.77       222.08 o                         
  -1   1  40      31432.57      32352.41       819.71 o                         
   0   2  40      25671.54      25977.29       614.60 o                         
  -2   3  40      42740.66      44605.11       578.70 o                         
  -4   4  40      32192.58      33302.74       703.35 o                         
  -1   4  40      57384.02      57952.49       672.27 o                         
  -3   5  40      25664.79      25953.17       330.75 o                         
   0   5  40      34649.79      32636.02       475.69 o                         
  -5   6  40      16106.05      15035.81       272.00 o                         
  -2   6  40      39526.21      37435.48       564.50 o                         
  -7   7  40      42583.84      41365.12      1561.82 o                         
  -4   7  40      20128.66      21797.23       352.18 o                         
  -1   7  40      50834.67      50653.38       873.67 o                         
  -6   8  40      27164.38      27249.48       590.93 o                         
  -3   8  40      20044.03      20380.12       376.30 o                         
   0   8  40       7925.74       8247.67       292.22 o                         
  -8   9  40      26524.61      25278.71       706.04 o                         
  -5   9  40      24725.05      24661.67       357.78 o                         
  -2   9  40      25133.98      24233.27       365.82 o                         
 -10  10  40      29181.70      27237.43      1483.96 o                         
  -7  10  40      27187.01      26803.55       601.91 o                         
  -4  10  40      32691.84      32943.91       609.15 o                         
  -1  10  40      14101.65      14387.33       501.52 o                         
  -9  11  40       9637.19      10307.77       337.73 o                         
  -6  11  40      22100.22      21822.56       443.08 o                         
  -3  11  40      26705.15      25964.84       483.30 o                         
   0  11  40       5032.33       6320.92       299.61 o                         
 -11  12  40      18609.80      18554.34       743.07 o                         
  -8  12  40      18253.10      18332.66       437.36 o                         
  -5  12  40      24909.43      24377.83       433.71 o                         
  -2  12  40      16390.36      16293.56       493.80 o                         
 -13  13  40      19780.97      17971.76       987.58 o                         
 -10  13  40      14343.27      13427.08       445.47 o                         
  -7  13  40      27158.21      26302.47       691.91 o                         
  -4  13  40      16156.55      15052.99       259.26 o                         
  -1  13  40      10719.60      10051.13       370.43 o                         
 -12  14  40      11964.36      11560.28       396.68 o                         
  -9  14  40      10181.61      10008.29       436.18 o                         
  -6  14  40      14061.89      13298.04       306.98 o                         
  -3  14  40      14201.96      13783.01       584.23 o                         
   0  14  40       7257.26       7423.58       480.51 o                         
 -14  15  40      10362.40      10170.76       443.74 o                         
 -11  15  40      10902.48      11183.38       597.89 o                         
  -8  15  40      16940.20      16831.09       778.18 o                         
  -5  15  40      13154.21      12140.41       405.45 o                         
  -2  15  40      16780.55      15066.69       624.68 o                         
 -13  16  40      10540.03       9961.03       451.28 o                         
 -10  16  40      11720.83      11284.99       389.53 o                         
  -7  16  40      11191.20       9089.26       309.52 o                         
  -4  16  40      14055.97      13373.48       644.94 o                         
  -1  16  40      12241.81      11582.52       319.97 o                         
 -12  17  40       9824.30       8057.24       392.90 o                         
  -9  17  40       9166.05       8465.54       352.13 o                         
  -6  17  40       6874.86       5865.99       310.85 o                         
  -8  18  40       7615.61       7345.22       526.76 o                         
  -1   3  41        836.05        933.83       220.73 o                         
  -3   4  41        818.23       1000.51       209.95 o                         
  -2   5  41        678.16        706.17       221.61 o                         
  -4   6  41        467.62        363.12       198.06 o                         
  -1   6  41       3121.33       3379.48       202.54 o                         
  -6   7  41        985.35       1254.87       193.22 o                         
  -3   7  41       1700.10       1866.43       197.52 o                         
  -5   8  41        415.73        447.63       200.09 o                         
  -2   8  41        566.41        562.74       192.66 o                         
  -7   9  41        157.71       -142.11       185.24 o                         
  -4   9  41          0.65        231.56       197.61 o                         
  -1   9  41        495.58        619.93       198.84 o                         
  -9  10  41         99.82        258.07       192.95 o                         
  -6  10  41        211.59        274.03       196.25 o                         
  -3  10  41        249.27        158.96       184.70 o                         
  -8  11  41        271.63        517.61       180.00 o                         
  -5  11  41        260.16        220.66       190.57 o                         
  -2  11  41        276.93        752.31       241.56 o                         
 -10  12  41         57.75        235.34       183.82 o                         
  -7  12  41         72.46         95.99       215.57 o                         
  -4  12  41        514.08        503.89       204.62 o                         
  -1  12  41        127.58         38.82       254.27 o                         
 -12  13  41        688.94        714.95       203.85 o                         
  -9  13  41         30.07        193.73       195.51 o                         
  -6  13  41         20.38        119.75       229.71 o                         
  -3  13  41        156.70        343.26       222.78 o                         
 -11  14  41        725.27        691.03       187.30 o                         
  -8  14  41         27.86        171.53       207.09 o                         
  -5  14  41          0.00       -548.90       230.80 o                         
  -2  14  41         64.31        252.76       244.05 o                         
 -13  15  41          0.05        120.23       208.76 o                         
 -10  15  41         84.16        399.50       203.73 o                         
  -7  15  41         26.85        227.97       213.48 o                         
  -4  15  41        220.39        196.30       235.64 o                         
  -1  15  41         90.76        226.33       236.29 o                         
 -12  16  41         11.39        392.93       193.04 o                         
  -9  16  41         83.53         37.28       216.92 o                         
  -6  16  41          3.68        369.69       242.61 o                         
  -3  16  41        842.14       1030.60       291.89 o                         
 -11  17  41         49.08        302.83       214.85 o                         
  -8  17  41         65.18         16.94       231.31 o                         
  -5  17  41        220.82        313.55       227.64 o                         
   0   0  42      16559.89      19009.76       981.11 o                         
  -1   2  42       1820.33       2235.73       203.19 o                         
  -3   3  42      14346.07      16659.74       324.59 o                         
   0   3  42      27569.67      30194.68       540.33 o                         
  -2   4  42       5422.03       6233.42       215.90 o                         
  -4   5  42        153.72        530.27       216.59 o                         
  -1   5  42       6581.07       7031.10       205.33 o                         
  -6   6  42       1560.14       1624.95       321.60 o                         
  -3   6  42       2833.04       3678.14       202.35 o                         
   0   6  42       9207.98      10268.62       307.57 o                         
  -5   7  42       2443.22       2876.23       184.86 o                         
  -2   7  42       4660.44       4961.53       204.32 o                         
  -7   8  42       7735.45       8009.84       227.40 o                         
  -4   8  42       2017.31       2162.08       207.45 o                         
  -1   8  42       7795.36       8100.68       249.67 o                         
  -9   9  42      10360.16       9835.60       459.00 o                         
  -6   9  42       4761.72       4930.21       205.51 o                         
  -3   9  42       4478.04       5323.35       209.92 o                         
   0   9  42       5916.65       5877.55       287.74 o                         
  -8  10  42       8136.90       8323.72       230.55 o                         
  -5  10  42        178.41        574.19       190.32 o                         
  -2  10  42       4687.05       4296.95       225.76 o                         
 -10  11  42       3124.33       3628.34       208.21 o                         
  -7  11  42       3512.25       4269.35       215.05 o                         
  -4  11  42       2605.23       3625.42       239.81 o                         
  -1  11  42       2291.28       2686.79       225.89 o                         
 -12  12  42        766.90        910.42       280.68 o                         
  -9  12  42       5762.80       5499.71       258.72 o                         
  -6  12  42        684.33       1045.68       208.42 o                         
  -3  12  42       3121.18       3125.45       221.24 o                         
   0  12  42        905.90        995.09       318.27 o                         
 -11  13  42       3060.16       3556.18       246.04 o                         
  -8  13  42        896.61        836.35       200.97 o                         
  -5  13  42       1868.93       2483.37       215.20 o                         
  -2  13  42       2591.45       2546.41       236.22 o                         
 -13  14  42       1452.82       1437.31       200.35 o                         
 -10  14  42       2267.39       2622.38       199.13 o                         
  -7  14  42       2359.30       1955.16       215.64 o                         
  -4  14  42       1956.26       2080.08       319.76 o                         
  -1  14  42       1580.32       1358.07       264.70 o                         
 -15  15  42        502.26       2113.47       832.62 o                         
 -12  15  42       2262.34       2681.63       232.04 o                         
  -9  15  42       1707.84       2082.21       205.91 o                         
  -6  15  42       1812.13       1882.87       225.66 o                         
  -3  15  42       2343.97       2573.57       257.66 o                         
 -11  16  42       1881.21       2272.76       207.55 o                         
  -8  16  42       3216.62       3159.65       225.53 o                         
  -5  16  42       2155.40       2406.43       231.66 o                         
 -10  17  42        513.08        513.00       215.39 o                         
  -7  17  42       1636.68       1345.24       227.24 o                         
  -2   3  43       1053.33       1784.90       184.50 o                         
  -1   4  43       1348.72       1490.56       203.96 o                         
  -3   5  43         28.18        364.29       214.81 o                         
  -5   6  43        231.94        258.31       179.57 o                         
  -2   6  43        700.54        595.06       204.25 o                         
  -4   7  43        141.85        239.53       183.69 o                         
  -1   7  43        123.14        140.31       199.00 o                         
  -6   8  43         58.74        329.93       214.16 o                         
  -3   8  43       1955.81       2133.56       194.17 o                         
  -8   9  43        105.88        101.37       225.60 o                         
  -5   9  43         94.39        262.04       192.09 o                         
  -2   9  43        102.15        334.92       183.52 o                         
  -7  10  43       1204.63        890.62       193.80 o                         
  -4  10  43         31.48        253.79       194.28 o                         
  -1  10  43         23.59        -30.85       207.46 o                         
  -9  11  43        270.07        339.94       180.21 o                         
  -6  11  43         92.32        297.48       192.65 o                         
  -3  11  43        328.14        347.48       211.55 o                         
 -11  12  43         12.50         35.78       184.88 o                         
  -8  12  43         57.53         16.43       195.87 o                         
  -5  12  43        639.89        532.86       231.61 o                         
  -2  12  43        225.65        628.68       221.15 o                         
 -10  13  43         41.46         49.53       185.05 o                         
  -7  13  43          6.76        106.50       194.04 o                         
  -4  13  43        271.30        577.96       215.53 o                         
  -1  13  43          0.10        326.04       216.63 o                         
 -12  14  43        105.24        223.20       199.92 o                         
  -9  14  43         13.65        234.03       190.96 o                         
  -6  14  43         11.59        -14.49       229.00 o                         
  -3  14  43        213.31        437.10       230.46 o                         
 -14  15  43        105.15        117.57       184.81 o                         
 -11  15  43         47.74        -22.58       192.49 o                         
  -8  15  43          7.53        390.15       206.05 o                         
  -5  15  43         33.15        -73.01       228.16 o                         
  -2  15  43         21.91        359.81       205.82 o                         
 -10  16  43         27.06        133.49       220.55 o                         
  -7  16  43         24.79        498.38       221.10 o                         
  -4  16  43          0.49        -11.00       289.89 o                         
   0   1  44      63247.40      62563.69      1093.77 o                         
  -2   2  44      48309.60      47535.75      1026.38 o                         
  -1   3  44      42323.64      45790.11       804.26 o                         
  -3   4  44      12041.00      12613.03       315.85 o                         
   0   4  44      42853.18      40793.17       903.39 o                         
  -5   5  44      18064.43      19175.43       346.42 o                         
  -2   5  44      33674.48      33711.99       476.41 o                         
  -4   6  44      18832.89      19712.75       494.48 o                         
  -1   6  44      43218.66      41299.62       634.48 o                         
  -6   7  44      27895.79      27774.83       565.82 o                         
  -3   7  44      31201.24      30407.68       740.30 o                         
   0   7  44      12488.01      13678.96       372.46 o                         
  -8   8  44      29938.81      32060.39       787.36 o                         
  -5   8  44      27844.99      27709.02       574.89 o                         
  -2   8  44      32116.75      32062.62       631.52 o                         
  -7   9  44      22314.72      22346.23       520.92 o                         
  -4   9  44      34151.71      34539.02       658.63 o                         
  -1   9  44      21601.94      22176.49       430.35 o                         
  -9  10  44      24908.57      24780.99       502.25 o                         
  -6  10  44      25554.66      26013.47       595.13 o                         
  -3  10  44      24479.19      25937.69       589.57 o                         
   0  10  44      10786.42      11393.96       684.62 o                         
 -11  11  44      18574.43      18483.28       843.09 o                         
  -8  11  44      18946.38      20112.52       378.52 o                         
  -5  11  44      25993.51      26474.72       521.34 o                         
  -2  11  44      21886.66      21457.39       627.70 o                         
 -10  12  44      17320.48      16370.60       594.11 o                         
  -7  12  44      18977.55      19414.53       481.03 o                         
  -4  12  44      17045.51      16258.09       451.51 o                         
  -1  12  44      12783.51      13034.61       295.71 o                         
 -12  13  44      16318.66      16838.96       646.65 o                         
  -9  13  44      12227.55      12999.59       437.22 o                         
  -6  13  44      15521.59      14145.18       514.14 o                         
  -3  13  44      14465.83      14546.86       678.07 o                         
   0  13  44       8351.47       8655.57       918.57 o                         
 -14  14  44      12837.48      13097.75       782.25 o                         
 -11  14  44      11497.35      11598.12       472.54 o                         
  -8  14  44      16745.70      16001.43       655.31 o                         
  -5  14  44      14082.08      13331.75       382.15 o                         
  -2  14  44      14633.74      13393.59       592.38 o                         
 -13  15  44      12534.74      11740.74       651.40 o                         
 -10  15  44      14638.46      12859.58       679.83 o                         
  -7  15  44      13799.65      12325.88       496.49 o                         
  -4  15  44      12141.42      12314.52       384.18 o                         
  -9  16  44      11285.53      10434.00       603.51 o                         
  -6  16  44       9799.54       8270.66       476.18 o                         
  -1   2  45       1953.98       2128.16       193.78 o                         
  -2   4  45        905.84        302.60       206.91 o                         
  -4   5  45         29.65        257.71       211.96 o                         
  -1   5  45       1149.91        922.11       202.78 o                         
  -3   6  45         14.07       -162.50       186.20 o                         
  -5   7  45        444.88        764.81       201.82 o                         
  -2   7  45        263.85        485.52       187.02 o                         
  -7   8  45         27.46        308.70       218.37 o                         
  -4   8  45        305.87        436.21       194.16 o                         
  -1   8  45        309.98        465.33       216.33 o                         
  -6   9  45         12.32        168.79       200.44 o                         
  -3   9  45         58.20        305.56       207.01 o                         
  -8  10  45        276.31         92.87       221.16 o                         
  -5  10  45        260.54        446.23       187.42 o                         
  -2  10  45        108.51        309.51       216.34 o                         
 -10  11  45          1.11         53.50       199.60 o                         
  -7  11  45         58.14        117.14       207.96 o                         
  -4  11  45         10.32       -226.43       217.98 o                         
  -1  11  45         63.29        247.88       223.11 o                         
  -9  12  45        110.64        222.65       197.40 o                         
  -6  12  45         99.39        272.32       243.75 o                         
  -3  12  45        408.85        -49.12       227.18 o                         
 -11  13  45        315.25        444.80       190.59 o                         
  -8  13  45          9.01        201.92       205.93 o                         
  -5  13  45         78.16        185.43       266.39 o                         
  -2  13  45         13.26         59.13       212.37 o                         
 -13  14  45         61.26         39.72       179.60 o                         
 -10  14  45         29.30          9.41       213.02 o                         
  -7  14  45         36.74        134.79       199.62 o                         
  -4  14  45        261.35         44.26       212.88 o                         
  -1  14  45          6.17       -135.81       265.88 o                         
 -12  15  45         91.79        289.59       204.69 o                         
  -9  15  45         13.89        501.85       219.13 o                         
  -6  15  45        358.27        236.37       230.64 o                         
  -3  15  45         86.25        114.75       280.39 o                         
  -8  16  45         90.74        141.95       262.85 o                         
  -1   1  46       5061.62       4527.29       299.54 o                         
   0   2  46        143.94        607.05       258.30 o                         
  -2   3  46       1436.08       1139.44       199.58 o                         
  -4   4  46       1637.69       1149.04       267.54 o                         
  -1   4  46       1232.29       1010.27       215.28 o                         
  -3   5  46       1080.85        906.44       214.04 o                         
   0   5  46         38.23        362.23       281.66 o                         
  -5   6  46       1213.26       1190.77       181.89 o                         
  -2   6  46       1926.67       2013.32       211.72 o                         
  -7   7  46       1124.95        837.30       285.66 o                         
  -4   7  46       2580.78       2044.82       194.44 o                         
  -1   7  46        411.96        421.83       186.75 o                         
  -6   8  46        471.46        383.19       199.95 o                         
  -3   8  46       1646.48       1724.54       181.84 o                         
   0   8  46        377.94        449.58       299.68 o                         
  -8   9  46        134.31        140.32       197.89 o                         
  -5   9  46       1897.81       1588.76       205.59 o                         
  -2   9  46        620.65        648.97       210.38 o                         
 -10  10  46       1005.31       1024.15       271.94 o                         
  -7  10  46       1419.29       1233.35       206.42 o                         
  -4  10  46       1701.55       1369.51       217.09 o                         
  -1  10  46        974.09        534.23       227.31 o                         
  -9  11  46         15.26        206.40       198.90 o                         
  -6  11  46       1084.78       1405.42       237.57 o                         
  -3  11  46        316.52        343.11       207.89 o                         
   0  11  46        105.85         11.38       308.98 o                         
 -11  12  46        224.64        140.38       208.14 o                         
  -8  12  46       1790.93       1409.55       191.14 o                         
  -5  12  46       1297.15       1002.44       209.96 o                         
  -2  12  46        229.60        520.96       234.94 o                         
 -13  13  46       1760.50       1382.01       252.74 o                         
 -10  13  46       1017.67       1019.52       203.78 o                         
  -7  13  46       2038.21       1677.89       218.08 o                         
  -4  13  46       1287.67       1415.82       255.96 o                         
  -1  13  46        389.03         13.43       222.35 o                         
 -12  14  46        439.58        557.24       220.64 o                         
  -9  14  46        505.89        396.31       213.67 o                         
  -6  14  46        535.33        554.51       225.87 o                         
  -3  14  46        396.56        621.50       217.82 o                         
 -11  15  46        577.60        533.27       267.12 o                         
  -8  15  46        447.55        401.83       215.50 o                         
  -5  15  46        275.99        184.01       255.64 o                         
  -1   3  47        148.74         53.92       209.05 o                         
  -3   4  47       1259.98       1594.99       210.53 o                         
  -2   5  47        890.80       1056.32       222.66 o                         
  -4   6  47         28.24        247.39       190.04 o                         
  -1   6  47        471.30        695.14       213.75 o                         
  -6   7  47        180.38        344.84       184.42 o                         
  -3   7  47        489.94        556.92       188.43 o                         
  -5   8  47         33.99        258.44       207.79 o                         
  -2   8  47        165.93        197.16       203.22 o                         
  -7   9  47        765.84       1291.79       202.28 o                         
  -4   9  47         69.34        160.83       196.48 o                         
  -1   9  47          9.55         57.73       196.71 o                         
  -9  10  47        130.79        232.72       197.46 o                         
  -6  10  47        133.38         45.58       203.77 o                         
  -3  10  47         95.00        525.75       199.09 o                         
  -8  11  47         20.80        209.84       183.07 o                         
  -5  11  47        113.64        401.01       202.97 o                         
  -2  11  47         95.89        266.77       241.81 o                         
 -10  12  47        115.10         53.24       193.98 o                         
  -7  12  47         71.57         51.23       217.97 o                         
  -4  12  47        169.91        645.25       209.58 o                         
  -1  12  47        253.96        511.41       264.25 o                         
 -12  13  47         65.05         72.03       181.44 o                         
  -9  13  47         56.64       -132.65       202.22 o                         
  -6  13  47         37.53        214.09       230.12 o                         
  -3  13  47        123.09        106.89       227.08 o                         
 -11  14  47         21.96        319.47       200.46 o                         
  -8  14  47         32.07        238.18       219.19 o                         
  -5  14  47          2.61        160.45       249.43 o                         
  -7  15  47         18.95        223.54       211.94 o                         
   0   0  48      71936.48      68500.50      1032.45 o                         
  -1   2  48      22893.99      23891.85       328.58 o                         
  -3   3  48      21845.84      21508.49       507.65 o                         
   0   3  48      15711.58      16117.55       395.42 o                         
  -2   4  48       8617.40       9663.66       236.51 o                         
  -4   5  48      11067.17      11405.84       274.48 o                         
  -1   5  48      12510.67      13632.77       222.15 o                         
  -6   6  48      15096.86      17624.65      1098.01 o                         
  -3   6  48      11043.28      13733.50       517.67 o                         
   0   6  48      17479.93      16057.20       581.50 o                         
  -5   7  48      11377.66      13068.70       231.53 o                         
  -2   7  48      16397.70      17128.21       327.88 o                         
  -7   8  48      10773.22      10872.73       342.40 o                         
  -4   8  48      13714.45      13782.23       362.57 o                         
  -1   8  48      13638.06      13411.11       261.75 o                         
  -9   9  48      14997.56      14953.84       530.30 o                         
  -6   9  48      17395.04      18129.86       513.95 o                         
  -3   9  48      14331.91      13648.65       373.17 o                         
   0   9  48      11541.42      12870.53       443.98 o                         
  -8  10  48      12061.63      11579.19       445.22 o                         
  -5  10  48      13224.56      13269.52       357.52 o                         
  -2  10  48      12052.21      12552.26       242.33 o                         
 -10  11  48       9177.52       8236.26       322.12 o                         
  -7  11  48      11921.53      10895.46       435.54 o                         
  -4  11  48       9213.29       8981.53       234.39 o                         
  -1  11  48       9921.87       9572.58       519.29 o                         
 -12  12  48       9340.27       8356.14       663.74 o                         
  -9  12  48       8035.57       7247.07       370.05 o                         
  -6  12  48       7036.96       6473.68       231.52 o                         
  -3  12  48      10017.48       9263.16       301.74 o                         
   0  12  48       7183.85       6796.85       547.38 o                         
 -11  13  48       8011.37       6985.70       370.97 o                         
  -8  13  48       8929.78       8991.16       371.31 o                         
  -5  13  48       6399.23       5707.43       227.14 o                         
  -2  13  48       7569.95       7317.13       378.14 o                         
 -10  14  48       8721.70       7737.28       352.31 o                         
  -7  14  48       8005.19       7576.50       402.27 o                         
  -4  14  48       6004.73       4987.21       280.07 o                         
  -2   3  49        167.48        219.55       210.50 o                         
  -1   4  49         12.63        131.48       213.63 o                         
  -3   5  49        117.16        184.10       199.68 o                         
  -5   6  49         73.59        389.92       191.32 o                         
  -2   6  49        940.93       1257.20       208.45 o                         
  -4   7  49        145.35        609.66       186.31 o                         
  -1   7  49          2.79        144.60       205.53 o                         
  -6   8  49        153.26         35.02       201.53 o                         
  -3   8  49        203.05        126.24       210.63 o                         
  -8   9  49        397.11        328.48       227.21 o                         
  -5   9  49         15.25        140.68       204.82 o                         
  -2   9  49         23.76         50.27       210.95 o                         
  -7  10  49         41.66       -176.85       208.17 o                         
  -4  10  49         95.95        236.84       198.92 o                         
  -1  10  49         67.71        391.38       213.21 o                         
  -9  11  49         51.97        111.63       206.94 o                         
  -6  11  49        130.89         62.00       213.93 o                         
  -3  11  49         94.35        483.04       217.75 o                         
 -11  12  49         71.10        202.53       205.84 o                         
  -8  12  49        129.70        123.23       206.48 o                         
  -5  12  49        140.64         29.67       201.35 o                         
  -2  12  49        223.92         67.93       234.69 o                         
 -10  13  49          0.99        398.05       222.68 o                         
  -7  13  49        236.71        294.57       220.14 o                         
  -4  13  49          5.27         -5.66       225.58 o                         
   0   1  50      11877.82      12044.97       404.32 o                         
  -2   2  50      15955.25      14049.14       334.79 o                         
  -1   3  50       8426.51       7321.23       210.65 o                         
  -3   4  50      11175.95      10903.34       235.00 o                         
   0   4  50       2227.92       2304.49       332.34 o                         
  -5   5  50       8454.29       7247.88       334.02 o                         
  -2   5  50       4689.53       3908.47       202.74 o                         
  -4   6  50       6614.82       5579.65       223.57 o                         
  -1   6  50       6792.12       6302.00       203.74 o                         
  -6   7  50       6179.42       5413.13       221.63 o                         
  -3   7  50       6243.30       5265.10       205.11 o                         
   0   7  50       7768.71       8000.81       353.27 o                         
  -8   8  50       5832.75       5271.22       524.49 o                         
  -5   8  50       9947.39       8846.80       242.12 o                         
  -2   8  50       7189.69       6222.13       203.89 o                         
  -7   9  50       6119.23       5403.25       266.06 o                         
  -4   9  50       4679.88       3916.59       209.72 o                         
  -1   9  50       6374.31       5261.69       226.01 o                         
  -9  10  50       2614.34       2027.89       208.53 o                         
  -6  10  50       8201.38       7084.92       275.07 o                         
  -3  10  50       6272.53       5925.67       226.24 o                         
   0  10  50       3093.78       2842.21       336.10 o                         
 -11  11  50       3858.35       2880.32       296.23 o                         
  -8  11  50       5190.01       4934.09       224.82 o                         
  -5  11  50       5275.42       5035.18       223.68 o                         
  -2  11  50       6342.92       5489.56       260.91 o                         
 -10  12  50       3939.47       3568.20       235.18 o                         
  -7  12  50       5944.23       4712.84       241.91 o                         
  -4  12  50       5708.58       4996.68       296.86 o                         
  -1  12  50       3419.98       2825.80       263.13 o                         
  -9  13  50       5309.35       4271.22       301.55 o                         
  -6  13  50       3848.76       3631.41       244.49 o                         
  -1   2  51       1184.80       1405.40       204.99 o                         
  -2   4  51         15.30        224.04       227.33 o                         
  -4   5  51        261.08        374.56       226.79 o                         
  -1   5  51        155.74        320.82       186.53 o                         
  -3   6  51        148.71        522.58       213.97 o                         
  -5   7  51         56.44        174.25       189.74 o                         
  -2   7  51        164.50        374.67       193.10 o                         
  -7   8  51         17.28        361.55       247.03 o                         
  -4   8  51          0.13        380.62       217.56 o                         
  -1   8  51         18.67        -80.65       204.82 o                         
  -6   9  51         35.98         14.33       206.84 o                         
  -3   9  51        318.56        339.38       201.87 o                         
  -8  10  51        157.78        393.22       217.51 o                         
  -5  10  51          0.06        420.22       199.66 o                         
  -2  10  51         14.78         87.04       217.86 o                         
 -10  11  51        358.24        524.53       202.32 o                         
  -7  11  51         67.80        507.43       222.62 o                         
  -4  11  51          1.22         99.95       216.57 o                         
  -1  11  51         15.86       -200.05       243.45 o                         
  -9  12  51        191.72        445.95       200.80 o                         
  -6  12  51        111.99        119.99       240.63 o                         
  -3  12  51         21.00         10.60       257.06 o                         
  -1   1  52       6858.56       7698.64       316.14 o                         
   0   2  52       6187.29       5709.00       293.94 o                         
  -2   3  52       1566.08       2184.85       193.19 o                         
  -4   4  52       3398.19       4283.93       275.68 o                         
  -1   4  52       4171.67       4814.01       254.35 o                         
  -3   5  52       1629.00       2451.07       223.96 o                         
   0   5  52       4417.23       5280.82       305.61 o                         
  -5   6  52       2208.10       2079.35       203.34 o                         
  -2   6  52       2341.36       3260.34       210.77 o                         
  -7   7  52       4974.72       5312.47       372.35 o                         
  -4   7  52       1534.83       2260.73       208.17 o                         
  -1   7  52       2905.40       3289.82       215.45 o                         
  -6   8  52       2450.91       2727.64       222.68 o                         
  -3   8  52       3824.62       3918.02       208.19 o                         
   0   8  52       2818.44       2733.53       320.46 o                         
  -8   9  52       2247.18       2323.57       227.51 o                         
  -5   9  52       2277.34       2495.76       226.60 o                         
  -2   9  52       3508.42       3581.62       215.31 o                         
 -10  10  52       1795.30       1555.86       284.54 o                         
  -7  10  52       1622.57       1941.46       222.86 o                         
  -4  10  52       1601.52       1583.88       235.85 o                         
  -1  10  52       1677.25       2134.80       217.77 o                         
  -9  11  52       2755.52       2684.41       215.32 o                         
  -6  11  52       1525.50       1929.47       216.61 o                         
  -3  11  52       1570.08       1867.80       235.37 o                         
  -5  12  52       1685.55       1898.62       457.68 o                         
  -1   3  53         95.71        436.46       213.47 o                         
  -3   4  53        697.08       1056.78       221.08 o                         
  -2   5  53        195.52        630.92       211.89 o                         
  -4   6  53          3.06        240.24       199.61 o                         
  -1   6  53         53.99        148.36       199.91 o                         
  -6   7  53        221.39        438.32       196.10 o                         
  -3   7  53          6.63        302.30       206.62 o                         
  -5   8  53        269.43        304.64       185.46 o                         
  -2   8  53          1.68        171.38       212.09 o                         
  -7   9  53         72.89         74.41       186.87 o                         
  -4   9  53         22.34        179.77       200.74 o                         
  -1   9  53        158.74        711.23       223.72 o                         
  -9  10  53          6.17         35.23       212.08 o                         
  -6  10  53          3.57        116.71       222.87 o                         
  -3  10  53         44.74        217.85       218.38 o                         
  -8  11  53         55.28        156.81       857.60 o                         
  -5  11  53          1.07         57.57       213.87 o                         
   0   0  54      13308.68      10712.99      1119.88 o                         
  -1   2  54      12484.32      12011.85       234.59 o                         
  -3   3  54       9500.38       7906.73       363.94 o                         
   0   3  54      11781.20      12270.28       383.02 o                         
  -2   4  54       7905.20       7517.04       291.47 o                         
  -4   5  54       7833.85       7526.38       322.44 o                         
  -1   5  54       7373.87       6912.49       275.89 o                         
  -6   6  54      14721.26      12884.41       608.27 o                         
  -3   6  54       4843.51       4639.80       230.79 o                         
   0   6  54       7211.12       6900.53       303.22 o                         
  -5   7  54       7282.72       7153.17       288.56 o                         
  -2   7  54       8059.88       7226.58       352.55 o                         
  -7   8  54       7661.77       6488.34       254.48 o                         
  -4   8  54       4698.79       4448.29       215.92 o                         
  -1   8  54       6491.31       6370.49       308.58 o                         
  -9   9  54       5883.45       4759.34       278.71 o                         
  -6   9  54       5921.17       5113.41       262.05 o                         
  -3   9  54       9301.33       7780.67       313.67 o                         
   0   9  54       6976.62       6198.42       521.58 o                         
  -5  10  54       6679.54       5922.71       311.78 o                         
  -2   3  55        134.11        347.77       197.49 o                         
  -1   4  55         82.65        329.42       209.56 o                         
  -3   5  55        597.14        733.60       216.97 o                         
  -5   6  55         12.23         -1.60       196.33 o                         
  -2   6  55         89.69         -1.69       190.30 o                         
  -4   7  55         24.72        267.65       191.88 o                         
  -1   7  55          1.58        177.52       191.07 o                         
  -6   8  55        147.67        257.76       226.49 o                         
  -3   8  55         12.87        502.76       225.40 o                         
  -5   9  55         21.03        -84.37       217.33 o                         
  -2   9  55         27.61         -6.38       229.11 o                         
   0   1  56        113.91        487.04       299.65 o                         
  -2   2  56         12.31        408.70       264.65 o                         
  -1   3  56         99.74         81.21       201.97 o                         
  -3   4  56        441.19        394.17       225.60 o                         
   0   4  56          7.31        103.31       265.46 o                         
  -5   5  56        462.46        238.20       344.77 o                         
  -2   5  56         12.34        162.28       197.62 o                         
  -4   6  56          5.29        464.14       233.71 o                         
  -1   6  56         11.30        184.57       210.86 o                         
  -6   7  56        172.76        222.70       228.29 o                         
  -3   7  56         10.97        320.02       204.19 o                         
   0   7  56         54.78        265.09       318.12 o                         
  -5   8  56         16.96        160.36       225.46 o                         
  -2   8  56         66.82        -61.73       228.66 o                         
  -1   2  57         79.92        146.76       206.04 o                         
  -2   4  57         83.54        226.72       256.41 o                         
  -4   5  57        206.84        331.78       214.13 o                         
  -1   5  57         39.07        353.33       199.13 o                         
  -3   6  57         73.63        350.60       218.64 o                         
  -5   7  57        225.82        535.27       227.66 o                         
  -2   7  57          3.72        272.00       194.59 o                         
  -1   1  58      10862.83      10280.69       550.49 o                         
   0   2  58       6927.04       5873.64       299.08 o                         
  -2   3  58       4668.96       4007.04       229.74 o                         
  -4   4  58       4203.83       3092.66       361.62 o                         
  -1   4  58       4299.51       3690.71       213.28 o                         
  -3   5  58       4702.73       3554.02       219.42 o                         
   0   5  58       3079.72       2835.67       278.28 o                         
  -2   6  58       4677.09       3775.94       674.42 o                         
  -1   3  59         17.28       -116.76       220.88 o                         
  -3   4  59        335.44        258.26       249.50 o                         
                                                                                
